# Supplementary material for: Fortuitously compatible protein surfaces primed allosteric control in cyanobacterial photoprotection
Source: Nat Ecol Evol. 2023 Apr 3;7(5):756–67. doi: 10.1038/s41559-023-02018-8 (PMC10172135; doi:10.1038/s41559-023-02018-8)
Supplement: Supplementary file 3 — Underlying multiple sequence alignments of Extended Data Figs. 1, 2 and 6 and Supplementary Figs. 1 and 2. [file 41559_2023_2018_MOESM3_ESM.txt]

Supplementary Data 1| Underlying Multiple Sequence Alignments of Extended Data Fig. 1,2,6 and Supplementary Fig. 1+2. 


>>alignment_OCP_tree (Extended Data Fig. 1)
2582713354_ocp2_un                                MSFTIESARTIFPDTQVADA IPTTVESFNQLIAEDQLALL WFTYTEMGVTITPAAISVVN MIFAEALLTEIKQMPFSEQT QAMCDLVNHADTPLCHTYSS FGTNVKLGFWYQLSEWMKQG IVAPIPKHYKLSKIASEVIL ALRKLEGGQQLTVLQDIVAN MGYGSK----NGH-SKVVHP VVPPQSLPPRTTVSIKGISN KTILSYMEAMNAFDFESSVA LFTSNGALQPPFKEPIIGQE NILAYMRDECYGLKLMPERG VSEKIEDGFTQIKVTGKVQT PWFGGRVVIDLAWRFLLDPD NQIFFVGIDLLATPQELLNL TPN-----  318
2509841145_ocp2_Leptolyngbya_sp_PCC7375           MPFTLDETRSIFPDTQVANA VPEMVQSFNQLKAEDQLALL WFTYTEMGLTIIPAAMEVVP MVFAEKILTQIKQMPPLEQT QAMCDLVNHTDTPLCQTYSS FSTNVKLGFWYQLSEWMQQN IVAPIPKGYKLSRQASVWLK DIRPLEGGQQLTILQDIVAN MGYAPA----GGT-PKVKEP LIPPKKAAPRTKVRIKGIKN ATVLSYMENMNAFDFQAAVA LFVEEGALNPPFQKPIVGQE NILAYMREECYGLKLKPKRG VSEPLEDGGTQIKVLGDVQT PWFGDGVSINLAWRFLLNPD GKIVFVGIDILASPQELLDL QRV-----  318
2509778918_ocp2_nodosilinea                       MTFTLDSARSIFPDTQVADA VPLVVQACNQLSAEDQLALL WFAYTEMGITITPAAMDVVN MMFADNILAQIKQMPALEQT QVMCDLVNRADTPICHTYAA FGTNVKLGFWYQLSEWMQQG IVAPIPEGYKLSPQASEALE ALRRIEGGQQLTVLQDLVVN MGYAST----GAM-PTVKDP VIPPKEAAPRTHISIRGINN QTVLSYVDCMNAFDFEAAVA LFAEEGALKPPFQEPVVGRE AILIYMRNECYGLKLLPEQG ISELADAGFTQIKITGKVQT PWFGNRVGINLAWRFLLNPA SQIFFVGIDVLASAKELLDL GLV-----  318
2504682464_ocp2_crinalium_epipsammum              MTFTIDSARSIFPNTQVADA IPATVEAFNQLSAEDQLALL WFAYTEMGTTITPAAMSAAN MIFAENTLNEIKQMPALDQS QVMCDLVNQADSPLCRTYSS FGMNVKLGFWYQLSEWMKEG IVAPIPEGYKLSEDGSDVLE AIRQLEGGQQLSVLRDIVVN MGYVPT----GGT-KKVKEP VVPPKDLASRSKSSIEGIDN PTVLSYMDNMNAFDFQAAVA LFAEDGALKPPFEEPIVGKE NILAYMNEQCYGLKLTPQQG VSESAAGEFTQVKVTGRVQS PWFGDNVGLNLAWRFLLNPQ GEIFLVAIDVLASPKELMNL GLV-----  318
643483577_ocp2_Gloeothece_citriformis_PCC7424     MSFTLEIAKDIFPNTQVADA VPVTVESFNQLSAEDQLALL WFAYTEMGLTITPAAMSVVN MVFAEKILTQIKQMPAELQT QVMCDLVNHADTPICHTYSS FSTNVKLGFWYQLSEWMKQG IIAPIPERYTLSASASQVLQ AIRQLDGGQQLTVLQDIVAN MGYSST----QRI-AKVKEP VVPPKNLTPRRKVKIKGVEN MTVLSYMENMNAFDFEATVA LFAEDGALQPPYEKPIVGRE NILAYMRDDCYELRLIPERG VSEPTKEGFTPIKVTGKVET PWFGPSVSINLAWRFLLNSE GKIFFVAIDLLTSAQELSNL GLV-----  318
2776149556_ocp2_Calothrix_sp_NIES2100             MSFTIDSARSIFPNTQVANA VPAIVESFNQLIGEDQLALL WFAYTEMGATITPAAMGAAN MVFAEKTLTEIKQMPALKQT QVMCDLINHTDTDICHTYAS FGTNIKLGFWYQLSEWMKQG IVAPIPEGYKMSAKASDVLQ AIRQLEGGQQLSVFQEIVIN MGYSPT----DGT-QKITQP VIPPKNIAPRTKVKIQGIDN VTVLSYMENMNVFDFEASVA LFAQNGGLQPPFHEPIVGQE SILSYMREECYGLKLLPEQG VSESAAEEFTQIKVTGKVQT AWFGDNVGINLAWRFLIDPQ GKIFFLAIDILASPEELLNL SLL-----  318
2805491525_ocp2_merismopedia_glauca               MSFTIDSALSIFPDTQVADA LPAIVKSFNQLNAEDQLALL WFAYTEMGLTITPAAMQAVN MVFAEKNLTQIKQMPALEQT QVMCDLVNHTDTPICRTYAS FGTNVKLGFWYQLSEWMKQT IVAPIPENYQLSTKASDLLQ AIRKLEGGEQLTVFQKVVIN MGYAST----SST-PKVTEP VVPPKKAAPRSQVRIKGIDN ATVLSYMENMNAFDFQAAVA LFVKEGALKPPFQEPIVGQE NIFAYMRQECYGLKLLPEQG VCEPAEGEFTQIKVTGKVQT PWFGDSVGINLVWRFLLNPE DKIFFVGIDVLGSPQELLNL GLV-----  318
2022832931_ocp2_leptolyngbya                      MSFTIDSARSIFPDTQVADA VPAIVQSFNQLSAEDQLALL WFAYTEMGMTITPAAMQVVN MVFAETTLTQIKQMSALEQT QVMCDLVNHTDTPICRTYSS FGTNVKLGFWYQLSEWMKQG IVAPIPQDYKLSAKATDLLQ AIRQLEGGQQLTVFQDVVVN MGYSPT----GGT-ATVQEP -VSPQETAPRTKVKIQGINN TTVLSYIDNMNAFDFQAAVA LFTQEGALKPPFQEPIVGQE NILAYMRDECYGLKLLPEQG VSEPAEAGFTQIKVTGKVQT PWFGDKVGINLAWRFLLNPE GQIFFVGIDVLASPQELVSL GLV-----  317
2517700424_ocp2_Synechocystis_sp_PCC7509          MSFTIESARSIFPDTKVANA VPATVESFERLKAEDQLALL WFAYTEMGVTITAAAMQVVD MVFAEKTLTQIKQMPELEQT QVMCDLVNHTDTPICRTYSA FGTNVKLGFWYQLSEWMKQG LVAPIPEGYKLSATASEVLG AIRQLEGGQQLTVLRDIVLN MGYSST----MVT-PEVAEP VVPPKDVKPRTKISIEGINN STVLSYMENMNAFDFPAAVA LFAEDGALQPPFEEPIVSRE SILTYMREECYGLKLIPERG ISEPAAEGFTQIKVTGKVQT PWVGDSVGILLAWRFLLNPQ SEIFFVAIDVLASPQELLNL GLI-----  318
2503795025_ocp2_Gloeocapsa_sp_PCC7428             MTFTIESARSIFPDTQVANV IPATVESFNQLSGEDQLALL WFVYTEMGVTITPAAVGAAN MIFAEKTLTQIQQMPAQEQT QVMCDLVNHTDTPICRTYSS FGTNVKLGFWYQLSEWMKQG IVAPIPEGYQLSTKASDVLQ AIRQLEPGQQLTVLQDIVVN MGYTSS----VDT-QKIKEP AVPPQQVAPRTQINIEGINN ETVLSYMENMNAFNFPAAVA LFTEDGALQPPFQEPIVGQE SILAYMHEECYGLKLIPEQG ISEPVEG-FTQIKVTGKVQT PWAGDSVSINLAWRFLLNPQ GKIFFVAIDVLASPQELLNM GFV-----  317
2776058888_ocp2_Stanieria_sp_NIES3757             MPYTIDSARTIFPDTQVADA VPATIESFNQLSAEDQLALL WFAYTEMGVTITPAAMSAVN MVFAEKTLTQIKQMPPAEQT QVMCDLVNHTDTPICRTYSS FGTNVKLGFWYQLSEWMKQE IVAPIPADYQLSGTASNVLK AIRQLEGGQQLTVLQDIVAK MGYAPT----EGI-PQVKEP VVRPQALAPRKKVTIKGIDN STVLSYMENMNAFDFEAAVA LFTEDGALQPPFEKPIVGQK NILAYMRDDCYGLKLMPEQG VSEPGSGEFTQIKVTGKVQT PWFGGNVFINVAWRFLLNPK GQIFFVAIDVLASAQELLKL GIV-----  318
2509576549_ocp2_Pleurocapsa_sp_PCC7327            MSYTIDSARTIFPDTQVADA VPATIESFNQLSAEDQLALL WFAYTEMGVTITPAAMSAVN MVFAENTLTQIKQMPPAEQT QVMCDLVNHADTPICRTYSS FGTNVKLGFWYQLSEWMKQG IVAPIPERYKLSAKASEVLQ AIRQLEGGQQLTVLQEIVSK MGYAPT----EGT-PKVKEP VVPPKELAPRKKVTIEGIDN STVLSYMENMNAFDFKAAVA LFTEDGALQPPFEEPIVGHE NILAYMRDDCYGLKLMPERG ISEPAEGGFTQVKVTGKVQT PWFGGSVVINVAWRFLLNPE GKIFFLAIDVLASAEELLNL GLV-----  318
2776169109_ocp2_Calothrix_sp_NIES4101             MSFTIESARSIFPETQVADA VPAIVESFNQLSAEEQLALL WFAYTEMGATITPAAMSLAN MAFAEKTLTQIKQMPALEQT QVMCDLVNHTNTPICQTYSS FGTNVKLGFWYQLSEWMKHS IVAPIPEGYKLSAKASDLLQ TISQLEGGQQLTVFQDVVVN MGYTPT----GGT-ATVKEP VVPPKDIAPRTKVSIKGIDH LTVFSYMEDMNVFDFQAAVA LFAEDGALKPPFREPIVGHE SILAYMREECYGLKLIPEQG VSEPAEGEFTQIKVTGKVQT PWFGDSVGINIAWRFLLNPQ GKIFFVGIDVLASPQELMNL GFV-----  318
2503742212_ocp2_Nostoc_sp_PCC7107                 MSFTIESARSIFPDTLVANV VPATVESCNQLSAEDQLALL WFAYTEMGVTITPAAMGAAN MVFAEKTLTQIKQMSAEKQT QMMCDLVNHADTPICRTYSS FGTNIKLGFWYELGEWMKLG IVAPIPEGYKLSPQASDVLE AIRQLEGGQQLTVLQNIVVN MGYTSK----VSA-QNVKQP VVPPQDIAPRAKVSIEGIDN LTVLSYMENMNAFDFQGAVA LFTEDGALQPPFQEPIVGQK NILAYMREECYGLKLIPERG VTESAAGEFTQTKVMGKVQT PWFTDSVSINLAWRFLLNPQ GQIFFVAIDVLASPQELMEL GLI-----  318
2775965775_ocp2_anabaenopsis_circularis           MSFTIESARSIFPDTLVANV VPATVESCNQLSAEDQLALL WFAYTEMGVTITPAAMGAAN MVFAEKTLTQIKQMSAEKQT QMMCDLVNHADTPICRTYSS FGTNIKLGFWYELGEWMKLG IVAPIPEGYKLSPQASDVLE AIRQLEGGQQLTVLQNIVVN MGYTSK----VSE-QNVKQP VVPPQDIAPRAKVSIEGIDN LTVLSYMENMNAFDFQGAVA LFTKDGALQPPFQEPIVGQE NILAYMREECYGLKLIPERG VTESAAGEFTQAKVMGKVQT PWFSDSVGINLAWRFLLNPQ GQIFFAAIDVLASPQELMKL GLI-----  318
2804886468_ocp2_Scytonema_sp_HK05                 MSFTIESARSIFPDTQVADA VPATVESFNQLSAEDQLALL WFAYTEMGVTITPAAMQVVN MVFAEKTLTQIKQMPDLEQT QVMCDLVNHTDTDLCRTYSS FGTNVKLGFWYQLSEWMKEG IVAPIPSGYKLSAKASSVLQ AIRQLEGGQQLAVLQDIVIN MGYAPT----VGT-QKVKEP VVPPKDLAPRTKVSIEGIDN FTVLSYMENMNAFDFEAAVA LFAEDGALQSPFQEPIVGHE SILRYMREECYGLKLIPERG VSEPAEGGFTQIKVTGKVQT PWFSDSVGINLAWRFLLDSQ GKIFFVAIDLLASPQELLNL GLV-----  318
2516145913_ocp2_Fischerella_sp_PCC9605            MSFTIESARSIFPDTQVADA VPATVESCNQLSAEDQLALL WFAYTEMGVTITPAAMGAAN MVFAEKTLTQIKQMSAGEQT QVMCDLVNHTDTPICRTYSS FGTNVKLGFWYQLGEWMKQG IVAPIPEGYKLSTQASDVLQ AIRQLEGGQQLTVLQNIVVN MGYAPT----VSA-QKVKEP VVPPKDIAPRAKVSIEGIDN LTVLSYMENMNAFDFQGAVA LFAEDSALQPPFEEPIVGHE SILAYMREECYGLKLIPERG MSEAAEGGFTQIKVTGKVQT PWFGDSVGINLAWRFLLNPQ GKIFFVAIDLLASPQELLNL GFI-----  318
2776276372_ocp2_Fischerella_sp_NIES4106           MSFTIESARSIFPDTQVADA VPTTVESSNQLSAEDQLALL WFAYTEMGVTITPAAMGAAN MVFAEKTLTQIKQMSVGEQT QVMCDLVNHTDTPICRTYSS FGTNVKLGFWYQLGEWMKQG IVAPIPEGYKLSTQASDVLQ AIRQLEGGQQLTVLQNIVVN MGYAPT----VST-QKVKEP VIAPKDIAPRAKVSIEGIDN LTVLSYMENMNAFDFQGAVG LFAEEGALQPPFQEPIVGHE SILAYMREECYGLKLIPERG VSEPAEAEFTQIKVTGKVQT PWFGDSVGINLAWRFLLNPQ GKIFFLAIDLLASPQELLNL GFV-----  318
2517065161_ocp2_Fischerella_sp_PCC9339            MSFTIESARTIFPGTQVANA IPATVESCNQLSAEDQLALL WFAYTEMGVTITPAAMGAAN MVFAEKTLIQIKQMPAREQT QVMCDLVNYSNTPICRTYSS FGTNVKLGFWYQLGEWMKQG IVAPIPESYELSAQASDVLQ AIRQLEGGQQLTVLQNIVVN MGYAPT----VSI-QKVKEP VVPPKDIAPRAKVNIEGINN LTVLSYMENMNAFDFQGAVA LFAEDGALQPPFQEPIVGRE NILVYMREECYGLKLIPEQE VSEPTEGEFTQMKVTGKVQT PWFGDSVGINLAWRFLLNPQ GKIFFVTIDVLATPQELLNR GFI-----  318
2776206265_ocp2_calothrix_brevissima__            MSFTIESARSIFPATQVVNA IPVTIESCNQLSAEDQLALL WFAYTEMGVTITPAAMGAAN MVFAEKTLTQIKQMPAIEQT QVMCDLVNHSDTPICRTYSS FGTNIKLGFWYQLGEWMKQG IVAPIPESYELSAQASNVLQ AIRKLEGGQQLTVLQNIVVN MGDAPT----VNT-QKVKEP VVPPTYIAPRAKVSIEGINN LIVLSYMENMNAFDFQEAVA LFAEDGALQPPFQEPIVGQQ NILAYMREECYGLKLIPERG VSEPTQGEFTQIQVTGKVQT PWFGDSVGINLAWRFLLNPQ GKIFFVAIDVLASPQELLNM GFS-----  318
2619253713_ocp2_tolypothrix_bouteillei            MSFTIESARSIFPETQVKHA ISATIESFNQLSAEDQLALL WFAYTEMGVTITPAAMGAAN MVFAEKTLTQIKQMPAREQT QVMCDLVNHSDTLICRTYSS FGTNIKLGFWYQLGEWMKQG IVAPIPESYELSPQASDVLQ AIRQLEGGQQLTVLQNIVVN MGYAPT----VNT-QKVKEP VVPPKDIAPRAKVSIESINN LIVLNYMENMNAFDFQGAVA LFAEDGALQPPFQEPIVGQE NILAYMREECYGLKLIPERG VSEPTQGEFTQIQVTGKVQT PWFGDSVGINLAWRFLLNPQ GKIFFVAIDVLASPQELLKM GFS-----  318
2501546328_ocp2_tolypothrix                       MPFTIKSARSIFPETQVANA IPATVESCNQLSAEDQLALL WFVYTEMGVTITPAAMGAAN MVFAEKTLTQIKQMPAIEQT QVMCDLVNHSDTPICRTYSS FGTNVKLGFWYQLGEWMKQG IVAPIPENYELSAQASDVLQ AIRQLEGGQQLTVLQNIVVN MGYAPT----VST-QKVKEP VVPPKDIAPRAKVSIEGITN LTVLSYVENMNAFDFQEAVA LFAEDGALQPPFQEPIVGRE NILAYMREECYGLKLIPERG VSEPAEGEFTQIQVTGKVQT PWFGDSVGINLAWRFLLNPQ GKIFFVAIDVVASPQELLNM GFS-----  318
2775933393_ocp2_aulosira                          MSFTIESARSIFPETQVANG IPATIESFNQLSAEDQLALL WFAYTEMGVTITPAAMGAAN MVFAETTLTQIKQMSAIEQT QVMCDLVNHSDTPICRTYSS FGTNIKLGFWYQLGEWMKQG IVAPIPESYKLSPQASDVLQ AIRQLEGGQQLTVLQNIVVN MGYAPT----VST-QKVKEP VVPPKDIAPRAKVTIEGINN LIVLSYMENMNAFDFQEAVA LFAEDGALQPPFQEPIAGWE NILTYMREECYGLKLIPERG VSEPAEGEFTQIQVTGKVQT PWFGDSVGINLAWRFLLNPQ GKIFFVAIDVLATPQELLNM GFS-----  318
2510030360_ocp1_calothrix                         MSISIESARHIFPETLAADV VPAIVARFKQLTIEDRLALI WFAYLEMGKKLSIATPDAVN MQFVSSTLSQIERMSFTEQE ELMRDLASGTDRPICRIYAT WSVNIKLGFWFQLGKWMEAG IVSPIPQGYQLSGNALAVLQ AIRNVDPGQQITVLRNTVVD MGFDAS--QLGSY-SRVAEP VAPPQEISSSNRITIPGVEN PIILEYMNNMNANQFDALIQ MFAPDGGLQPPFERPVVGRS EILRFFREDCQNLKLMPERG VTEPTEDGYTRIKVTGKVQT PWFGQDVGMNIAWRFLLNPE NQIFFVAIDLLASSKELLNL SR------  319
2656457076_ocp1_Calothrix_sp_336_3                MSISIESARNIFPETLAADV IPATIARFKQLIVEDRLALI WFAYLEMGKNLSIATPDAVN MQFVSSTLSQIERMSFSEQE QLMRDLASGTDRPICRIYAT WSVNIKLGFWFQLGKWMEAG IVTPIPQGYQLSANALAVLQ AIRDVDPGQQITILRNTVVD MGFDAS--QLENY-SRVAEP VVPPTEISDTDRIKIPGVEN QIILDYMNNMNSNQFDAQIQ LFAPDGGLQPPFQRPIVGRD DILKFFHEDCQNLKLLPERG VTEPAEDGYTRIKITGKVQT PWFGKDVGMNIAWRFLISPE NQIFFVAIDLLASPKELLNL GR------  319
2504093384_ocp1_Calothrix_sp_PCC6303              MSISIESARHIFPETLAADV VPATIARFKQLRIEDRLALI WFAYLEMGKKLSIATPDEVN MRFVSSTLSQIERMSFAEQE QLMCDLASGTDRPICRIYAT WSANIKLGFWFQLGKWMEAG IVTPIPQGYELSANALAVLQ AIRDVDPGQQITILRNTVVD MGFDTS--QLENY-SRVAEP VVPPKEISDKNRITIPGVEN PIILEYMNNMNANQFDALIQ LFAPDGGLQPPFQRPIVGSD KILTFFHEDCQNLKLLPEKG VIEPAEDGYTRIKITGKVQT PWFGKDVGMNIAWRFLLNPE NQIFFVAIDLLASPKELLNL GH------  319
2721491271_ocp1_synechococcus                     LPFTIESARNIFPGTLAADV VPATIVRFNKLEVEDKLALI WFAYQEMGKTLSVTTPDPVN MQFASSTLSQIKLMDFSEQV QLMRDLASRTDRPISRIYAT WSVNIKLGFWFQMGQWMEEG IVTPIPQNYQLSANALAVLQ AIRDVDPGQQITILRNAVVD MGFDTE--QLGSY-SSVAEP LVPPIERAKRNPIAIPGVEN PLICEYIENLNANDFDALLQ LFALDGALQPPFQRPIVGHE ALIRFFREDCQNLSLLPERG ITEPDEDGYTRIKVTGKVQT PWFGRDVGMNVSWRFLLNPE NKIYFVAIDLLASAQELLNL AP------  319
647581102_ocp1_Synechococcus_sp_PCC7335           MSFTIETARNIFPETLAADV VPATIARFNRLKVEDKLALI WFAYLEMGKTLSITTPDPVN MQFVSSTLSQIKLMSFSEQS QLMHDLASRTDRPICRLYAT WAANIKLGFWYQLGRWMAEG IVTPIPQVYQLSANASAVLQ AIRVVDPGQQITILRNAVVD MGFDPS--QLGSY-SSVAEP LVLPTDMAERTPITIPGVEN PVILEYMDNLNANDFDALVQ LFASDGALQPPFQRLIVGQD ALLRFFREDCQNLRLLPKQG TTEPDEDGYTRLKVTGKVQT PWFGQDVGMNVAWRFLLNPE NKIFFVAIDLLASAKELLNL AP------  319
2717599746_ocp1_un                                M-FTIDKAAQIFPDTRTADA VPAITARYKLLSAEDQLALI WFAYLEMGRTITVAAPGAAR MAIAQPTLNEIEGMSFNEQS RVMCDLAGKVDAPISKRYAF WSINVKLGFWYELGELMRQG KVAPIPEGYKLSSNANAVLE SVKKVEQGQQISILRNFVVD MGFDPD--N-DDS-SIVSEP SVEPTPSEAREKIFIPGVLN QTVLSYMELLNANDFDALIK LFLSDGALQPPFQRPIIGTE AILRFFKRDCQNLKLLPKGG YGEPTDGGFNQIKVTGQVQT PWFGGEVGMNVAWRFLLDEN DKIYFVAIDLLASPAELLKL GS------  317
2717611235_ocp1_un                                M-FTIDKAAQIFPDTRTADA IPAITARYKLLSADDQLALI WFAYLEMGRTITVAAPGAAR MAIAQPTLDEITALSFTEQS RVMCDLAGKVDAPISKRYAF WSINVKLGFWYELGELMRQG KVAPIPEGYKLSSNANAVLE SVKKVEQGQQISILRNFVVD MGFDPD--A-DDS-AIVSEP TVAPTPSEAREKVFIPGVLN QTVLDYMELLNSNDFDALIK LFLPDGALQPPFQRPIVGTE AILRFFKRDCQNLKLLPKGG YSEPTDGGFNQIKVTGQVQT PWFGGEVGMNVAWRFLLDEN NKIYFVAIDLLASPAELLKL GKS-----  318
638115391_ocp1_Synechococcus_sp_CC9311            M-FTIDKAAQIFPDTRTADA VPAITARYKLLSAEDQLALI WFAYLEMGRTITVAAPGAAR MAIAQPTLDEIIGMSFSEQS RVMCDLAGKVDAPISKRYAF WSINVKLGFWYELGELMRQG KVAPIPEGYKLSANANAVLE SVKKVEQGQQISILRNFVVD MGFDPD--S-DDS-AIISEP IVNPTPSEAREKVFIPGVLN QTVLDYMELLNSNDFDGLIQ LFLSDGALQPPFQRPIVGTE AILRFFKRDCQNLKLLPKGG YGEPTDGGFNQIKVTGQVQT PWFGGEVGMNVAWRFLLDEN DKIYFVAIDLLASPAELLKL GRS-----  318
2646427742_ocp1_Synechococcus_sp_WH8020           M-FTIDKAAQIFPDTRTADA VPAITARYKLLSAEDQLALI WFAYLEMGRTITVAAPGAAR MAIAQPTLNEIMGMSFSEQS RVMCDLAGKVDAPISKRYAF WSINVKLGFWYELGELMRQG KVAPIPAGYTLSANANAVLE SVKKVEQGQQISILRNFVVD MGFDPD--S-DDS-AIVSEP IVDPTPTEAREKVFIPGVLN QTVLDYMELLNSNDFDELIQ LFLSDGALQPPFQRPIVGTE AILRFFKRDCQNLKLLPKGG YGEPTDGGFNQIKVTGQVQT PWFGGEVGMNVAWRFLLDEN DKIYFVAIDLLASPAELLKL GKS-----  318
2507491450_ocp1_synechococcus                     M-FTIDKAAQIFPDTRTADA VPAITARYKLLSAEDQLALI WFAYLEMGRTITVAAPGAAR MAIAQPTLDEITGMSFSEQS RVMCDLAGKVDAPISKRYAF WSINVKLGFWYELGELMRQG KVAPIPDGYKLSSNANAVLE SVKKVEQGQQISILRNFVVD MGFDPD--N-DDS-AIVSEP IVDPTPSEAREKVFIPGVLN QTVLDYMELLNSNDFDALIK LFLSDGALQPPFQRPIVGTD AILKFFKRDCQNLKLLPKGG YGEPTDGGFNQIKVTGQVQT PWFGGEVGMNVAWRFLLDEN DKIYFVAIDLLASPAELLKL GS------  317
2717565892_ocp1_un                                M-FTIDKAAQIFPDTRTADA VPAITARYKLLSADDQLALI WFAYLEMGRTITVAAPGAAR MAIAQPTLDEITSMSFSEQS RVMCDLAGKVDAPISKRYAF WSINVKLGFWYELGELMNQG KVAPIPEGYKLSSNANAVLE SVKKVEQGQQISILRNFVVD MGFDPD--S-DDS-AIISEP IVAPTPSEAREKVFIPGVLN QTVLDYMELLNSNDFDGLIK LFLSDGALQPPFQRPIVGTE AILKFFKRDCQNLKLLPKGG YGEPTDGGFNQIKVTGQVQT PWFGGEVGMNVAWRFLLDEN NKIYFVAIDLLASPAELLKL GKS-----  318
640546945_ocp1_synechococcus                      M-YTLDKAQQIFPETLTADA VPAITARFKQLSAEDQLALI WFAYLEMGKTITIAAPGAAR MALAEPTLKEIAGMSADEQT KVMCDLAAKINSPISNRYAY WSVNVKLGFWYELGELMRKG DVAPIPPGYSLSLNANSVLA SVRKAEQGQQITLLRNFVVD MGFDPN---IDDE-KIQSEP IVAPTPVDQREEIFIPGILN QTILDYMVYLNANDFDQLID LFLDDGALQPPFQRPIVGRE AILKFFRRDCQNLKLLPQGG YGEPAEGGFNQIKVTGKVQT PWFGREVGMNVAWRFLLDEN NKIYFVAIDLLASPAELLKL AK------  317
2717562798_ocp1_un                                M-YTIDKARQIFPDTQTADA VPAITARFKLLSAEDQLALI WFAYLEMGQTITVAAPGAAR MALAKPTLDEIVALSFDEQT KVMCDLASKINAPISTRYAF WSINVKLGFWYELGELMRAG KVAPIPPGYKLSANASSVLD AVKKVEQGQQISLLRNFVSD MGFDPE--VVED--QIIAEP IVAPTPKDEREKVFIPGVLN QTILSYMELLNSNDFDQLIE LFLDDGALQPPFQRPIVGRE AILKFFRRDCQNLRLMPQGG FGEPADSGFNQIKVTGKVQT PWFGQEVGMNVAWRFLLDEN DKIYFVAIDLLASPAELLKL GN------  317
639885017_ocp1_Synechococcus_sp_BL107             M-YTIDKARQIFPDTQTADA VPAITARFKLLSAEDQLALI WFAYLEMGQTITVAAPGAAR MALAKPTLDEIVAMSFDEQT KVMCDLASKINAPISTRYAF WSINVKLGFWYELGELMRGG KVAPIPPGYKLSANASSVLD AVKKVEQGQQISLLRNFVSD MGFDPD--VVDD--KLVAEP IVAPTPESEREKIFIPGVLN QTILSYMELLNSNDFDQLIE LFLDDGALQPPFQRPIVGRE SILKFFRRDCQNLRLMPQGG FGEPADSGFNQIKVTGKVQT PWFGQEVGMNVAWRFLLDEN DKIYFVAIDLLASPAELLKL GN------  317
637771147_ocp1_Synechococcus_sp_CC9902            M-YTIDKARQIFPDTQTADA VPAITARFKLLSAEDQLALI WFAYLEMGQTITVAAPGAAR MALAKPTLDEIVALNFDEQT KVMCDLASKINAPISTRYAF WSINVKLGFWYELGELMRAG KVAPIPPGYKLSANASSVLD AVKKVEQGQQISLLRNFVSD MGFDPD--VVDD--QLVAEP IVAPTPVEQREKIFIPGVLN QTILSYMELLNSNDFDQLIE LFLEDGALQPPFQRPIVGRE AILKFFRRDCQNLRLMPQGG FGEPADSGFNQIKVTGKVQT PWFGQEVGMNVAWRFLLDEN DKIYFVAIDLLASPAELLKL GN------  317
2717604989_ocp1_un                                M-YTIDKARQIFPDTQTADA VPAITARFKLLSAEDQLALI WFAYLEMGQTITVAAPGAAR MALAKPTLDEIVALSFDEQT KVMCDLASKINAPISTRYAF WSINVKLGFWYELGELMRAG KVAPIPPGYKLSANASSVLD AVKKVEQGQQISLLRNFVSD MGFDPD--VVDD--QLVAEP IVAPTPVEQREKIFIPGVLN QTILSYMELLNSNDFDQLIE LFLEDGALQPPFQRPIVGRE AILKFFRRDCQNLRLMPQGG FGEPADSGFNQIKVTGKVQT PWFGQEVGMNVAWRFLLDEN DKIYFVAIDLLASPAELLKL GN------  317
638962821_ocp1_synechococcus                      M-FTIEKARQIFPETRTADA VPAITARYKLLSAEDQLALI WFAYLEMGRTITVAAPGAAR MALAKPTLDEIEAMTFDEQT KVMCDLASKINSPISKRYAY WSVNVKLGFWYELGELMRQG KVAPIPQGYKLSANASSVLE AVKKVEQGQQITLLRNFVVD MGFDPN---IDDD-KIVAEP IVIPTPAEERETITIPGVLN QTVLSYMQLLNANDFDQLIE LFLEDGALQPPFQRPIVGRD AILKFFRRDCQNLKLIPRGG FGEPAEGGFNQIKVTGKVET PWFGREVGMNVAWRFLLDEN NKIYFVAIDLLASPDELLKL ADK-----  318
2724250551_ocp1_synechococcus                     M-YSLEKARRIFPETRTADS VPAISARFQLLCAEDQLALI WFAYLEMEQTITVAAPGAAQ MELAKPTLDEIIAMDFVEQI KVMCDLAGKINSSISSRYAY WSVNVKLCFWYELGELMRQG KVAPIPQGYKLSANASSVLE AVKKVEQGQQITLLRNFVVD MGFDSN---IDDV-EVVSEP IIAPTPMEEREKISIPGVLN ETILSYMQLLNANDFDQLID LFLDDGALQPPFQRPIVGRD AILTFFKRDCQNLKLMPEGG FCEPTEDGFNQIKVTGKVQT PWFGREVGMNVAWRFLLDDK NKIYFVAIDLLASPAELLKL GR------  317
2792976566_ocp1_Synechococcus_sp_ARS1019          M-YTLEKARRIFPETQTADA VPAITARFKLLSAEDQLALI WFAYLEMGQTITVAAPGAAR MQLAKPTLDEIVAMDFDEQT KVMCDLAGKINSTISSRYAY WSVNVKLCFWYELGELMRHG KVAPIPQGYKLSANASSVLE AVKRVEQGQQITLLRNFVVD MGFDPN---VDDD-KVVSEP IVAPTPVAEREAIFIPGVLN ETILSYMQLLNANDFDQLID LFLDDGALQPPFQRPIVGRD AILKFFKRDCQNLKLMPQGG FGEPTEGGFNQIKVTGKVQT PWFGREVGMNVAWRFLLDEN DKIYFVAIDLLASPAELLKL GN------  317
2792982791_ocp1_Synechococcus_sp_MED650           M-FTLDKARQIFPDTLTADA VPAITARFKLLSAEDQLALI WFAYLEMGRTITVAAPGAAR MQLARPILEQILAMSFDEQT KVMCDLAAKINSPVSSTYAY WSVNVKLGFWYELGEYMRQG KVAPIPQGYKLSANANSVLE AVKKVEQGQQITLLRNFVVD MGFDPS---VDDD-KIVAEP IVAPTPVEEREEIFIPGVLN QTILSYMQLLNANDFDQLID LFLDDGALQPPFQRPIVGRE AILKFFKRDCQNLKLIPQGG FGEPAESGFNQIKVTGKVQT PWFGREVGMNVAWRFLLDEN NKIYFVAIDLLASPAELLKL AK------  317
2792987381_ocp1_Synechococcus_sp_SAT82            M-FTLDKARQIFPDTLTADA VPAITARFQLLSAEDQLALI WFAYLEMGSTITVAAPGAAR MQLARPVLDQILAMSFDEQT KVMCDLAAKINSPISSTYAY WSVNVKLGFWYELGEYMRQG KVAPIPQGYRLSANANSVLE AVKKVEQGQQITLLRNFVVD MGFDPN---IDDS-KIVAEP IVAPTPVEEREEIFIAGVLN QTILSYMQLLNANDFDQLID LFLDDGALQPPFQRPIVGRE AILKFFKRDCQNLKLIPQGG FGEPAEGGFNQIKVTGKVQT PWFGREVGMNVAWRFLLDEN NKIYFVAIDLLASPAELLKL AK------  317
640543282_ocp1_Synechococcus_sp_WH7803            M-FTLDKARQIFPETMTADA VPAITARFKLLSAEDQLALI WFAYLEMGQTITVAAPGAAR MALAKPTLDEIVAMSFDEQT KVMCDLAAKINSPISSRYAF WSVNVKLCFWYELGEFMRQG KVAPIPQGYKLSANANSVLE AVKKVEQGQQITLLRNFVVD MGYDPG---VDDS-KVVTEP IVAPTPEDQREEIFIPGVLN QTILSYMQLLNANDFDNLID LFLDDGALQPPFQRPIVGRE AILKFFKRDCQNLKLIPQGG FGEPADGGFTQIKVTGKVQT PWFGREVGMNVAWRFLLDDN NKIYFVAIDLLASPAELLKL GK------  317
639020531_ocp1_Synechococcus_sp_WH7805            M-FTLDKARQIFPETMTADA VPAITARFKLLSPEDQLALI WFAYLEMGQTITVAAPGAAR MALAKPTLDEIVAMSFDEQT KVMCDLAAKVNSPVSSRYAF WSVNVKLCFWYELGEFMRQG KVAPIPQGYKLSANATSVLE AVKKVEQGQQITLLRNFVVD MGYDPD---VDDS-KVVAEP IVAPTPEDQREEIFIPGVLN QTILSYMQLLNANDFDQLID LFLDDGALQPPFQRPIVGRD AILKFFKRDCQNLKLIPQGG FGEPADSGFTQIKVTGKVQT PWFGREVGMNVAWRFLLDDN NKIYFVAIDLLASPAELLKL GK------  317
637445481_ocp1_synechococcus                      M-FTLDKARQIFPDTLSAAA VPAITARFKLLSAEDQLALI WFAYLEMGRTITVAAPGAAR MALAQPTLDEIQAMSFDEQT KVMCDLAGKINSPISARYAY WSVNVKLCFWYELGEFMRQG KVAPIPQGYRLSANANSVLE AVKKVEQGQQITLLRNFVVD MGYDPD---VDDS-QVVTEP IVAPTPVDQREEILIPGVLN QTILSYMQLLNANDFDQLID LFLNDGALQPPFQRPIVGRD AILKFFKRDCQNLKLMPQGG YGEPTEGGFNQIKVTGKVQT PWFGREVGMNVAWRFLLDEN DKIYFVAIDLLASPAELLKL GK------  317
2688543399_ocp1_synechococcus                     M-FTLDKARQIFPDTLSAGA VPAITARFKLLSAEDQLALI WFAYLEMGRTITVAAPGAAR MALAQPTLDEIQAMSFDEQT KVMCDLAGKINSPISARYAY WSVNVKLCFWYELGEFMRQG KVAPIPQGYRLSANANSVLE AVKKVEQGQQITLLRNFVVD MGYDPD---VDDS-QVVTEP IVAPTPVDQREEILIPGVLN QTILSYMQLLNANDFDQLID LFLNDGALQPPFQRPIVGRD AILKFFKRDCQNLKLMPQGG YGEPTEGGFNQIKVTGKVQT PWFGREVGMNVAWRFLLDEN DKIYFVAIDLLASPAELLKL GK------  317
2507312208_ocp1_Synechococcus_sp_KORDI49          M-FTLDKARQIFPDTLTADA VPAITARFKLLSAEDQLALI WFAYLEMGQTITVAAPGAAR MALARPTLDEILAMSFDEQT KVMCDLAAKINSPISARYAY WSVNVKLCFWYELGEFMRQG KVAPIPQGYRLSANANSVLE AVKKVEQGQQITLLRNFVVD MGYDPD---VNDS-DVVTEP IVAPTPEDQREEIFIPGVLN QTILSYMQLLNANDFDQLIN LFLDDGALQPPFQRPIVGRD AILKFFKRDCQNLKLMPQGG YGEPTEGGFNQIKVTGKVQT PWFGREVGMNVAWRFLLDEN DKIYFVAIDLLASPAELLKL GK------  317
2618858709_ocp1_Cyanobium_sp_CACIAM14             M-FTLEKAAQIFPDTLSADA VPALTARYDLLSAEDQLALI WYAYLEMGKTITIAAPGAAR MQFAEPVLNRIKAMSFPEQS QVMVDLANRADTEIGRTYAI WSVNIKLGFWYQLGVWMEEG IVAPIPEGYQLSANAASVLS SLRTIEAGQQITVLRNFVVD MGFDPA--KVDGS-QRVAEP IVLPTAPEQRSKVSIEGIDN PTILAYMDLLNANDFDRLIE LFLPDGALQPPFQRPIVGTD AVLRFFREDCQNLKLLPERG VSEPTEGGFTQIKVTGKVQT PWFGAGVGMNVAWRFLLDPA GKIYFVAIDLLASPAELLKF AR------  318
2508551231_ocp1_cyanobium_gracile                 M-FTLEKATQIFPDTLSADV VPALTARFSLLSAEDQLALI WFAYLEMGKTITIAAPGAAR MQFAEPVLNRIKAMTFAEQS QVMVDLANRSDTDICRTYAI WSVNIKLGFWYRLGEWMEEG IVAPIPEGYQLSANAASVLS SLKGIDAGQQITVLRNFVVD MGFDPS--KVDGT-ERIAEP IVLPTAPEQRTKVSIAGIDN ATILSYMDLLNANDFDKLIQ LFLPDGALQPPFQRPIVGTD AILRFFREDCQNLKLLPESG VSEPSDGGFTQIKVTGKVQT PWFGAGVGMNVAWRFLLDPE NKIYFVAIDLLASPAELLKF AR------  318
2788398842_ocp1_aphanothece_minutissima_          M-FTLEKATQIFPDTLSADV VPALTARFSLLSAEDQLALI WFAYLEMGKTITIAAPGAAR MQFAEPVLNRIKAMTFAEQS QVMVDLANRSDTEICRTYAI WSVNIKLGFWYRLGEWMEEG IVAPIPEGYQLSANAAAVLS SLKGIDAGQQITVLRNFVVD MGFDPS--KVDGS-ERIAEP IVLPTAPEQRTKVSIAGVDN ATILSYMDLLNANDFDQLIQ LFLPDGALQPPFQRPIVGTD AILRFFREDCQNLKLLPETG VSEPSDGGFTQIKVTGKVQT PWFGAGVGMNVAWRFLLDPE NKIYFVAIDLLASPAELLKF AR------  318
2758515316_ocp1_Cyanobium_sp_NIES981              M-FTLQKATQIFPETLRADV VPAITARFRLLSAEDQLALI WFAYLEMGKTITIAAPGAAR MQFAEGVLQQIRGMSFPEQS QVMCDLANRTDSEICRTYAS WSVNIKLGFWYQLGEWMAEG VVAPIPEGYQLSANALAVLD SLKAVDQGQQITLLRNFVED MGFDPA--K-GTG-QQVMEP VVAATPEEKRTKVFIEGVIN PTVNNYMDLLNANDFDALIE LFLPDGALQPPFQKPIVGRD AILNFFRQDCQNLRLLPERG YAEPTEGNFTQIKVTGKVQT PWFGAGVGMNVAWRFLLDPE GKIYFVAIDLLASPAELLKF RR------  317
2582758788_ocp1_un                                M-FTLNRAANIFPETRSADV VPAITARYQLLSAEDQLALI WYAYLEMGRTITIAAPGAAR MQFAEPVLNQIKAMNFAEQS QVMCDLANRSDTTIGRTYAY WSVNIKLGFWYQLGEWMAAG LVAPIPEGYQLSANAAAVLS SLKTVDQGQQITILRNFVVD MGFDPA--K-GEG-QKVMEP VVAPTPEQQREKVVIEGIDQ PTISRYMELLNANDFDNLIE LFLPDGALQPPFQKPIVGRD AVLRFFREDCQNLRLLPERG VAEPTEASFTQIKVTGKVQT PWFGAGVGMNVAWRFLLDPQ GKIYFVAIDLLASPADLLKF AR------  317
2638208944_ocp1_Synechococcus_sp_GFB01            M-FTLDKAARIFPETQTADV VPAITARFRLLSAEDQLALI WFAYLEMGSTITIAAPGAAR MQFAERTLNEIKAMSFAEQS QVMCDLANRIDTPICRTYSV WSVNIKLGFWYQLGEWMAAG LVAPIPEGYQLSANATAVLN SLKEVDKGQQITILRNFVVD MGYDPQ--K-GEG-QRVMEP VVPPTPEQLRKKVFIEGVIN PTVNNYMDLLNANDFDNLIE LFMPDGALQPPFQKPIVGKD AILRFFREDCQNLQLLPERG YAEPAEGGFTQIKVTGKVQT PWFGAGVGMNVAWRFLLNPE GKIYFVAIDLLASAAELLKL GRE-----  318
2582757374_ocp1_un                                M-YTLSQATQIFPDTLSADA VPAVTARFRLLNAEDQLALI WFAYLEMGQTITIAAPGAAR MQFAEPVLNEIKAMSFAQQS QAMCDLANRSDSTIGRTYAN WSVNIKLGFWYQLGQWMAAG LVAPIPKGYQLSANAAAVLS SVKGVEQGQQITLLRNFVED MGFDPA--K-GEG-QRVMEP IAAPTPEESRQKVFIEGIIN PTINAYMDLLNANDFDALIE LFLPDGALQPPFQKPIVGRD AILRFFKEDCQNLRLLPERG YSEPAEGGFNQVKVTGKVQT PWFGAGVGMNVAWRFLLSPE GKIYFVAIDLLASAAELLKF AR------  317
650132131_ocp1_Synechococcus_sp_CB0205            M-FTLEKAAQIFPETRSADV VPAITARFALLSAEDQLALI WYAYLQMGTTITVAAPAAAR MQFAERILNDIKAMGFLEQS QVMCDLANRSDTEIGRTYAT WSVNIKLGFWYQLGEWMAAG QVAPIPEDYQLSANASAVLN SLKGVEQGQQITLLRNFVVD MGFDPA--K-GEG-QRVMEP VAPPTPEEQRKKVFIEGVIN PTVNSYMDLLNANDFDNLIQ LFLPDGALQAPFQKPIVGTD AILRFFREDCQNLRLLPERG YAEPTNDGFTQIKVTGKVQT PWFGAGIGMNVAWRFLLNPE GKIYFVAIDLLASPADLLKF AR------  317
650129104_ocp1_Synechococcus_sp_CB0101            M-FTLDRATRIFPETRSADA VPAITARFLQLSAEDQLALI WYAYLEMGTTITVAAPAAAR MQFAEQVLSQIKAMNFAEQS QVMCDLANRSDTPIGRTYAG WSVNIKLGFWYQLGEWMAAG LVAPIPEGYQLSANASAVLS SLKAVEQGQQITLLRNFVVD MGYSPE--K-GVG-QRVMEP VAPPTPEQLRKKVFIEGVIN PTVNSYMDLLNANDFDALIE LFLSDGALQPPFQKPIVGSD AILRFFREDCQNLKLLPERG YAEPTEGGFTQIKVTGKVQT PWFGAGVGMNVAWRFLLNPE GKIYFVAIDLLASPAELLKF AR------  317
2582648839_ocp1_un                                M-FTLEKAAQIFPDTLSADV VPAITARFRLLSAEDQLALI WYAYLEMGNTITVAAPGAAR MQFAEPVLNQIKAMDFAQQS QVMCDLANRSDTPIGRTYAL WSVNIKLGFWYQLGEWMAAG LVAPIPEGYQLSSNAASVLS SVKGVEQGQQITLLRNFVVD MGFDPA--K-GEG-QRVAEP IVAPTPEEQRKRVFIEGVLN PTVNSYMDLLNANDFDNLIQ LFLPDGALQPPFQKPIVGSD KILRFFREDCQNLRLLPERG YAEPTEGDFTQIKVTGKVQT PWFGAGIGMNVAWRFLLNPE GKIYFVAIDLLASPAELLKF QR------  317
2582710825_ocp1_un                                M-FTLTKATQIFPETLAADA VPAITARFRLLSAEDQLALI WYAYLEMGTTITVAAPGAAR MQFAEPVLAQIKAMDFAGQS QVMCDLANSSDTPINRTYAS WSVNIKLGFWYQLGQWMAAG LVAPIPEGYQLSANAAAVLA SLKGVEQGQQITLLRNFVVD MGFDPA--K-GEG-QRVMEA VVAPTPEQSRKKVFIEGVIN PTVNAYMDLLNANDFDALIQ LFLPDGALQPPFQKPIVGSD AILRFFREDCQNLKLLPERG YSEPAEGGFNQIKVTGKVQT PWFGAGVGMNVAWRFLLNPE GKIYFVAIDLLASPAELLKL AR------  317
2721490485_ocp1_synechococcus                     M-FTLEKASQIFPDTLSADA VPAITARFRLLSAEDQLALI WYAYLEMGTTITVAAPGAAR MQFAEATLSAIKAMGFTEQS QLMCDLANRTDFQVGRTYAS WSVNIKLGFWYQLGEWMAAG LVAPIPKGYQLSANAASVLS SLRGVEQGQQITLLRNFVVD MGYDPA--K-GEG-QRVMEP VVAPTPEADRKKVLISGLDS PTVTTYMDLLNANDFDNLIE LFLPDGALQPPFQKPIVGRE AVLRFFREDCQNLRLLPESG YSEPADGEFTQIKVTGKVQT PWFGAGVGMNVAWRFLLNPE GKIYFVAIDLLASPADLLKY AR------  317
638957799_ocp1_Synechococcus_sp_WH5701            M-FTLEKATQIFPDTLSADV VPAITARYKLLSAEDQLALI WYAYLEMGKTITIAAPGAAR MQFAEGVLSQIKGMSFAQQS QVMCDLANSTDTSIGRTYSG WSVNIKLGFWYQLGEWMAAG IVAPIPQGYQLSANAASVLS SLKSVEQGQQITLLRNFVVD MGYDPA--K-GEA-QRVSEP VVAPTPESQRQKVSIAGIDN ATVSAYMDQLNANDFDNLIE LFLPDGALQPPFQKPIVGKD AILRFFREDCQNLKLLPESG IAEPADGEFTQIKVTGKVQT PWFGAGVGMNVAWRFLLNPD GKIYFVAIDLLASPAELLKF AR------  317
2503887628_ocp1_Leptolyngbya_sp_PCC7376           MSYTLDAARNIFPDTLAADI VPATTARFSQLSAEDQLALI WFAYLEMGKSITVAAPGAAN MQFAESTLAQIQQLSFRDQT QVMCDLANRIDTPINRTYAT WSVNIKLGFWYRLGQLMEGG LVAPIPAGYRLSANASAVLD TIRSADAPQQITILRNTVVD MGYSFS--GMETY-QKVAEP VVVPTAMADRDEIVIEGIEN QTITKYMVNLNANDFDALIQ LFAEDGALQPPFKRPIVGKN AVLNFFREECQNLKLKPESG VVEPSSGGYTKIKVTGTCQT PWFGNDVGMNVAWRFLLNPD GKIFFVAVDLLASARELLKF RR------  319
2580530337_ocp1_synechococcus                     MPYTLDAARNIFPSTLAADV VPATSARFSQLSAEDQLALI WFAYLEMGKSITIAAPGAAN MQFAESTLAQIKQLSFKDQA QVMCDLANRIDTPINRTYAT WSVNIKLGFWYRLGQWMEEG TVAPIPAGYKLSANASAVLD TIRSLEPGQQITVLRNSVVD MGFDSS--KMEGY-KRVAEP VVVPTEIAQREKVEIEGVDN PTITQYMTNLNANDFSALIA LFAEDGALQPPFQRPIVGKE AVLRFFQEECQNLKLNPKKG IVEPTDDGYTQIKVTGTCQT PWFGAEVGMNVAWRFLLNPD GKIFFVAVDLLASAKELLNL VRK-----  320
2504652748_ocp1_synechococcus                     MPYTLDAARNIFPSTLTADV VPATSARFSQLSAEDQLALI WFAYLEMGKSITIAAPGAAN MQFAESTLLQIKQLSFKDQA QVMCDLANRIDTPINRTYAT WSVNIKLGFWYRLGEWMEEG SVAPIPAGYKLSANASAVLD TIRSLEPGQQITVLRNAVVD MGFDPA--KMEGY-QRVSEP VVVPTEIAQREKIEIEGVDN PTINQYMTNLNANDFPALIS LFAEDGALQPPFQRPIVGKD AVLRFFQEECQNLKLNPKKG VVEPTDDGYTQIKVTGTCET PWFGAAVGMNVAWRFLLNPE GKIFFVAVDLLASAKELLNL VRK-----  320
2504645986_ocp1_Synechococcus_sp_PCC7003          MPYTLDAARNIFPSTLTADV VPATSARFSQLSAEDQLALI WFAYLEMGKSITIAAPGAAN MQFAESTLLQIKQLSFKDQA QVMCDLANRIDTPINRTYAT WSVNIKLGFWYRLGEWMEEG SVAPIPSGYKLSANASAVLD TIRSLEPGQQITVLRNAVVD MGFDPA--KMEGY-QRVSEP VVVPTEIAQREKIEIEGVDN PTINQYMTNLNANDFSALIS LFAEDGALQPPFQRPIVGKD AVLRFFQEECQNLKLNPKKG VVEPTDDGYTQIKVTGTCQT PWFGAEVGMNIAWRFLLNPE GKIFFVAVDLLASAKELLNL VRK-----  320
2517647922_ocp1_filamentous                       MPYTVDSARNIFSDTLAADS VPATTARFTELNAEDQLALI WFAYLEMGKSITIAAPGAAN MQFAESTLAQIKEMSYGEQS QAMCDLANRTDTSISRTYAT WTANIKLGFWYRLGQWMQEG IVAPIPSGYKLSTNAAAVLE TIRGLEPGQQITVLRNAVVD MGFDPK--NIEGY-QRVSEP VVVPTEITQRDKVTIEGVDN ATVVQYMTNLNANDFDALID LFTEDGALQPPFERPIVGKE AILRFFREECQNLKLIPERG VSEPAKDDFLQIKVTGTCQT PWFGANVGMNIAWRFLLNPS GKIFFVAIDLLASPKELVNL VRK-----  320
2628061268_ocp1_roseofilum                        MAYTVDTARNIFSNTLTADV VPATTARFNQLSAEDQLALI WFAYLEMGKSITVAAPGAAN MQFAESTLAQIKGMSFKKQS QVMCDLANRIDTPINRMYAA WTPNLKLGFWYRLAEWMNQG LVAPIPDGYKLSANASAVLL TVSGLAGGQQITVLRNAVVD MGYDPK--RIEGY-QRVSEP VVVPTEIAQRDKVTIEGVDN PTIIKYMTNLNANDFDALIG LFAEDGALQPPFQRPIVGKE AVLQFFREECQNLKLVPERG VSESANDGFLQIKVTGTCQT PWFGANVGMNVAWRFLLNPD GKIFFVAVDLLASAKELLNL SK------  319
2639212768_ocp1_planktothricoides                 MPYTVDTARNIFSNTLAADV VPATTARFNQLSAEDQLALI WFAYLEMGKTITIAAPGAAS MQFAESTLAQIKEMSFREQS QAMCDLANRTDTPINRMYAI WTPNIKLGFWYRLAEWMDEG LVAPIPSGYQLSANASAVLA TICSMEPGQQITVLRNAVVD MGYDPN--KIQGY-QRVSEP VVVPTETSERQKVTIEGVDN PTVIQYMTNLNANDFDALIK LFAEDGAIQPPFQRPIVGKE AVLRFFREECQNLKLVPERG VVEPANDEFLQIKVTGTCQT PWFGGNVGMNIAWRFLLNPD GKIFFVAVDLLASAKELLNL VRR-----  320
2509840187_ocp1_Leptolyngbya_sp_PCC7375           MPYSIDAARNIFPNTLVADA VPATIARYNQLSAEDQLALI WFAYLEMGKTITVSALGATS MQFAEITLNQIKQMTPMEQS RAMCDLASRADTEISRIYAT WTPNLKLGFWYQLGEWMEQG LVAPIPPGYKLSANANAVLK AIKNLEGGQQITVLRNCVID MGYDTN--KLDSF-TRVSEP TVAPKAPEERTQVSIEGITN ETVINYMNNLNANDFDALIE LFTPDGALQPPFRRPIAGKE AVLTFFREECQNLKLTPECG ILEPAEDGYTQIKVTGKCQT PWFGGDVGMNIAWRFLLSPE NKIFFVAIDLLASPKELLNL VR------  319
2587699440_ocp1_Phormidesmis_priestleyi_Ana       MPFTLESARNIFPSTLTADA IPATTARFIQLSAEDQLALI WFAYLEMGQSITIAAPGAAN MQFAENTLNAIKRMTPLEQS QAMCDLANRADTEVSRAYAT WTPNIKLGFWYKLGEWMEEG FVAPIPEGYKLSANAAAVLQ SIRGLESGQQITVLRNAVVD MGYDPK--NMSGY-QRISEP VMAPKSIGERTPVSIEGVDN ATVLSYMNNLNANDFDALAA LFTVDGALQPPFRRPIVGRD AILQFFREECQNLKLIPERG VAEAPEDGYIPIKITGKCQT PWFGAAVGMNIAWRFLLNPD GKIFFVAIDLLASPKELLNL VR------  319
647581105_ocp1_Synechococcus_sp_PCC7335           MSSMIDRARNLFPSTLAADA IPATTARFAQLSAEDQLALI WFAYLEMGQSITIAAPGAAN LQFAENTLNAIKRMTPLEQS QAMCDLANRADTEVSRAYAV WTPNIKLGFWYRLGELMEQG LVAPIPEGYKLSANAAAVLQ SIRDLESGQQITVLRNAVVD MGYDTS--KMGSY-QKVSEP VIAPKSIGERTPVSIEGVDN ATVLSYMNNLNANDFDKLVS LFTADGALQPPFRRPIVGKE AILQFFREECQNLKLVPERG VVEAAEDGYTPIKVTGKCQT PWFGAAVGMNIAWRFLLNPD GKIFFVAIDLLASPKELMNL VR------  319
647576600_ocp1_Synechococcus_sp_PCC7335           MSYTIDRARNIFPSTLAAGA IPATTARFAQLSAEDQLALI WFAYLEMGQSITIAAPGAAN LQFAENTLNTIKNMTPLEQS QAMCDLANRADTEVSRAYAV WTPNIKLGFWYRLGELMEQG LVAPIPEGYKLSANAAAVLQ SIRDLESGQQITVLRNAVVD MGYDTS--KMGSY-QKVSEP VIAPKSIGERTPVSIEGVDN ATVLSYMNNLNANDFDELVS LFTADGALQPPFRRPIVGKE TILQFFREECQNLKLVPERG VVEAAEDGYTPIKVTGKCQT PWFGAAVGMNIAWRFLLNPD GKIFFVAIDLLASPKELLNL VR------  319
2503636727_ocp1_Halothece_sp_PCC7418              MPFTIDSARNIFPNTLAADA VPATIARFEQLSAEDQLALI WFAYLEMGKTITIAAPGAAS MQFAERTLNQIRQMSFQEQS QVMCDLANRADTEVCRTYAT WSPNIKLGFWYKLGQWMEEG VVAPIPKGYQLSANASAVLQ AIRSLESGQQITVLRNCVVN MGFDPN--KMGSY-TPVSEA VEPPKELSKQEQVTIEGVTN PTVLAYMNNMNANNFDALIE LFLPDGALQPPFQRPIIGKD SILRFFKQECQNLKLLPEKG VAEPAEDNYTQIKVTGKVQS PWFGAKVGMNIAWRFLLDPN DKIFFVAIDLLASPKELMNF AR------  319
2663547865_ocp1_Geitlerinema_sp_PCC9228           MPFTIESARNIFPNTATADA VPATTNRFEQLSAEDQLALI WFAYLEMGKTITIAAPGAAR MQLAERTLNQIRQMSFQEQS QTMCDLANRADTEICRTYAT WSPNIKLGFWYQLGQWMEQG IVAPIPEGYQLSASASAVLE AIKGLQPDQQITVLRNTVVN MGFDPN--KLGTY-NPVTEP VEPPKDMSQRSRVTIEGVTN PTVLAYMNNLNANDFDALIE LFAPDGGLQPPFQRPIVGKE AILQFFRAECQNLKLLPERG VSEPAEDGYTQIKVTGKVQT PWLGASVGMNIAWRFLLNAD NKIFFVAIDLLASPKELVNL SR------  319
2788404062_ocp1_Euhalothece_sp_KZN001             MPFTIDSARNIFPNTLAADA VPATIARFEQLTAEDQLALI WFAYLEMGKTITIAAPGAAS MQFAERTLEQIRKMSFQEQS QVMCDLVNRADTEICRTYAT WSPNIKLGFWYKLGEWMEEG IVAPIPEGYQLSANAAAVLQ AIRGLESGQQITVLRNSVVS MGFDPN--KMGTY-TPVTEP VEPPQEASERQEVAIPGVTN PTILAYMNNMNANDFDALIE LFLPDGALQPPFQRPIIGKE SIMRFFKQECQNLKLLPENG VVEPAEDNYTQVKVTGKVQS PWFGAKVGMNIAWRFLLDPN DKIFFVAIDLLASPQELMNF AR------  319
2509552689_ocp1_dactylococcopsis_salina___        MPFTIDSARNIFPNTLAADA VPATIARFEQLTAEDQLALI WFAYLEMGKTITIAAPGAAS MQFAERTLEQIRKMSFQEQS QVMCDLVNRADTEICRTYAT WSPNIKLGFWYKLGEWMEEG IVAPIPEGYQLSANASAVLQ AIRGLESGQQITVLRNSVVS MGFDPN--KMGTY-TPVTEP VEPPQEASERQEVAIPGVTN PTILAYMNNMNANDFDALIE LFLPDGALQPPFQRPIIGKE SIMRFFKQECQNLKLLPENG VVEPAEDNYTQVKVTGKVQS PWFGAKVGMNIAWRFLLDPN DKIFFVAIDLLASPQELMNF AR------  319
2787954187_ocp1_Oscillatoriales_cyanobacterium_CG2MTYTINSARSIFPSTLAADV VPATTARFNQLSPEDQLAWI WFTYLEMGKTVTIAAPGAAS MQLAELTLNEIKKMSFQQQT QVMCDLANRADTAICRTYAI WSQNIKLGFWYQLGQWMEQG IVAPIPEGYRLSANASAVLE TLKSLEPGQQITILRNSVLD MGYDPN--KLGEY-TRVTEP VAPPQEMSLRTDVAIEGIDN PTILSYMNNMNANDFDALIE LFLADGALQPPFQRPVVGKE AVMKFFREECQNLVLVPERG VSEQADGGYTQIKITGKVQT PWFGSGVGMNIAWRFLLDPS NKIFFVAIDLLASPKELLNL AR------  319
2743871517_ocp1_Pseudanabaena_sp_Roaring_Creek    MTYTISSARNIFPNTLAADV VPATTARFNQLTPEDQLAWI WFTYLEMGKTVTIAAPGAAS MQLAELTLNEIKKMSFQQQT QVMCDLANRADTPIGRTYAI WSQNIKLGFWYQLGKWMEEG IVAPIPEGYRLSANASAVLE TLKNLDPGQQITILRNSVVD MGFDPN--KLGGY-TRVAEP VMAPKEASKRTQVSIEGIDN PTVLSYMNNLNANDFDALID LFLPDGALQPPFQRPIAGKD AVLRFFKEECQNLVLVPERG VSEPADGGYTQIKITGKVQT PWFGSGVGMNISWRFLLDPN NKIFFVAIDLLASPKELLNL IR------  319
2504584269_ocp1_pseudanabaena                     MTYTISSARNIFPNTLAADV VPATTARFNQLTPEDQLAWI WFTYLEMGKTVTIAAPGAAS MQLAELTLNEIKKMSFQQQT QVMCDLANRADTPIGRTYAI WSQNIKLGFWYQLGKWMEEG IVAPIPEGYRLSANASAVLE TLKNLDPGQQITILRNSVVD MGFDPN--KLGGY-TRVAEP VMAPKEVSKRTQVSIEGIDN PTVLSYMNNLNANDFDALID LFLPDGALQPPFQRPIAGKD AVLRFFKEECQNLVLVPERG ISEPADGGYTQIKITGKVQT PWFGSGVGMNISWRFLLDPN NKIFFVAIDLLASPKELLNL IR------  319
2524365890_ocp1_Rubidibacter_lacunae_KORDI512     MPFTIETARSIFPNTLSADA VPATIARFNQLSAEDQLALI WFAYLEMGKSITIAAPGAAS MQFAERTLNEIREMSFQDQS QMMCDLANRSDTPICRTYAV WSPNIKLGFWFQLGEWMENG IVAPIPEGYKLSANASAVLA AIRTLESGQQITVLRNIVVD MGYDPS--KLGSY-KTVSEP VVPPTSIAQRTKVAIEGVAN ATVLNYMNNMNANDFDALIE LFADDGGLQAPFNRPIVGKA AVLKFFREECQNLRLTPERG VTESAEEGFTQVKVTGKVQT PWFGASVGMNIAWRFLLDPN NKIFFVAIDLLASPRELMNL AR------  319
2506609770_ocp1_spirulina_major                   MSFTIESARGIFPNTLTADM VPATIARFNQLSAEDQLALI WFAYLEMGKSITVAAPGAAN MQFAESTLNEIRQMTTLEQT QVMCDLTNRADTPIGRTYAI WSANIKLGFWYRLGEWMDQG IVAPIPKDYKLSANASAVLQ TIRSLDPGQQITVLRNTVVD MGYDTS--KLGSY-TPVTEP VAPPKEMSQRTRVKIDGIDN PVVLMYMDNMNANDFDANIK LFLPDGALQPPFQKPIVGTD AILRFFKEECQNLQLLPERG VSEPAENGYTQVKVTGKVQT PWFGASVGMNMAWRFLLDSQ NNIFFVAIDLLASPQELLNL VR------  319
2792279952_ocp1_Calothrix_elsteri_CCALA953        MPFSIDSARNIFPGTLAADV VPATIARFAQLSAEDQLALV WFAYLEMGKTITVAAPGAAS MVLAEGTLNQIKKMSFLEQT QAMCDLTNRTDAPICRAYTV WSPNIKLGFWYQLGEWMEQG IVAPIPEGYKLSANASAVLL AIQNLDPGQQITVLRNAVVD MGYDVN--KMGSY-TRVSEP VEPPKEMSQRTAVAIKGVDN PTVLSYIDNMNANDFEALIK LFTPDGALQPPFQRPIVGQE AVMRFFRDECQNLKLIPEQG VLEPAEDGYTQIKVTGKVQT PWFGAGVGMNIAWRFLLNPD GKIFFVAIDLLASPKELLNL AR------  319
640623659_ocp1_Crocosphaera_chwakensis_CCY0110    MPFSIDSARNIFPNTLAADA VPATIARFEQLSAEDQLALI WFAYLEMGKNITVAAPGAAN MQFAEGTIKEIINMTPLEQS QAMCDLANRADTPISRTYAT WSPNIKLGFWYELGKLMEEG KVAPIPKGYKLSANANSVLV TITGLEPGQQITVLRNCVVD MGYDPS--KMSNF-QKVTEP VAPPKEMSQRTQVKIEGIDN STILNYMNNLNANDFDALIA LFTEDGALQPPFRRPIIGKE NVLRFFREECQNLQLIPKQG VSEPAEDGFTQIKVTGTCQT PWFGGGVGMNIAWRFLLNPE GKIFFVAIDLLASPKELLNL AR------  319
641676132_ocp1_crocosphaera_subtropica            MPFTLDSARNIFPNTLAADA VPATIARFEQLSAEDQLALI WFAYLEMGKNITVAAPGAAN MQFAEGTIKEIINMTPLEQS QAMCDLANRADTAISRTYAT WSPNIKLGFWYELGKLMEQG KVAPIPEGYKLSANANAVLL TITGLEPGQQITVLRNCVVD MGYDPS--KMGNF-QKITEP VAPPKEMAQRTQVKIEGVDN STILSYMNNLNANDFDALIK LFAEDGALQPPFRRPIIGKE NVLRFFREECQNLQLIPKQG VSEPAEDGFTQIKVTGTCQT PWFGGGVGMNIAWRFLLNPE GKIFFVAIDLLASPKELLNL AR------  319
2508646075_ocp1_Gloeocapsa_sp_PCC73106            MPFTIDSARNIFPNTLAADA VPATIARFSQLSAEDQLALI WFAYLEMGKTITIAAPGAAN MVFAEKTLEEIKTMTPLQQT QVMCDLANRADTPISRTYGS WSVNIKLGFWYKLGQWMEQG IVAPIPEKYQPSANASAVLQ TIRGLESGQQITVLRNCVVG MGFDST--KLDQS-LLVSEA VVPPQEMQQRSDVAIEGVSN STILSYMNYLNANDFEALIE LFAPDGALQPPFQRPIVGKE AVLRFFKEECQNLKLIPDRG VLEPAEDGYNQIKVTGKVQT PWFGGNVGMNIAWRFLLNPD NKIFFVAIDLLASPKELLNF AR------  319
2022828433_ocp1_leptolyngbya                      MPFTIESARGIFPGTLAADA VPATVARFNQLSAEDQLALI WFAYTEMGKTITIAAPGAAS MVLAEGLLNQIRQLSALEQT QVMCDLANRADTPMCRTYGT FSPNIKLGFWYQLGQWMEQG IVAPIPEGYKLSANASAVLQ TIRELDAGQQITVLRNAVVD MGYDPS--KLAGY-TPVAEP VVPPKSVAQRTQVSIEGVDN PTVLGYINNMNANDFDAVIN LFTGDGALQPPFQRPIVGKE NVLRYLREECQNLKLMPERG VAEPAEDGFTQVKVTGKVQT PWFGAKVGMNIAWRFLLDPQ GKIFFVAIDLLASPKELLNL IR------  319
2509775801_ocp1_nodosilinea_nodulosa              MPFTIDSARSIFPNTLSADA VPATIARFSQLNAEDQLALI WFAYLEMGKAITIAAPGAAS MQFAEPTLEEIRRMPFQQQS QVMCDLANRADTPIGRTYAS WSPNIKLGFWYRLGQWMEEG KVAPIPEGYKQSANASSVLQ AIRNLESGQQITVLRNAVVD MGFDTS--NMSSY-QRVAEP VAPPKDMGQRTKVTIEGIDN PTVLSYMDNLNANDFDALIE LFVADGALQPPFRKPIVGKE SVLRFFREECQNLKLIPERG VSEPAEDGFTQIKVTGKCQT PWFGAGVGMNIAWRFLLNPE GKIFFVAIDLLASPKELLNL AR------  319
2598893675_ocp1_Myxosarcina_sp_GI1                MPFTIESARNIFSNTMSADA VPATIARFNQLSAEDRLALI WFAYLEMGKSITVAAPGAAS MQFAEPTLNEIKKMSFQEQS QVMCDLANNADTPICRTYAT WSPNIKLGFWFQLGELMEKG VVAPIPKGYKLSANANAVLS TIQQLESGQQITVLRNCVVN MGFDSD--KLGEY-DRVSEP VAPPKDMSQRTEVAISGVTN PTVLKYMNLLNANDFDALIE LFAPDGALQPPFRRPIVGKE AVLRFFREECQNLKLIPERG VSEPAEEGYTQIKVTGNVQT PWFGAGVGMNIAWRFLLNSE NKIFFVAIDLLASPKELMNF AR------  319
2503798909_ocp1_stanieria_cyanosphaera            MPFTIDSARGIFPNTLSADA VPAAIARFNQLSAEDQLAWI WFAYLEMGKTVTVAAPGAAN MQFAENTLNEIKQMSFQEQS QVMCDLANHADTPICRTYAT WTPNIKLGFWYRLGQWMEEG IVAPIPKGYKLSANASAVLQ ALRDMESGQQITVLRNAVVD MGFDKN--KLGQY-TKVSEP VVPPTDMAQRTSVKIEGINN STVLSYMNLLNANDFDELIK LFASDGALQPPFQKPIVGKE AVLKFFREECQNLKLMPERG VAEPAEDGFTQIKVTGKVQT PWFGAGVGMNMAWRFLLNSE NKIFFVAIDLLASPKELLNL VR------  319
2776061362_ocp1_Stanieria_sp_NIES3757             MPFTIDSARGIFPNTLSADA VPATIARFNQLSAEDQLAWI WFAYLEMGKSVTIAAPGAAN MQFAELTLQEIKQMSFQEQS QVMCDLANHADTPICRTYAT WTPNIKLGFWFKLGQWMEEG IVAPIPKGYKLSANASAVLQ ALREMESGQQITVLRNAVVD MGFDKN--KLGQY-SKVAEP VVPPTDIAQRTSVKIEGINN STVLSYMNLLNANDFDELIK LFAPDGALQPPFQKPIVGKD AVLRFFREECQNLKLIPERG VAEPAEDGFTQIKVTGKVQT PWFGAGVGMNMAWRFLLNSE NKIFFVAIDLLASPKELLNL VR------  319
2509707823_ocp1_Pleurocapsa_sp_PCC7319            MSFTLSTPRNIFPHTLSANA VPALIARFNQLSAEDRLAWI WFAYLEIAKTITVAASGAVN MEFAEPTLNEIKKMSFQEQS QVMCDLANHADTTICRTYAT WTPNIKLGFWYQLGEWMEQG IVAPIPEGYKLSANANAVLQ TLIGLDSGQQITVLHKTIVN MGFDTS--KMGEF-TRVSEP VAPPTEMSKRTKVAIAGVTN STVLSYMNLLNANDFDELIK LFTADGALQPPFKRPIVGKD AVLKFFKEECPNLKLAPERG VSEPAGDGYTQIKVTGKVQT PWFGAGVGMNMSWRFLLNSE NKIFFVAIDLLASPKELLNL AR------  319
2505786883_ocp1_Chroococcidiopsis_sp_PCC6712      MPYTIDSARNIFPNTLSADA VPALTARFNQLSAEDQLAWI WFAYLEMGKTITVAAPGAAN MQFAEPTLNEIKAMTFPEQS QVMCDLANHADTPICRTYAT WTPNIKLGFWYRLGEWMEQG IVAPIPEGYKLSANASAVLN TLTGLDSGQQITVLRNTVVD MGFDPA--KMSNF-TRVSEP VVPPTDISQRTKVKIEGITN PTVLNYMDLLNANDFDELIK LFDPDGALQPPFKRPIVGKD AILKFFKEECPNLNLAPERG VIEPAEDGYTQIKVTGKVQT PWFGAGVGMNMSWRFLLDSD NKIFFVAIDLLASPKELLNL AR------  319
2509710491_ocp1_Pleurocapsa_sp_PCC_7319           MPFTIDSARNIFSNTLSADA VPALTARFNQLSAEDQLAWI WFAYLEMGKTITVAAPGAAN MQFAEPTLDEIKAMGFQEQS QVMCDLANHADTPICRTYAT WSPNIKLGFWYRLGEWMEQG IVAPIPEGYKLSANASAVLS SLQGLDSGQQITVLRNTVVD MGFDTS--KMGSF-TKVSEP VAPPTEMSKRTKVSIEGVTN QTVLNYMNLLNANDFDELIK LFTDDGALQPPFKRPIVGKD AVLKFFKEECPNLKLAPERG VSESADEGYTQIKVTGKVQT PWFGAGVGMNMSWRFLLNAE NKIFFVAIDLLASPKELLNL AG------  319
2775955955_ocp1_Chondrocystis_sp_NIES4102         MPYTIDSARNIFPDTLSADA VPALTARFSQLSAEDQLAWI WFAYLEMGKTITVAAPGAAN MQFAEPTLDQIKAMSFQEQS QVMCDLANRADTPICRTYAT WTPNIKLGFWYRLGEWMEQG IVAPIPEGYKLSANAKAVLE ALQGLDSGQQITVLRNTVVD MGFDVA--KMGNF-TRVSEP VAPPTEMSKRTQVKIEGVDN PTVLNYMNLLNANDFDELIK LFTADGALQPPFKKPIVGRD AVLKFFKEECPNLKLAPERG VSEPAEDGYTQIKVTGKVQT PWFGAGVGMNMSWRFLIDSE NRIFFVAIDLLASPKELLNL AR------  319
2509709056_ocp1_Pleurocapsa_sp_PCC7319            MPFTIDSARNIFPNTLSADA VPALTARFNQLSAEDQLAWI WFAYLEIGKTITVAAPGAAN MQFAEPTLDQIKEMSFQEQS QVMCDLANHADTPICRTYAT WTPNIKLGFWYRLGEWMEQG IVAPIPEGYKLSANANAVLQ TLQGLDSGQQITVLRNTVVD MGFDPA--KMVNF-TRVSEP VAPPVEMSKRTKVSIAGVTN STVLNYMNLLNANDFDELIK LFTEDGALQPPFKRPIVGKD AVLKFFKEECPNLKLAPEQG ISEPTEDGYTQIKVTGKVQT PWFGAGVGMNMSWRFLLNSE NKIFFVAIDLLASPKELLNL AR------  319
2507089992_ocp1_Pseudanabaena_sp_PCC6802          MPFTIDSARGIFPGTLSADV VPATIARFSQLNAEDQLALI WFAYLEMGKSITVAAPGAAN MQFAEITMNEIRQMSFQQQS QVMCDLANRADTPICRTYAT WSANIKLGFWYQLGQWMEQG IVAPIPEGYKLSANASSVLQ AIRGGDPGQQITILRNAVVD MGYDTN--KLGGY-NRVSEP IVLPQDVASRTQVKIDGVDN QTILSYMNNLNANDFDALIE LFEADGALQPPFQRPIVGKD AVYRFFREDCQNLKLMPEKG VVEPAADGYTQIKVTGKVQT PWFGAGVGMNMAWRFLLSPS NKIYFVAIDLLASPKELLNL AR------  319
648189539_ocp1_Gloeothece_verrucosa_PCC7822       MPFTIDSARNIFPNTLAADA VPATIARFNQLSAEDQLALI WFAYLEMGKTITIAAPGAAS MVLAEATLKEIKQMTRLQQT QVMCDLANRADTPICRTYGT WSPNIKLGFWFQLGQGMEDG TVAPIPEGYKLSANAKAVLE AIKALESGQQITVLRNCVVD MGFEAG--KLGNY-TRVSEP VEPPKAMSQRTQVTIDGVTN STVLSYMDNLNANDFKALID LFTPDGGLQPPFQRPIVGKE AILRFFQEECQNLKLIPEKG VSEPADDGYTQIKVTGKVQT PWFGANVGMNIAWRFLLNPE GKIFFVAIDLLASPKELLNF VR------  319
643482685_ocp1_gloeothece_citriformis             MPFTIDSARNIFPGTLAADA VPATIARFNQLSAEDQLALI WFAYLEMGKTITIAAPGAAS MVFAENTLKEIQQMTPLQQT QVMCDLTNRADTPICRTYAT WSPNIKLGFWYRLGELMEQG LVAPIPKGYQLSANANAVLE AIKSLESGQQITVLRNCVVD MGFEPS--KLGNY-TRVAEP VEPPKEMSQRTQVYIDGVSN PTVLDYMNNLNANDFEALIE LFTPDGGLQPPFQRPIVGKE AILRFFKEECQNLKLIPEKG VSEPTDDGYTQIKVTGKVQT PWFGANVGMNIAWRFLLNPD NKIFFVAIDLLASPKELLNF AR------  319
2805490594_ocp1_merismopedia_glauca               MSFTVESARGIFPNTLSADA VPATIARFTQLSAEDQLALI WFAYLEMGKTITIAAPGAAS MQFAEGTLSQIKQMGFAEQT QVMCDLANREDTPICRTYGT WSANIKLGFWYRLGQWMEEG AVAPIPAGYQLSANAKAVLQ AIQGLESGQQITVLRNSVVD MGYDPS--KMGAY-TRVSEP VVAPKEVATRTQVTIEGVSN PTVLEYMNDMNANDFNALIN LFTPDGALQPPFQRPIVGKE AVMRFFNEECQNLKLIPERG VSEPAQDGYTQIKVTGKVQT PWFGGGVGMNMSWRFLLNPE NKIFFVAIDLLASPKELLNL AR------  319
2509429361_ocp1_Synechococcus_sp_PCC6312          MPYTVDSARGIFSKTLAADI VPATIARFNQLSIEDQLAWI WFAYLEMGKTVTIAAPGAAR MQFAEPILAQIRQMSFQEQT QVMFDLANHADTPICRTYAT WSVNIKLGFWFQLGQWMEQG IVAPIPAGYQLSANAAAVLQ TLREADSGQQITILRNSVVD MGFDIN--KLGTY-TRVAEP LEAPKDLSQRSQVKIEGVNN PVVLAYMNNLNANDFDALID LFAEGSALQPPFQRPIVGKD AILRFFKEDCQNLVLLPERG VSEPADEGYTQIKITGKVQT PWFGAGVGMNIAWRFLLTPD NKIFFVAIDLLASPKELLNL SR------  319
2517693730_ocp1_Leptolyngbya_sp_PCC6406           MAFTLESARSIFPATLSADA VPATTARFSQLNAEDQLALI WFAYLDMGKSITIAAPGAAN MQFAENTLNEIRQLSFQEQS QAMCDLANRADTPICRTYST WSANIKLGFWYQLGQWMEQG LVAPIPEGYKLSANAAAVLQ AIRNLESGQQITVLRNSVVD MGFDPK--KLGSY-QTVAEP VVRPVIASQRTYVTIEGTDN STVLNYMNNMNANDFDALIE LFTEDGALQPPFQRPIVGRS AVLKFFQEDCQNLKLMPERG VVEPADEGYTQIKVTGKVQT PWFGAAVGMNMAWRFLLNPE NKIYFVAIDLLASPKELLNL TR------  319
2745214565_ocp1_phormidium_willei                 MPFNIETARNIFPETLSADA VPATIARFSQLNAEDQLALI WFAYLEMGKSITIAAPGAAN MQFAENTLNQIKAMSFQEQS QVMCDLANRADTEIGRTYAV WSSNIKLGFWYQLGEWMEQG IVAPIPDGYQLSANAKAVLE AIRNLDSGQQITVLRNAVVD MGFDTN--KLDGY-QTVAEP VAPPKEMSQRTSVSIKGVDN PTVLNYMNNMNANDFDNLIK LFVEDGALQPPFQRPIVGKD NVYKFMREDCQNLKLMPEQG VVEPAEDGYTQIKVTGKVQT PWFGAAVGMNMAWRFLLNPE NKIYFVAIDLLASPKELLNL AR------  319
640019823_ocp1_Lyngbya_sp_PCC8106                 MPFTIDSARNIFPNTLAADT VPATIARFTQLSAEDQLALI WFAYLEMGKTITIAAPGAAN MQFAELTLNEIRKMGPQEQS QVMCDLANRSDKPLCRTYAT WSANIKLGFWYQLGQWMDEG LVAPIPEGYQLSANAAAVLQ AIRGLESGQQITVLRNSVVD MGFDTS--KLGSY-TRVAEP VTPPTDMAKRTQVKIEGVTN ATVLEYMNNLNANDFNALIE LFAPDGALQPPFRRPIVGKE AVLRFFQEECQNLKLIPERG VSEPADEGYTQIKVTGKVQT PWFGAGVGMNIAWRFLLNAE NKIFFVAIDLLASPKELLNF AR------  319
2724944521_ocp1_mastigocoleus_testarum            MPFSIESARGIFPNTLSADA VPATIARFTQLGAEDQLALI WFAYLEMGKTITVAAPGAAN MQFAENTMNQIRQMTPLEQS QVMCDLANRADTQIGRTYAT WSPNIKLGFWYQLGEWMEKG IVAPIPEGYQLSANAAAVLQ AIRNLDSGQQITVLRNAVVD MGYDTG--KLGDF-KRIAEP VVPPQEMSKRTQVQIEGVTN NTVLSYMNNLNANDFDALIQ LFADDGALQPPFRKPIVGKE AVLRFFREECQNLKLIPERG VSEAADDGYTQIKVTGKVQT PWFGAGVGMNIAWRFLLNPE DKIFFVAIDLLASPKELLNL ARG-----  320
2792369450_ocp1_planktothrix_tepida               MPFTVDSARGIFPNTLTADV VPATIARFNQLNAEDQLALI WFAYLEMGKTITVAALGAAN MEFAQGTMNQIRQMSFQEQT QVMCDLANRTDTPISRAYGS WTANIKLGFWYQLGEWMAQG IVAPIPSGYKLSANATSVLQ AIQALESGQQITVLRNCVVD MGFDTS--KLDSF-QRVSEP VVVPKDMAQRTQVTIEGVDN PTVLNYMNNMNANDFEVLIE LFTPDGALQPPFQKPIVGKD AVLRFFREECNHLKLIPERG VTEPAEGGYTQIKVTGKVQT PWFGAGVGMNMAWRFLLSPE NKIFFVAIDLLASPKELLNL VR------  319
2506071115_ocp1_planktothrix                      MSFTVDSARGIFPNTLTADV VPATIARFNQLNAEDQLALI WFAYLEMGKTITVAALGAAN MQFAERTMDQIRQMSFQEQT QVMCDLANRTDTPISRAYGS WTVNIKLGFWYQLGEWMAQG IVAPIPSGYKQSANAASVLQ AIQALESGQQITVLRNCVVD MGFDTS--KFDSS-QKVSEP VVVPKDMAQRTQVTIEGVDN PTVLNYMNNMNANDFEVLIE LFTPDGALQPPFQKPIVGKD AVLRFFREECQNLKLIPERG VTEPADGGYTQIKVTGKVQT PWFGAGVGMNMAWRFLLSPE NKIFFVAIDLLASPKELLNL VR------  319
2506383431_ocp1_planktothrix_agardhii             MSFTVDSARGIFPNTLTADV VPATIARFNQLNAEDQLALI WFAYLEMGKTITVAALGAAN MQFAERTMDQIRQMSFQEQT QVMCDLANRTDTPISRAYGS WTVNIKLGFWYQLGEWMAQG IVAPIPSGYKQSANAASVLQ AIQALESGQQITVLRNCVVD MGFDTS--KFDSS-QKVSEP VVVPKDMAQRTQVTIEGVDN PTVLNYMNNMNANDFEVLIE LFTPDGALQPPFQKPIVGKD AVLRFFREECQNLKLIPERG VTEPADGGYTQIKVTGKVQT PWFGAGVGMNMAWRFLLNPE NKIFFVAIDLLASPKELLNL VR------  319
2787956740_ocp1_Oscillatoriales_cyanobacterium_CG2MSFTVDSARGIFPNTLTADV VPATIARFNQLNAEDQLALI WFAYLEMGKTITVAALGAAN MQFAEITMNQIRQMSSQEQT QVMCDLANRTDTPISRAYGS WTANIKLGFWYQLGEWMAQG IVAPIPSGYKLSANAASVLQ AIQGLESGQQITVLRNCVVD MGFDTS--KLDSF-QRVSEP VVVPKDMAQRTQVTIEGVDN PTVLNYMNNMNANDFEVLIE LFTPDGALQPPFQKPIVGKD AVLRFFREECQNLKLIPERG VTEPADGGYTQIKVTGKVQT PWFGAGVGMNMAWRFLLSPD NKIFFVAIDLLASPKELLNL VR------  319
2792361768_ocp1_planktothrix_paucivesiculata      MSFTVDSARGIFPNTLTADV VPATIARFNQLNAEDQLALI WFAYLEMGKTITVAALGAAN MQFAEITMNQIRQMSFQEQT QVMCDLANRTDTPISRAYGS WTANIKLGFWYQLGEWMAQG IVAPIPSGYKLSANAASVLQ AIQALESGQQITVLRNCVVD MGFDTS--KLDSS-QRVSEP VVVPRDMAQRTQVTIEGVDN PTVLNYMNNMNANDFDVLIE LFTPDGALQPPFQKPIVGKD AVLRFFREECQNLKLIPERG VTEPADGGYTQIKVTGKVQT PWFGAGVGMNMAWRFLLSPE NKIFFVAIDLLASPKELLNL VR------  319
2506077366_ocp1_planktothrix                      MSFTVDSARGIFPNTLTADV VPATIARFNQLNAEDQLALI WFAYLEMGKTITVAALGAAN MQFAEITMNQIRQMSFQEQT QVMCDLANRTDTPISRAYGS WTVNIKLGFWYQLGEWMAQG IVAPIPPAYKLSANAASVLQ AIQALESGQQITVLRNCVVD MGFDTS--KLDSS-QRVSEP VVVPRDMAQRTQVTIEGIDN PTVLNYMNNMNANDFEVLIE LFTPDGALQPPFQKPIVGKD AVLRFFREECQNLKLIPERG VTEPADGGYTQIKVTGKVQT PWFGAGVGMNMAWRFLLSPE NKIFFVAIDLLASPKELLNL VR------  319
2503245680_ocp1_planktothrix_agardhii             MSFTVDSARGIFPNTLTADV VPATIARFNQLNAEDQLALI WFAYLEMGKTITVAALGAAN MQFAEITMNQIRQMSFQEQT QVMCDLANRTDTPISRAYGS WTANIKLGFWYQLGEWMAQG IVAPIPSGYKLSANAASVLQ AIQALESGQQITVLRNCVVD MGFDTS--KLDSS-QRVSEP VVVPRDMAQRTQVTIEGIDN PTVLNYMNNMNANDFEVLIE LFTPDGALQPPFQKPIVGKD AVLRFFREECQNLKLIPERG VTEPADGGYTQIKVTGKVQT PWFGAGVGMNMAWRFLLSPE NKIFFVAIDLLASPKELLNL VR------  319
2582676242_ocp1_un                                MSFTVDSARGIFPNTLTADV VPATIARFNQLNAEDQLALI WFAYLEMGKTITVAALGAAN MQFAEITMNQIRQMSFQEQT QVMCDLANRTDTPISRAYGS WTANIKLGFWYQLGEWMAQG IVAPIPSGYKLSANAASVLQ AIQGLESGQQITVLRNCVVD MGFDTS--KLDSS-QRVSEP VVVPRDMAQRTQVTIEGIDN PTVLNYMNNMNANDFEVLIE LFTPDGALQPPFQKPIVGKD AVLRFFREECQNLKLIPERG VTEPADGGYTQIKVTGKVQT PWFGAGVGMNMAWRFLLSPE NKIFFVAIDLLASPKELLNL VR------  319
2787461762_ocp1_elainella                         MPFTIDSARSIFPNTLSADA VPATIARFNQLNAEDQLALI WFAYLEMGKTITIAAPGAAN MVFAEATLNEIRKMPAQQQT QVMCDLANHADTPICRTYAT WSPNIKLGFWYQLGQWMEKG IVAPIPEGYKLSANAAAVLQ AIRELESGQQITVLRNTVVD LGFDPS--KLGGY-KTVAEP VVAPTEVAKRSLVSIEGVTN ETVLNYMNNLNANDFDALIE LFAPDGALQPPFQRPIVGKD AVFRFFREECQNLKLLPERG IVEPAEDGYTQIKVTGKVQT PWFGGGVGMNMAWRFLLTPE GKIFFVAIDLLASPKELLNL AR------  319
2582710961_ocp1_un                                MPFTIDSARSIFPNTLSADS VPATIARFSQLNAEDQLALI WFAYLEMGQTITIAAPGAAS MILAEGTLTQIKEMSSQEQT QVMCDLANRADTPICRIYAT WTANIKLGFWYRLGEWMEQG IVAPIPEGYQLSANAAAVLQ AIRGLESGQQITVLRNAVVD LGFDAN--KLGTY-QTVAEP VVAPTEVSKRQKVSIEGITN ATVLNYMDNLNANDFDILIE LFTSDGALQPPFQRPIVGKE AILRFFKEECQNLKLIPERG VVEPAADGYTQIKVTGKVQT PWFGAGVGMNMAWRFLLNPE DKIFFVAIDLLASPKELLNL ARR-----  320
2582663117_ocp1_un                                MPFTIDSARNIFPSTLSADA VPATIARFVQLNAEDQLALI WFAYLEMGKTITIAAPGAAN MQFAEGTLDQIRQMSFREQS QVMCDLANRADTPISRTYAT WSANIKLGFWYRLGQWMEQG FVAPIPDGYQLSANASAVLQ AIRNLDSGQQITVLRNAVVD MGFDTA--KLGNV-GRVSEP VVVPQAVTQRSRVTIEGVDN PTVLSYMDNMNANDFDALIE LFAADGALQPPFQKPIIGKE SVLRFFKEDCQNLKLLPERG VVEPAQDGYTQIKVTGKVQT PWFGAGVGMNMAWRFLLTPE NKIFFVAIDLLASPKELINL VR------  319
2504097405_ocp1_Calothrix_sp_PCC6303              MPFTIDSARGIFPNTLSADA VPATIARFVQLSAEDQLALI WFAYLEMGKTITIAAPGAAN MQFAEGTMNQIRQMNFTEQS QAMCDLANRADTPVCRTYAT WSANIKLGFWYQLGQWMEQG IVAPIPEGYQLSANASAVLQ AIRGLDAGQQITVLRNSVLD MGFDPN--KMGSY-ERVSED VVVPKEIGERSKVTIEGIDN ATVLSYMNNMNANDFDALIE LFTADGALQPPFQRPIVGKE AVFRFFREECQNLKLLPERG IIEPADENYTQIKVTGKVQT PWFGAGVGMNMAWRFLLTPD NKIFFVAIDLLASPKELLNL TR------  319
2776197216_ocp1_Calothrix_sp_NIES3974             MPFTIDTARNIFPNTLSADA VPATIARYAQLSAEDQLALI WFAYLEMGKTITIAAPGAAN MQFAEATMNEIKQMSFAQQS QVMCDLANRADTPICRTYAS WSANIKLGFWYQLGKWMEEG IVAPIPQGYQLSANAAAVLQ AIRNLESGQQITVLRNAVVD MGYDPN--KMGDY-KRISEP VVVPKEISERTQVKIEGVEN PTVLSYMNNMNANDFDALIE LFTPDGALQPPFQRPIVGRD AVLRFLREECQNLKLMPERG VIEPAEDDFTQIKVTGKVQT PWFGAAVGMNMAWRFLLNPE GKIFFVAIDLLASPKELLNL AR------  319
2776169247_ocp1_Calothrix_sp_NIES4101             MPFTIDSARNIFPNTLSADA VPATIARFTQLSAEDQLALI WFAYLEMGKTITIAAPGAAN MQFAEGTMNEIKQMGFREQS QVMCDLANRADTPVCRTYGS WSANIKLGFWYQLGKWMEEG IVAPIPEGYQLSANAAAVLQ AIRNLESGQQITVLRNAVVD MGFDPN--KLGNA-ARVAEP VVVPQELSQRTQVTIEGIDN ATVLNYMNNMNANDFDELIK LFTPDGALQPPFQKPIVGKD AVYRFFREDCQNLKLLPERG VVEPAEDGYTQIKVTGKVQT PWFGAAVGMNMAWRFLLNPE GQIFFVAIDLLASPKELLNL VR------  319
2776157647_ocp1_calothrix                         MPFTIDSARSIFPNTLSADA VPATIARFAQLSAEDQLALI WFAYLEMGKTITIAAPGAAN MQFAEATMNQIRQMDFREQA QVMCDLTNGADTPICRTYGT WSANIKLGFWYQLGKWMDEG IVAPIPKGYQLSANASAVLQ AIRNLEPGQQITVLRNFVVD MGYDPN--KMGNY-ERVSEP VVVAKELSQRVKVNIEGIDN PTVLNYMNNMNANDFDALIE LFEPDGALQPPFQRPIVGKE AVLRFFREDCQNLNLLPERG IVEPAEDGYTQIKVTGKVQT PWFGAAVGMNMAWRFLLNPN GKIFFVAIDLLASPKELLNL AR------  319
2507478831_ocp1_Calothrix_sp_PCC7103              MPFTIDSARSIFPNTLSADA VPATIARFAQLNAEDQLALI WFAYLEMGKTITIAAPGAAN MQFAEATMNQIRQMDFREQS QVMCDLTNGADTPICRTYGT WSANIKLGFWYQLGKWMEEG IVAPIPEGYQLSANASAVLQ AIRNLEPGQQITVLRNFVVD MGYDPN--KMGNY-ERVSEP VVLPKELSQRVKVNIEGLDN PTVLSYMNNMNANDFDALIE LFEPDGALQPPFQRPIVGKE AVLRFFREDCQNLKLLPERG ILEPAEDGYTQIKVTGKVQT PWFGAAVGMNMAWRFLLNPQ GKIFFVAIDLLASPKELLNL AR------  319
2510024635_ocp1_dulcicalothrix_desertica          MPFTIDSARSIFPNTLSADA VPATIARFAQLNAEDQLALI WFAYLEMGTTITIAAPGAAN MQFAEATMNQIRKMDFREQS QVMCDLTNGADTPICRTYGT WSANIKLGFWYQLGKWMEEG IVAPIPEGYQLSANASAVLQ AIRNLEPGQQITVLRNFVVD MGYDPN--KMGNY-ERVSEP VVLPKELSQRVKVNIEGLDN PTVLSYMNNMNANDFDALIE LFEPDGALQPPFQRPIVGKE AVLRFFREDCQNLKLLPERG ILEPAEDGYTQIKVTGKVQT PWFGAAVGMNMAWRFLLNPQ GKIFFVAIDLLASPKELLNL AR------  319
2634120306_ocp1_nostoc                            MPFTIDSARGIFPNTLAADV VPATIARFNQLSAEDQLALI WFAYLEMGKTITIAAPGAAS MQFAEGTLNQIRQMSFTEQS QVMCDLANRADTPITRTYAV WSANIKLGFWYQLGKWMDQG IVAPIPQGYKLSANAAAVLQ AIRELDAGQQITVLRNSVVD MGFDPN--KLDGQ-KRVSEP VVVPKEISQRTQVTIEGVDN PIVLSYMNNLNANDFDALIE LFTSDGALQPPFQRPIVGKE GVLRFFREDCQNLKLIPERG VVEPAEDGFTQVKVTGKVQT PWFGAAVGMNMAWRFLLTPD NKIFFVAIDLLASPKELLNL VR------  319
2656456079_ocp1_Calothrix_sp_3363                 MPFTIDSARGIFPETLAADL VPATIARFTQLSAEDQLALI WFAYLEMGKTITIAAPGAAN MVFAEGTLNQLRQMSFREQT QAMCDLANRSDTPICRAYGT WSANIKLGFWYQLGQWMEEG TVAPIPEGYRLSANAAAVLQ TIRELESGQQITVLRNSVVD MGFDPK--QLGTY-TKVTEP VAPPQEIAQRTQVSIEGVDN PTILSYMNNLNANDFDALIE LFTPDGALQPPFQKPIAGKE AVYRFFREDCQNLKLLPERG VSEPADDGFTQIKVTGKVQT PWFGAGVGMNMAWRFLLTPD NKIFFVAIDLLASPKELLNL VR------  319
2776149577_ocp1_Calothrix_sp_NIES2100             MPFTIDSARGIFPETLTADS VPATIARFNQLSAEDQLALI WFAYLEMGKTITIAAPGAAN MVFAENTLNELKQMSFQEQT QVMCDLANRADTPICRTYAI WSVNIKLGFWYRLGEWMEQG IVAPIPEGYRLSANAAAVLK AIRDLDAGQQITVLRNSVVD MGYDTN--KLGSY-TKVSEP VTPPKEKAKRTPVTIEGIDN PIILSYMDNLNANDFDALIE LFTPDGALQPPFQKPIAGKE AVYRFFREDCQNLKLIPQRG VSEPAEDGYTQIKVTGTVQT PWFGAAVGMNMAWRFLLTPE NKIFFVAIDLLASPKELLNL VR------  319
2776206472_ocp1_calothrix                         MPFTIDSARGIFPETLTADL VPATIARFNQLSAEDQLALI WFAYLEMGKTITIAAPGAAN MVFAENTLNELKQMSFQEQT QVMCDLANRADTPICRTYAI WSVNIKLGFWYRLGEWMEQG IVAPIPQGYRLSANAAAVLQ AIRDLDAGQQITVLRNSVVD MGYDPN--KLGSY-TKVSEP VAPPKEIAKRTPVTIEGIDN PTILSYMDNLNANDFDALIE LFTPDGALQPPFQKPIAGKE AVYRFFREDCQNLKLIPLRG VSEPAEDGYTQIKVTGTVQT PWFGAAVGMNMAWRFLLTPD NKIFFVAIDLLASPKELLNL VR------  319
2776145820_ocp1_tolypothrix                       MPFTIDSARGIFPETLTADS VPATIARFNQLSAEDQLALI WFAYLEMGKTITIAAPGAAN MVFAENTLNELKRMSFPEQT QVMCDLANRADTPICRTYAI WSVNIKLGFWYRLGEWMEQG IVAPIPQGYRLSANAAAVLQ AIRDLDAGQQITVLRNSVVD MGYDPS--KLGSF-TKVSEP VAPPKEMAKRTPVTIEGIDN PTILSYMDNLNANDFDALIE LFTPDGALQPPFQKPIAGKE AVYRFFREDCQNLKLIPQRG VSEAVEDGYTQIKVTGTVQT PWFGASVGMNMAWRFLLTPE NKIFFVAIDLLASPKELLNL VR------  319
2501541336_ocp1_Tolypothrix_sp_PCC7601            MPFTIDSARGIFPETLTADS VPATIARFNQLSAEDQLALI WFAYLEMGKTITIAAPGAAN MVFAENTLNELKQMSFQEQT QVMCDLANRADTPICRTYAI WSVNIKLGFWYRLAEWMEQG IVAPIPQGYRLSANAAAVLQ AIRELDAGQQITVLRNSVVD MGYDPS--KLGSY-TKVSEP VAPPKEMAKRTPVTIEGIDN PTILSYMDNLNANDFDALIE LFTPDGALQPPFQKPIAGKE AVYRFFREDCQNLKLIPQRG VSEAVEDGYTQIKVTGTVQT PWFGASVGMNMAWRFLLTPE NKIFFVAIDLLASPKELLNL VR------  319
2776652889_ocp1_nostoc_carneum                    MPFTIDSARGIFPETLTADS VPATIARFNQLSAEDQLALI WFAYLEMGKTITIAAPGAAN MVFAENTLNELKQMSFQEQT QVMCDLANRSDTPICRTYAI WSVNIKLGFWYRLAEWMEQG IVAPIPQGYRLSANAAAVLQ AIRELDAGQQITVLRNSVVD MGYDPS--KLGSY-TKVSEP VAPPKEMAKRTPVTIEGIDN PTILSYMDNLNANDFDALIE LFTPDGALQPPFQKPIAGKE AVYRFFREDCQNLKLIPQRG VSEPVEDGYTQIKVTGTVQT PWFGASVGMNMAWRFLLTPE NKIFFVAIDLLASPKELLNL VR------  319
2776186589_ocp1_Calothrix_sp_NIES2098             MPFTIDSARGIFPETLTADS VPATIARFNQLSAEDQLALI WFAYLEMGKTITIAAPGAAN MVFAENTLNELKQMSFQEQT QVMCDLANRADTPICRTYAI WSVNIKLGFWYRLGEWMEQG IVAPIPQGYRLSANAAAVLQ AIRDLDAGQQITVLRNSVVD MGYDLS--KLGSY-TKVSEP VAPPKEMAKRTPVTIEGIDN PTILSYMDNLNANDFDALIE LFTPDGALQPPFQKPIAGKE AVYRFFREDCQNLKLIPQRG VSEPVEDGYTQIKVTGTVQT PWFGASVGMNMAWRFLLTPE NKIFFVAIDLLASPKELLNL VR------  319
2724438985_ocp1_oscillatoria                      MPFTIDSARGIFSNTLAADV VPATIARFNQLSPEDQLAWI WFAYLEMGKTVTVAAPGAAR MQFAEPTLNEIRQMSFPEQT RVMFDLANHEDTPICRTYAS WSPNIKLGFWYQLGEWMQQG IVAPVPPDYQLSANASAVLQ TLRELDSGQQITILRNAVVD MGFDPN--KLGEY-ERVAEP LEAPKEASQRTKVSIEGVDN PTILAYMDNLNANDFGSLIA LFAPDGALQPPFQRPIVGRD AILRFFREECQNLVLMPERG ISEPAEDGYTQVKVTGKVQT PWFGASVGMNIAWRFLLNPE NKIFFVAIDLLASPKELLNL AR------  319
2683942022_ocp1_Leptolyngbya_sp_O77               MPFTIDSARGIFSNTLAADV VPATIARFNQLSPEDQLAWI WFAYLEMGKTVTVAAPGAAR MQFAEPTLNEIRQMSFPEQT QVMFDLANHADTPICRTYAS WSPNIKLGFWYQLGEWMEQG IVAPIPPNYELSANASAVLQ TLRKLDSGQQITILRNAVVD MGFDPN--KLGEY-ERVAEP LEAPKEASQRTKVSIEGVDN PTILAYMDNLNANDFGSLIA LFTPDGALQPPFQRPIVGRD AILRFFREECQNLVLMPERG ISEPAEDGYTQVKVTGKVQT PWFGASVGMNIAWRFLLNPE NKIFFVAIDLLASPKELLNL AR------  319
2724442747_ocp1_oscillatoria                      MPFTIDSARGIFSNTLAADV VPATIARFNQLSPEDQLAWI WFAYLEMGKTVTVAAPGAAR MQFAEPTLNEIRQMSFPEQT KVMFDLANHADTPICRTYAS WSPNIKLGFWYQLGEWMEQG VVAPIPPNYELSANASAVLQ TLRELDSGQQITILRNAVVD MGFDPN--KLGEY-ERVAEP LEAPKEASQRTKVSIEGIDN PTILAYMDNLNANDFGSLIA LFAPDGALQPPFQRPIVGRD AILRFFREECQNLVLMPERG VSEPAEDGYTQVKVTGKVQT PWFGASVGMNIAWRFLLNPE NKIFFVAIDLLASPKELLNL AR------  319
2774719751_ocp1_leptolyngbya                      MAITIDSARSIFPNTLAADA VPALTARFNQLSAEDQLAWT WFAFLEMGKTITIAAPGAAS MQFAESTLAQIKRMPFSEQT QVMCDLANNADTPICRTYST WSANIKLGFWYQLGQWMEQG IVAPIPTGYTLSANASAVLQ SLRGLDQGQQITVLRNSVVN MGYDVN--KLGSY-NRVSEP VVAPKAEAQRTQVKIEGIDN QTVTQYMNNMNANDFDALIQ LFSEDGALQAPFQKPIVGKE GVMRFFREECQNLNLMPERG VSEPAEDGYTQIKVTGKVQT PWFGAAVGMNMAWRFLLNPE GKIFFVAIDLLASPKELLNL MR------  319
2688868623_ocp1_Leptolyngbya_sp_NIES3755          MAITIDSARGIFPNTLSADA VPATTARFNQLSAEDQLAWT WFAYLEMGKTVTIAAPGAAS MQFAEPTLAEIKKMSFPEQT QVMCDLANRADTPICRTYAT WSPNIKLGFWFQLGEWMEQG IVAPIPTGYELSANASAVLQ ALREMDQGQQITVLRNSVVD MGYDTQ--KLGEF-TRVAEP VVAPKDQSQRSAVKIEGINN ATVQKYMDNMNANDFNTLIE LFAQDGALQPPFQRPIVGRD AVMRFFREECQNLKLMPERG VSEPTEDGYTQIKVTGKVQT PWFGAAVGMNMAWRFLLDPQ GKIFFVAIDLLASPKELLNL IR------  319
2691422260_ocp1_Leptolyngbya_sp_NIES2104          MPISLDSARSIFPSTLSADA VPATTARFNQLSAEDQLAWT WFAYLEMGKTVTVAAPGAAS MQFAEPTLEQIKKMSFPEQT QVMCDLANHADTPICRTYAT WSPNIKLGFWFQLGEWMEQG IVAPIPTGYQLSANASAVLQ ALRELDQGQQITVLRNSVVD MGYDLD--KLGSF-TRVSEP VVAPKAQSQRTSVKIEGINN ATVLNYMDNLNANDFDVLIE LFAPDGALQPPFQKPIVGKE AVLRFFREECQNLKLIPERG VAEPAEDGYTQIKVTGKVQT PWFGAAVGMNMAWRFLINPQ GKIFFVAIDLLASPKELLNL IR------  319
2582668223_ocp1_un                                MSITIDSARSIFPKTLSADA VPATIARFKQLSAEDQLAWT WFAYLEMGKTITIAAPGAAS MQFAEPTLNQIRNMTFAEQS QVMCDLANQSDTPICRTYAA WSANIKLGFWYQLGQWMDQG IVTPIPANYQLSANAEAVLQ AVRELDQGQQITVLRSSVVD MGYDIN--KLGDY-TRVSEP IVAPKEISQRSQVSIEGVTN PVVLNYMNNMNANDFGSLIQ LFANDGALQPPFQKPIIGKD AILRFFKEECQNLNLLPERG VSEAAEEGYTQIKVTGKVQT PWFGAAVGMNMAWRFLLNPE GKIFFVAIDLLASPKELLNL IR------  319
2788978619_ocp1_cuspidothrix_issatschenkoi        MSITIDSARSIFPKTLSADA VPATIARFKQLSVEDQLAWT WFAYLEMGKTITIAAPGAAS MQFAEPTLNEIRNMTFDEQS QVMCDLANQSDTRICRTYAA WSANIKLGFWYQLGQWMDQG IVTPIPANYQLSANAQAVLQ AVRELDQGQQITVLRSSVVD MGYDIN--KLGDY-TRVSEP IVAPKEISQRSQVSIEGVTN PVVLSYMNNMNANDFGSLIQ LFANDGALQPPFQKPIIGKD AILRFFKEECQNLNLLPERG VSEAAEEGFTQIKVTGKVQT PWFGAAVGMNMAWRFLLNPE GKIFFVAIDLLASPKELLNL IR------  319
2522379164_ocp1_cylindrospermopsis_raciborskii    MAITIDSARGIFPQTLSADA VPATIARFKQLSAEDQLAWI WFAYLEMGKTVTIAAPGAAS MQFAEPTLNQIRQMSFPEQT QAMCDLANNADTPICRTYAA WSPNIKLGFWNQLGEWMEQG IVAPIPAGYQLSANAAAVLQ ALREMDQGQQITTLRSTVVD MGFDPN--KLGDY-TRISEP VVVPTEMSKRTQVTIEGLTN STVLSYVNNLNANDFGALID LFAPDGALQPPFQKPIVGRD AILRFFNEECQNLTLVPERG VSEPVEDGYTQIKVTGKVQT PWFGSSVGMNIAWRFLLNPQ GKIFFVAIDLLASPKELLNL MR------  319
647107175_ocp1_cylindrospermopsis_raciborskii     MAITIDSARGIFPQTLSADA VPATIARFKQLSAEDQLAWI WFAYLEMGKTVTIAAPGAAS MQFAEPTLNQIRQMSFPEQT QAMCDLANNADTPICRTYAA WSPNIKLGFWNQLGEWMEQG IVAPIPAGYQLSANAAAVLQ ALREMDQGQQITTLRSTVVD MGFDPN--KLGDY-TRVSEP VVVPTEMSKRTQVTIEGLTN STVLSYVNNLNANDFGALID LFAPDGALQPPFQKPIVGRD AILRFFNEECQNLTLVPERG VSEPVEDGYTQIKVTGKVQT PWFGSSVGMNIAWRFLLNPQ GKIFFVAIDLLASPKELLNL MR------  319
2730906889_ocp1_cylindrospermopsis_raciborskii    MAITIDSARGIFPQTLSADA VPATIARFKQLSAEDQLAWI WFAYLEMGKTVTIAAPGAAS MQFAEPTLNQIRQMSFPEQT QAMCDLANNADTPICRTYAA WSPNIKLGFWNQLGEWMEQG IVAPIPAGYQLSANAAAVLQ ALREMDQGQQITTLRSTVVD MGFDPN--KLGDY-TRISEP VVVPTEMSKRTQVTIEGVTN STVLSYVNNLNANDFGALID LFAPDGALQPPFQKPIVGRD AILRFFNEECQNLTLIPERG ISEAVEDGYTQIKVTGKVQT PWFGAAVGMNIAWRFLLNPQ GKIFFVAIDLLASPKELLNL MR------  319
647108518_ocp1_Raphidiopsis_brookii_D9            MAITIDSARGIFPQTLSADA VPATIARFKQLSAEDQLAWI WFAYLEMGKTVTIAAPGAAS MQFAETTLNQIRQMSFPEQT QAMCDLANSADTPICRTYAA WSPNIKLGFWNQLGEWMEQG IVAPIPAGYQLSPNAAAVLQ ALREMDQGQQITTLRSTVVD MGFDPN--KLGDY-TRISEP VVVPTEMSKRTQVTIEGVTN STVLSYVNNLNANDFGALID LFAPDGALQPPFQKPIVGRD AITRFFNEECQNLTLIPERG ISEPVEDGYTQIKVTGKVQT PWFGAAVGMNIAWRFLLNPQ GKIFFVAIDLLASPKELLNL MR------  319
2503740439_ocp1_nostoc                            MPITIDSARGIFPETLSADA VPATIARFKQLSAEDQLAWT WFAYLEMGKTITIAAPGAAR MQFAEGTLDQIRKMTFPEQS QVMCDLANNADTPICRTYAT WSANIKLGFWYQLGVWMDQG IVAPIPAGYQLSANASAVLQ AVRELDQGQQITVLRNSVVD MGFDPN--KLGDY-TRVAEP VVAPKDVSQRTQVTIEGLTN ATVLSYMDNLNANDFGALID LFAPDAALQPPFQRPIVGRD AILRFFNEECQNLSLLPERG VAEPAEEGYTQIKVTGKVQT PWFGAGVGMNMAWRFLINPK GKIFFVAIDLLASPKELLNL VR------  319
2775963463_ocp1_anabaenopsis_circularis           MPITIDSARGIFPETLSADA VPATIARFKQLSAEDQLAWT WFAYLEMGKTITVAAPGAAR MQFAEATLHQIREMSFPEQS QVMCDLANNADTPICRTYAT WSANIKLGFWYQLGVWMDQG IVAPIPAGYQLSANASAVLQ AVRELDQGQQITVLRNSVVD MGFDPN--KLGEY-TRVSEP VVAPKDVSQRTQVTIEGITN ETVLSYMDNLNANDFGALID LFAPDAALQPPFQRPIVGRD AILRFFNEECQNLKLLPERG VSEPAEEGYTQIKVTGKVQT PWFGAGVGMNMAWRFLINPK GKIFFVAIDLLASPKELLNL VR------  319
2791308442_ocp1_Nostoc_cycadae_WK1                MPITIDSARGIFPETLSADA VPATIARFKQLSAEDQLAWT WFAYLEMGKTITVAAPGAAR MQFAEATLNQIREMTFPEQS QVMCDLANNADTPICRTYAT WSANIKLGFWYQLGVWMDQG IVAPIPAGYQLSANASAVLQ AVRELDQGQQITVLRNSVVD MGFDPN--KLGDY-TRVSEP VVAPKDVSQRTQVTIEGITN ETVLSYMDNLNANDFGALID LFAPDAALQPPFQRPIVGRD AILRFFNEECQNLKLLPERG VSEPAEEGYTQIKVTGKVQT PWFGAGVGMNMAWRFLINPK GKIFFVAIDLLASPKELLNL VR------  319
2516146008_ocp1_Fischerella_sp_PCC9605            MPFTIDSARSIFPNTLSADA VPATIARFNQLSAEDQLAWT WFAYLEMGKTITVAAPGAAS MQFAEATLNQIRQMTFSEQT QVMCDLANHADTPICRTYAT WSPNIKLGFWYQLGQWMDQG IVAPIPAGYQLSANASAVLQ AVRELDQGQQITVLRNAVVD MGFDPS--KLGDY-TKVAEP VVAPKQTSQRTQVTIEGITN PTVLSYMDNLNANDFEALIE LFTPDGALQPPFQRPIVGKD AILRFFKEECQNLKLIPERG ISEPVEDGYTQVKVTGKVQT PWFGAAVGMNMAWRFLLNPQ NKIFFVAIDLLASPKELLNL VR------  319
2517062861_ocp1_fischerella                       MPFTIDSARGIFPKTLSADA VPATIARFNQLSAEDQLAWT WFAYLEMGKTITVAAPGAAS MQFAEGTLNQIRQMTFSEQT QVMCDLANHADTPICRTYAT WSANIKLGFWFQLGQWMDQG IVAPIPAGYQLSANASAVLQ AVRELDQGQQITVLRSAVVD MGFDPN--KLGDY-TKVTEP VVAPKEVSQRTQVTIEGIDN PTVLSYMDNLNANDFGALID LFAPDAALQPPFQKPIVGRD AILRFFNEECQNLKLMPERG VAEPVEDGYTQVKVTGKVQT PWFGAAVGMNMAWRFLLNPK GKIFFVAIDLLASPKELLNL VR------  319
2776274522_ocp1_Fischerella_sp_NIES4106           MPFTIDSARGIFPKTLSADA VPATIARFNQLSAEDQLAWT WFAYLEMGKTITIAAPGAAS MQFAEGTLNQIRQMTFSEQT QVMCDLANHADTPICRTYAT WSANIKLGFWFQLGQWMDQG IVAPIPAGYQLSANASAVLQ AVRELDQGQQITVLRSAVVD MGFDPS--KLGDY-SKVTEP VVAPKEVSQRTQVTIEGIDN PTVLSYMDNLNANDFGALID LFAPDAALQPPFQKPIVGRD AILRFFNEECQNLKLMPERG VAEPAEDGYTQVKVTGKVQT PWFGAAVGMNMAWRFLLNPK GKIFFVAIDLLASPKELLNL VR------  319
2752813797_ocp1_desertifilum                      MAITIDSARGIFPGTLSADA VPALTARFNQLSAEDQLAWT WFAFLEMGKTVTVAAPGAAS MQFAEATLNQIKQMTFEEQT QVMCDLANHADTPICRIYAT WSPNIKLGFWHQLGKWMEEG IVAPIPTGYKLSANATAVLE TLKTLDQGQQITVLRNSVVD MGFDVN--KLDGY-TRVSEP VVAPKAISQRTNVTIQGLDN PTVLSYMNNLNANDFDELIK LFVEDGALQPPFQRPIVGKK AIMQFFREECQNLNLMPERG VAEPADDGYTQVKVTGKVQT PWFGAAVGMNMAWRFLLNPE GKIFFVAIDLLASPKELLNL MR------  319
2628196395_ocp1_phormidesmis_priestleyi           MAITIDSARGIFPGTLSAGA VPALTARFNQLSAEDQLAWT WFAFLEMGKTVTVAAPGAAN MQFAEGTLNQVKKMTFEEQT QAMCDLANNADAPICRTYAT WSPNIKLGFWNQLGEWMEQG AVAPIPAGYKLSANANAVLE TLKSLDQGQQITVLRNSVVN MGFDAG--KLDSY-TRISEP VVAPREMSQRTQVAIEGLDN PTVLSYMDNLNANDFDELIK LFVPDGALQPPFQKPIVGKD AIMRFFREECQNLSLLPERG VAEPAEDGYTQVKVTGKVQT PWFGAAVGMNMAWRFLINPE GKIFFVAIDLLASPKELLNL VR------  319
2805486193_ocp1_phormidesmis_priestleyi           MAITIDSARGIFPGTLSADA VPALTARFNQLSAEDQLAWT WFAFLEMGKTITVAAPGAAS MQFAEGVLNQVKKMTFDEQT QVMCDLANHADTPLCRTYAT WSPNIKLGFWDQLGKWMEQG VVAPIPVGYKLSANANAVLE TLKTLDQGQQITVLRNSVVD MGFDAG--KLGGY-TRVSEP VVAPRELSQRTQVTIQGLDN PTVLSYMNNLNANDFDELIK LFLADGALQPPFQRPIVGKD AIMRFFKEECQNLSLLPERG VAEPADDGYTQVKVTGKVQT PWFGAAVGMNMAWRFLINPE GKIFFVAIDLLASPKELLNL VR------  319
2509809327_ocp1_Nostoc_sp_PCC7524                 MAITIDSARRIFPNTLQADA VPALTARFNQLSAEDQLAWT WFAFLEMGKTITVAAPGAAS MQFAEAILNQIKQMTFEEQT QVMCDLANHTDTPICRTYAT WSPNIKLGFWNQLGEWMQEG IVAPIPTGYQLSANAKAVLE TLKSLDQGQQITVLRNSVVD MGFDIN--KLDGY-TRVSEP VVAPKEISQRVKVSIEGVNN PTVLNYMNNLNANDFDELIK LFVEDGALQPPFQRPIVGKD AILRFFREECQNLNLLPERG VAEPTDDGYTQVKVTGKVQT PWFGAAVGMNMAWRFLLNPQ GKIFFVAIDLLASPKELLNL VR------  319
2673877873_ocp1_nostoc                            MAITIDSARRIFPNTLQADA VPALIARFNQLSAEDQLAWT WFAFLEMGKTVTVAAPGAAS MQFAEAILNQIKQMTFEEQT QVMCDLANHTDTPICRTYAT WSPNIKLGFWNQLGEWMEQG VVAPIPAGYQLSANANAVLE TLKTLDQGQQITVLRSSVVD MGYDAG--KLGGY-TRISEP VVAPKDISQRNQVNIEGINN PTVLSYMNNLNANDFDELIK LFVADGALQPPFQRPIVGKD AILRFFREECQNLNLLPERG VAEPAEDGYTQVKVTGKVQT PWFGAAVGMNMAWRFLLNPE GKIFFVAIDLLASPKELLNL VR------  319
637233536_ocp1_Nostoc_sp_PCC7120                  MAITIDSARRIFPNTLQADA VPALTARFNQLSAEDQLAWT WFAFLEMGKTITVAAPGAAS MQFAEGILKQIKEMTFEEQT QVMCDLANHTDTPICRTYAT WSPNIKLGFWNQLGEWMEQG AVAPIPAGYQLSANANAVLE TLKSLDQGQQITVLRSSVVD MGFDAA--KLDGY-TRVAEP LVAPKDISQRVQVTIEGINN STVLNYMNNLNANDFDELIK LFVEDGALQPPFQRPIVGKD AILRFFREECQNLNLLPERG VAEPADDGYTQVKVTGKVQT PWFGAAVGMNMAWRFLLNPQ GKIFFVAIDLLASPKELLNL VR------  319
646569346_ocp1_trichormus                         MAITIDSARRIFPNTLQADA VPALTARFNQLSAEDQLAWT WFAFLEMGKTITVAAPGAAS MQFAEGILKQIKEMTFEEQT QVMCDLANHTDTPICRTYAT WSPNIKLGFWNQLGEWMEQG VVAPIPAGYQLSANANAVLE TLKSLDQGQQITVLRSSVVD MGFDAA--KLGGY-TRVSEP VVAPKDISQRVQVSIEGINN PTVLNYMNNLNANDFDELIK LFVEDGALQPPFQRPIVGKD AILRFFREECQNLNLLPERG VAEPAEDGYTQVKVTGKVQT PWFGAAVGMNMAWRFLLNPQ GKIFFVAIDLLASPKELLNL VR------  319
2730914286_ocp1_sphaerospermopsis_aphanizomenoidesMAITIDSARGIFPNTLSADA VPALTARFNQLSAEDQLAWT WFAFLEMGKTITVAAPGAAS MQFAEGILNQIKKMTFPEQT QVMCDLANHADTPICRTYAT WSPNIKLGFWNQLGEWMEQG IVAPIPAGYKLSANANAVLE TLKTLDQGQQITVLRNSVVD MGFDAS--KLEGY-TRISEP VVAPREISQRTQVKIQGLNN PTVLSYMNNLNANDFDELIK LFVADGALQPPFQRPIVGKD AILRFFREECQNLNLIPERG VAEPAEDGYTQVKVTGKVQT PWFGAAVGMNMAWRFLLNPE GKIFFVAIDLLASPKELLNL VR------  319
2509834000_ocp1_chlorogloeopsis_fritschii         MAITIDSARGIFPNTLSADA VPALTARFNQLSAEDQLAWT WFAFLEMGKTITVAAPGAAS MQFAEGILNQIKQMTFPEQT QVMCDLANHADTPICRTYAT WSPNIKLGFWNQLGEWMEQG IVAPIPAGYQLSANAKAVLE TLKALDQGQQITVLRNSVVD MGFDVN--KLGSY-TKISEP VVPPKEKSQRTQVTIQGINN PTVLSYMNNLNANDFDELIK LFVPDGALQPPFQRPIVGKD AILRFFREECQNLNLLPERG ISEPAEDGYTQVKVTGKVQT PWFGAAVGMNMAWRFLLNPE GKIFFVAIDLLASPKELLNL VR------  319
2504681715_ocp1_Pseudanabaena_sp_PCC7367          MPFTLDTARGIFPNTLTADV VPATIARFEQLSAEDQLALI WFAYLEMGKSITIAAPGAAN MVLAEDALNQIKAMSPMEQS QAMCDLANRSDTPICRTYAV WSPNIKLGFWYRLGEFMEQG LVAPIPEGYKLSANASAVLA AIQGLESGQQITVLRNSVVG MGYDPN--KLGDF-KRVSEP VVPPQDMSQRTKVSIEGVDN PTVISYMNLLNANDFDNLIE LFAPDGALQPPFQRPIVGKD AVLKFFREECQNLKLMPERG VVEPADDGYTQIKVTGKVQT PWFSANIGMNMAWRFLLSPD NKIYFVAIDLLASPKELLNL AR------  319
2510102423_ocp1_geitlerinema                      MPFTLDTARGIFPDTLSADV VPATIARFSQLNAEDQLALI WFAYLEMGKSITIAAPGAAS MTLAENTLNEIRQMKPLEQS QAMCDLANRADTPICRTYAS WSPNVKLGFWYQLGKLMEEG VVAPIPEGYKLSANASAVLQ AIRGLDPGQQITVLRNAVVG MGFDSG--KVGD--NRVSEP VVPPKDMAQRTQVKIEGVTN STVLEYMNNLNANDFNALIE LFVPDGALQPPFQKPIVGKD NVLRFFREECQNLKLIPERG VEEPAEDGYTQIKVTGKVQT PWFGGNVGMNIAWRFLLDPE NKIFFVAIDLLASPKELLNL AR------  318
2631154997_ocp1_moorena_producens                 MPFSIESARGIFPGTLSADV VPATIARFNQLSAEDQLALI WFAYLEMGKTITVAALGAAS MVLAENTLNEIRDMTPMQQS QAMCDLANRADTPICRTYAT WSVNIKLGFWYQLGKWMDEG LVAPIPKGYQLSANASAVLA TIEGLDPGQQITVLRNCVVD MGFSSS--KLGSY-TRVSEP VVPPKEISQRTQVKIEGVTN PTVLKYMNNLNANDFDTLIT LFTADGALQPPFQRPIVGKD NVLRFFREECQNLKLIPERG VSEPAEDNYTQIKVTGKVQT PWFGGEVGMNVAWRFLLNPD DKIFFVAIDLLASPKELLNL AR------  319
2631139052_ocp1_moorena_producens                 MPFTIESARGIFPGTLSADV VPATIARFNQLSAEDQLALI WFAYLEMGKTITVAALGAAS MVLAENTLNEIREMTPMQQS QTMCDLANRADTPICRTYGT WSVNIKLGFWYQLGKWMDEG LVAPIPEGYQLSANASAVLA TIEGLDPGQQITVLRNCVVD MGFSSS--KLGNY-TRVSEP VVPPKEISQRTQVKIEGVTN PTVLKYMNNLNANDFDALIT LFTPDGALQPPFQKPIVGKD NVLRFFREECQNLKLIPEKG VSEPAEDNYTQIKVTGKVQT PWFGGDVGMNVAWRFLLNPE NQIFFVAIDLLASPKELLNL AR------  319
2678294257_ocp1_Geminocystis_sp_NIES3708          MPFTIDSARTIFPQTLAADV VPATIARFIQLSAEDQLALI WFAYLEMGKTITIAAPGAAS MVLAEATLNEIKTMTPQEQS QLMCDLANRADTPVCRTYAV WSANVKLGFWYQLGEFMEKG IVAPIPEGYQLSANANSVLD AIKKLEPGQQITVLRNAVVD MGYDVS--KLGNY-TAISEP VVPPQEVSKRTKVTIEGVTN STVLNYMDNLNANDFDTLIE LFLPDGALQPPFKRPIVGKD NILRFFKEECQNLKLIPQHG ITEPADGGYTQIKVTGKVQT PWFGGNVGMDIAWRFLLNPE GKIFFVAIDLLASPKELLNL IR------  319
2672713132_ocp1_Geminocystis_sp_NIES3709          MPFTIDSARTIFPQTLAADV VPATIARFTQLSAEDQLALI WFAYLEMGTTITIAAPGAAS MILAESTLNEIKTMTAQQQS QVMCDLANRADTPICRTYAV WSVNIKLGFWYQLGKFMEEG IVAPIPEGYQLSANANSVLE AIKKLEPGQQITVLRNAVVD MGYDVN--KLGNY-TQIAEP VTPPQEVSKRTKVSIDGVSN PTVLNYMDNLNANDFDTLIE LFLPDGALQPPFKRPIVGKD NILRFFKEECQNLKLIPKHG VTEPADGGYTQIKVTGKVQT PWFGGNVGMDIAWRFLLNPD GKIFFVAIDLLASPKELLNL IR------  319
2509876957_ocp1_Geminocystis_herdmanii_PCC6308    MPFTIDSARTIFPQTLAADV VPATIARFTQLSAEDQLALI WFAYLEMGKTITIAAPGAAS MILAESTLNEIKTMTPQQQS QVMCDLANRADTPICRTYAI WSANIKLGFWYQLGEFMEKG IVAPIPAGYTLSANANSVLE AIKKLESGQQITVLRNAVVD MGYDVK--KLGDY-TPIAEP VTPPQEISQRTKVSIQGVTN ATVLNYMDNLNANDFDTLIE LFLADGALQPPFKRPIVGKE NILRFFKEECQNLKLIPQQG VTEPADGGFTQIKVTGKVQT PWFGGNVGMDIAWRFLLNPE GKIFFVAIDLLASPKELLNL IR------  319
2503367326_ocp1_Cyanobacterium_stanieri_PCC7202   MPFTIDSARNIFPDTLAADA VPATIARFNQLSAEDQLALI WFAYLEMGKTITIAAPGAAS MVLAESTLEEIKKMNPQEQS QAMCDLANRADTPLCRTYAV WSPNIKLGFWYQLGKFMEEG LVAPIPEGYKLSANANSVLN TIKGLESGQQITVLRNAVVD MGYDLT--KLDSY-TPVSEP VAPPKDMAKRTNVSIEGVTN RTVLDYMDNLNANDFDTLIE LFAPDGALQPPFKRPIVGKE NVLRFFKEECQNLKLLPDRG ITEPADDGYTQIKVTGKVQT PWFGGNVGMNIAWRFLLNPD GKIFFVAIDLLASPKELLNL IR------  319
2790065741_ocp1_Cyanobacterium_sp_HL69            MPFTIDSARNIFPNTLSADA VPATVARFTQLNAEDQLALI WFAYLEMGKTITIAAPGAAS MVLAESTLEEIKKMSFQEQS QAMCDLANRADTPLCRTYGG WSANIKLGFWYQLGKFMEEG IVAPIPEGYKLSANANSVLN TIKGLESGQQITVLRNAVVD MGYDVS--KLENY-TPVSEP VAPPKDMNQRTNVSIEGVTN KTVLDYMDNLNANDFETLIT LFTADGALQPPFKRPIVGKD NIFRFFKEECQNLKLIPERG ITEPADDGYTQIKVTGKVQT PWFGGNVGMNIAWRFLLNPD GKIFFVAIDLLASPKELLNL IR------  319
2514153952_ocp1_Synechocystis_sp_PCC6803          MPFTIDSARGIFPNTLAADV VPATIARFSQLNAEDQLALI WFAYLEMGKTLTIAAPGAAS MQLAENALKEIQAMGPLQQT QAMCDLANRADTPLCRTYAS WSPNIKLGFWYRLGELMEQG FVAPIPAGYQLSANANAVLA TIQGLESGQQITVLRNAVVD MGFTAG--KDG---KRIAEP VVPPQDTASRTKVSIEGVTN ATVLNYMDNLNANDFDTLIE LFTSDGALQPPFQRPIVGKE NVLRFFREECQNLKLIPERG VTEPAEDGFTQIKVTGKVQT PWFGGNVGMNIAWRFLLNPE GKIFFVAIDLLASPKELLNF AR------  317
2810311282_ocp1_Synechocystis_sp_PCC6714          MPFTIDSARGIFPNTLAADV VPATIARFSQLNAEDQLALI WFAYLEMGKTLTIAAPGAAS MQLAENALKEIQGMTPLQQT QAMCDLANRADTPLCRTYAS WSPNIKLGFWYRLGELMEQG LVAPIPAGYQLSANANAVLA TIQGLESGQQITVLRNAVVD MGFTVG--K--DI-KRIAEP VVPPQDTASRTKVTIEGVTN ATVLNYMDNLNANDFDTLIE LFTSDGALQPPFQRPIVGKE NVLRFFREECQNLKLIPERG VTEPAEDGFTQIKVTGKVQT PWFGGNVGMNIAWRFLLNPE GKIFFVAIDLLASPKELLNF AR------  317
2506598109_ocp1_spirulina_subsalsa                MPFTIDSARSIFPETLAADV VPATIARFKQLSAEDQLALI WFAYLAMGKTITIAAPGAAN MQFAQRTLDEIRQMTPLQQT QAMCDLANRTDTPMCRTYAS WSANIKLGFWYELGQFMEQG IVAPIPEGYKLSANANAILA TIQGLDPGQQITVLRNCVVD MGFDIS--KLDSS-QRVAEP VVPPKEMSQRTKVQIEGVTN STVLEYMDNLNANDFDNLIS LFTEDGALQPPFQKPIVGKD NVLRFFREECQNLKLMPERG ISEPAEDGYTQIKVTGKVQT PWFGGNVGMNIAWRFLLNPE NKVFFVAIDLLASPKELLNL VR------  319
643171068_ocp1_arthrospira                        MPFTIDSARSIFPETLAADV VPATIARFKQLSAEDQLALI WFAYLEMGKTITIAAPGAAN MQFAEKTLEEIRQMTPLQQT QAMCDLANRTDTPICRTYAS WSPNIKLGFWYELGRFMDQG LVAPIPEGYKLSANANAILV TIQGIDPGQQITVLRNCVVD MGFDTS--KLGSY-QRVAEP VVPPQEMSQRTKVQIEGVTN STVLQYMDNLNANDFDNLIS LFAEDGALQPPFQKPIVGRD NVLRFFREECQNLKLIPERG VSEPTEDGYTQIKVTGKVQT PWFGGNVGMNIAWRFLLNPE NKVFFVAIDLLASPKELLNL VR------  319
646130639_ocp1_arthrospira                        MPFTIDSARSIFPETLAADV VPATIARFKQLSAEDQLALI WFAYLEMGKTITIAAPGAAN MQFAENTLQEIRQMTPLQQT QAMCDLANRTDTPICRTYAS WSPNIKLGFWYELGRFMDQG LVAPIPEGYKLSANANAILV TIQGIDPGQQITVLRNCVVD MGFDTS--KLGSY-QRVAEP VVPPQEMSQRTKVQIEGVTN STVLQYMDNLNANDFDNLIS LFAEDGALQPPFQKPIVGKE NVLRFFREECQNLKLIPERG VSEPTEDGYTQIKVTGKVQT PWFGGNVGMNIAWRFLLNPE NKVFFVAIDLLASPKELLNL VR------  319
2508688806_ocpx_Synechococcus_sp_PCC7502          MVASLESVPNLFPSTQVASA VPTTIAAFDKLNVEDRLALL WYAYTEMGRSITPAALGSAR IVLAQGILEQIKQMSPAAQT QVMTDLASGADTPISRSYGS FSVNTKLGFWYELGEMMQQG LVARIPAGYEITPEANAVLE TIKNLDAGQQITVLRNTVVN MGYDPA---LNDY-KRPEEP AAKPVAFSLRSKSEISGISE YAVLSYIENMNAFDFRAAVS LFVADSALQPPFQKPIIGRE AIIAYMNEECQGLKMMPQQG ISETLPDGSKQVKVTGKVQT PWFGVNVGMNIAWRFALNPQ GEIKYLAVDLLASPQELLNM QR------  318
2510436315_ocpx_Chamaesiphon_minutus_PCC6605      MSISLKSAQSIFSNTLIADA VPAVTAAFEQLSVEDQLALL WYAYTEMGVTITPAATGSAS MALAQPLLNDIKAMQPTAQT QVMTDLAMHTDTPICRTFTS FRMNTKLGFWYELGQMMKQG LVAPIPVGYQPSAEATALLE TIKELDAGQQITVLRNTVVN MGYDPA--RGQDY-DKREAP LVTPRAFADRSRAAIEGVDN YTVLSYIDNMNAFDFMAASG LFAEEGALQPPFQAPVVGQA AILTYMREECVGLKMLPERG VVEPIDDGYTQIKVTGKVQT PWFGASVGMNIAWRFLLDPQ GKIFFVAIDLLASPKELLNL RRA-----  320
2790073834_ocpx_Chamaesiphon_polymorphus_CCALA037 MSISLKSAQSIFSNTLVADA VPAVTAAFEQLSVEDQLALL WYAYTEMGVTITPAATGSAS MALAQPLLNEIKAMQPAAQT QVMTDLAMHTDTPICRTFTS FRMNTKLGFWYELGQMMKQG LVAPIPDGYQASPEASALLE TIKGLDAGQQITVLRNTVVN MGYDPA--RGQDY-DKREAP SVTPRAFADRSRAAIEGVDN YTVLSYIDNMNAFDFMAASS LFAEEGALQPPFQAPVVGQA AILTYMREECVGLKMLPERG VVEPIDDGYTQIKVTGKVQT PWFGASVGMNIAWRFLLDPQ GKIFFVAIDLLASPKELLNL RRV-----  320
2509433601_ocpx_microcoleus                       MTYTIESAQGIFPNTQIANA VPATTEAYNKLSVEDQLALL WFAYTEMGTSITRAATGAAS MILAEGLLNEIKQMPRQAQS QAMYDLASNADTPIGRTYSS FRVNTKLGFWYELGQLMKQG VVAPIPPGYQMSSEAVGVLE TIKKLDPGQQITVLRNTVVN MGYDPD--LSEDY-AKREAP RSTPKALSERVQTKIEGIDN YTVLNYIDYMNAFDFTPAVG LFAEEGALQPPFQKPIVGKA AILTYMREECVGLKMMPERG VAETIENGYTQIKVTGKVET PWFGNNVGMNIAWRFLLDPQ GKIFFVAIDLLASPKELLNL MRK-----  320
2504089918_ocpx_oscillatoria_nigroviridis         MAVSIQSAQSIFSNTEIASI VPATTDAFYKLSVEDQLALL WYAYTEMGVSITAAAPGVAS MTLVEGVLNDIKQMSPAEQS KTMYDLASNADTPIGRIYTS LRVNTKLGFWYELGQLMKQG IVAPIPAGYQMSPEATAVLE TIKKLDPGQQITVLRNTVVH MGYDPD--FSQEY-GKRFAP RSTPTALEERVKTKIEGISE QTVLSYIDYMNAFDFTPAVG LFAEEGALQPPFQKPIVGRE AILNYMREECVGLKMMPERG VSEPAEDGYRQVKVTGKVET PWFGANVGMNIAWRFLLDPQ GQIFFVAIDLLASPKELLNL IRK-----  320
2505166544_ocpx_Microcoleus_vaginatus_FGP2        MAVSIQSAQSIFSNMEIASA VPATTEAFYKLSVEDQLALL WYAYTEMGISITPAAPGVAS MALVEGILSEIKQMSPAAQS KTMFDLASNADTTIGRIYTS LRVNTKLGFWYELGQLMKQG LVAPIPAGYQMSPEATTVLE TIKKLDPSQQITVLRNTVVN MGYDPA--FSQEY-GKRSAP RSTPTAPEERVKTKIEGISE QTVLNYIDYMNAFDFTPAIA LFAEEGALQPPFQKPIVGRE AILNYMREECIGLKMMPQQG VSEPTEDGYRQVKVTGKVET PWFGANVGMNIAWRFLLDPQ GQIFFVAIDLLASPKELLNL IRQ-----  320
2724634483_ocpx_microcoleus                       MAVSIQSAQSIFSNTEIASV VPATTEAFYKLSVEDQLALL WYAYTEMGVSITAAAPGVAS MALVEGILSEIKQMSPEAQS KTMFDLASNADTTIGRIYTS LRVNTKLGFWYELGQLMKQG LVAPIPAGYQMSSEATQVLE TIKKLDPGQQITVLRNTVVN MGYDPA--FNQEY-SKRSAP RSTPTAPEERVKSTIEGISE QTVLSYIDYMNAFDFTPAVG LFAEEGALQPPFQKPIVGRE AILNYMREECIGLKMMPQQG VSEPAEDGYRQVKVTGKVET PWFGSNVGMNIAWRFLLDPQ GQIFFVAIDLLASPKELLNL IRK-----  320
637457419_ocpx_Gloeobacter_violaceus              MAFTLESAQAIFAETGKPSP IPGILADFNRLSLEDRLALL WYAYTETGRTITRAALGAAS MALVEGMLDQIKQMPPAEQT RVMFDLARRADTPISRSYGY FSVNTKLGFWYQLAEWMAQG TVAPIPANYQMSTDAQLLFE SIKNLDGGQQIQVLRDIVLN MGFDPS-VVPDEA-PEAEDF QFERTEPVSTERIDVKGVDD PTPLRYFEAMNSDNFEAAVA LFEPEGALQPPFQKPIVGRE AIAAYMREEAQGLTMKPIEG ITEVLPDGSKKLKVTGKVQT PWFGVNVAMNIAWRFALNPK GEIFFVAIDMLASPEELVNL RPP-----  321
2558546973_ocpx_Gloeobacter_kilaueensis_JS1       MPFTLASAQAIFAGV-APSR IPAILEEFNRLSIEDRLGLL WFAYTETGRSITRAALGAAS MSLVENLLNEIKQKSRAEQT QVMIDIASRADTPISRSYGY FSANTKLGFWYQLAEWMAQG LVAPAPKDYQLSSAANDLFN TIKKLDGGQQIQVLRDIVVN MGFDAS-VAPAPA-PKAEEF QFERTEPVVSG-LKVDGIND PTPLAYFEAMNRDDFETAVN LFAEDGALQPPFQKPIVGRE AILKYMREEAQGLNMRPAQG IAEVLPDGSKQLRVTGKVQT PWFGVNVAMNLAWRFALNPD GKIFFVAIDMLGSPEELLNL RPP-----  319
2634162237_ocpx_nostoc                            MSYTIESARSIFSNTQVADA VPATIAMFDQLNIDDQLAFL WYAYTELGRTITPAAPGKAN LQLMEGIFNQIKQMSHEEQT QLMRDLATNADTPISRSYAY FGVNAKLGFWWQLGEWMKEG IVAPMPASYQMSSQVKAVLE AVQQLDPGQQITVLRNTVVD MGFDPA-LASKRE-KEVINF TFPRTSQSPQ--FTIEGVTE PTVLKYIEAMNADNVDAAVA LFANNGALQPPFQKPIVGRP AISAYLRDEGQGLVMKPTQG ISESIEDGYTQHKITGTVET PWFGGNVGMNIAWRFLLDPQ GQIYFVAIDLLASPKELLNL TRG-----  319
2776635380_ocpx_Nostoc_sp_KVJ20                   MTYSIESARNIFSSTQVADA VPATTAMFAKLNVDDQLAFL WYAYAELGRTITPAAPGKAN LQLMEGIFNDIKQMSHEEQT QLMRDLASNADTPISRSYAY FGVNAKLGFWWQLGEWMKEG IVAPMPAGYQMSTEVKTVLE AVQRIDQSQQITVLRNTVVN MGFDPS-VADNKQ-AEVINF KFPRTSLSPQ--FTIEGVTE PTVLKYIEAMNADNFEAAVA LFANNGALQPPFQKPIVGRE AITSYLRDEGQGLVMKPTKG VSETIEDGYTQHKITGTVET PWFGGNVGMNIAWRFLLDPQ GQIYFVAIDLLASPKELLNL TRK-----  319
2776626838_ocpx_Nostoc_flagelliforme              MSYTIESARNIFSSTQVADA VPATTAMFAKLNVDDQLAFL WYAYAELGRTITPAAPGKAN LQLMEGIFNDIKQMSHEQQT QLMRDLASNADTPISRSYAY FGVNAKLGFWWQLGEWMKQG IVAPMPAGYQMSTQVKAVLE AVQRIDQSQQITVLRNTVVN MGFDPS-LADKQQ-AEVINF KFPRASLSPQ--FTIEGVTE PTVLKYIEAMNADNFEAAVA LFANNGALQPPFQKPIVGRE AITAYLRDEGQGLVMKPTKG VSETIEDGYTQHKVTGTVET PWFGGNVGMNIAWRFLLDPQ GQIYFVAIDLLASPKELLNL TRK-----  319
2791288966_ocpx_nostoc                            MSYTIESARNIFSSTQVADA VPATTAKFAELNIDDQLAFL WYAYAELGRTITPAAPGKAN LQLMEGIFNEIKQMSHEEQT QLMRDLASNADTPISRSYAY FGVNAKLGFWWQLGEWMKQG IVAPMPVGYQMSTQVKAVLE AVQRIDQSQQITVLRNTVVN MGFDPS-LADKKQ-AEVINF KFPRSSLSPQ--FTIEGVTE PTVLKYIEAMNADNLEAAVA LFATNGALQPPFQKPIVGRE AITSYLRDEGQGLVMKPTKG VSETIEDGYTQHKITGTVET PWFGGNVGMNIAWRFLLDPQ GQIYFVAIDLLASPKELLNL TRK-----  319
642599720_ocpx_nostoc_punctiforme                 MNYTIESARNIFSSTQVADA VPATTAMFAELNIDDQLAFL WYAYAELGRTITPAAPGKAN LQLMEGIFNEIKQMSHEEQT QLMRDLASNADTPISRSYAY FGVNAKLGFWWQLGEWMKEG IVAPMPVGYQMSTQVKAVLE AVQKIDQSQQITVLRNTVVN MGFDPS--LADKK-QAQINF KFPRTSLSPQ--FTIEGVTE PTVLKYIEAMNADNFEAAVA LFANNGALQPPFQKPIVGRE AITAYLRDEGQGLVMKPTKG VSETIEDGYTQHKITGTVET PWFGGNVGMNIAWRFLLNPQ GQIYFVAIDLLASPKELLNL TRK-----  318
2551963320_ocpx_scytonema_hofmannii               MTFTIESAQSIFSSTQVPSP IPATLALFEQLSVDDKLALL WYAYTEMGRSITPAAVGVAR LQFAEGLLNQIKQMSTDDQF QVMRELANRADTPISRSYGV FSVNTKLAFWYELGELMKQG IVAPVPAGYQMSRGVSIVLE AIKQLDPGQQITVLRNAVVD MGFGSD--VAKSV-QTDAEP LFPRTSPAPAK-IAVEGITD STILSYLEALNKDDFDAAIA LFTPDGALQPPFQKPIVGYE AIKRYMRAEAQGLNIMPQQG ISESLPNGSKQVKVTGIVQT PWFGVNVGMNIAWRFLLNPE GKIVFVAIDMLASPQELLNL RPV-----  319
2646294031_ocpx_scytonema_tolypothrichoides       MVFSIESAQNIFSSTQVPSP IPATIALFEQLNVDDKLALL WFAYTEMGRSITPAAVGAAR LQFAEGLLNQIKQMSQADQL QVMRDLANRADTPVSRSYAN FSVNTKLAFWFELGELMKQG VVAPVPSGYEMSRGVQIVLD AIKKLDAGQQITVLRNTVVD MGFGDV-VPPSSS-QIEAEP LFPRTEPAPTK-ITVKGITE PTVLSYIEALNKDDFDTAIS LFTPDGALQPPFQKPIVGRE AIKRYMRAEAQGLNILPQEG ISENLPNGSKQIKVTGIVQT PWFGVNVGMNISWRFLLNSE SKIFFVAIDMLASPEELLNL RVR-----  320
2652236399_ocpx_chroococcales                     MTYTIESAQSIFSNTQIPSQ IPAIIALFDQLSVDDRLALL WYAYTEMGKTITPAAPGAAR LQFAERLLNEIKQMPNEGQM QVMRELALRSDTPISRTYGY FSVNTKLAFWYELGELMKQG LVTPVPTGYQMSPGVEVVLE AIKKLDAGQQITVLRNAVVD MGYDSD--AASSE-NRAAEP MFKRAVPAPSK-ITIAGVME PAVLNYVEAMNADNFKAAVE LFTSDGALQPPFQKPIVGRE AIAKYMQEEAQGLNMMPQQG ICETKADGSKQIKVTGVVQT PWFGVNVGMNIAWRFLINPQ GKIFFVAIDMLASPQELLNL RPR-----  319
2789937544_ocpx_Chlorogloea_sp_CCALA695           MTYTIESAQNIFSSTQVPSQ IPAIIALFDQLSVDDRLALL WYAYTEMGKTITPAAPGAAR LQFAERMLKDIQEKSNEDQM QVMRELATRADTAISRTYGY FSVNTKLAFWYELGELMKQG LVTPVPTGYQMSPGVQIVLD AIKKIDAGQQITVLRNTVVD MGFDTT-VASSSE-PRAAEP MFERDAPAPTA-IKIDGINE PAVSSYVTAMNADDFKSAVE LFTPDGALQPPFQKPIVGRE AIAKYMREEAQGLNMMPQQG ISEKTPDGSKQVKVTGVVQT PWFGVNVGMNISWRFLINPE NKIFFVAIDMLASPQELLNL RPT-----  320
2517697059_ocpx_Synechocystis_sp_PCC7509          MTYTIESAQNIFSSTQVPSQ IPAIIALFDQLSVDDRLALL WYAYTEMGKTITPAAPGAAR LQFAERMLKDIQQKSNEDQM QVMRELARRADTPMSRTYGF FSVNTKLAFWYELGELMKQG LVTPVPTGYQMSPGVQIVLD AIKKLDAGQQITVLRNTVVD MGFDTT-VASSSE-PRAAEP MFERDAPAPTK-IEIAGINE PAVSSYVTAMNADDFKSAVE LFTTDGALQPPFQKPIVGRE AIAKYMREEAQGLNMMPQQG ISEKAPDGSKQVKVTGVVQT PWFGVNVGMNISWRFLINPE DKIFFVAIDMLASPQELLNL RPT-----  320
2619256054_ocpx_tolypothrix_bouteillei            MSLSIESAQKIFSGTQVPSP IPATIALFDQLSVDDKLALL WFAYTELGRTITPAAPGAAR LQLAEGLLNQIKQLSNDEQT QVMRELADHIDTPISRSYAN FSVNTKLAFWYELGELMKQG LVAPIPPGYQMSTGVRVVLE AIQKLDPGQQITVLRNTVVD MGYDPG-ASSTNYARAAVEP MFERTVPSPTK-VTIEGITD PTVINYIEALNADNFDAAIA LFTPDGALQPPFQKPIVGPQ AIAAYLRAEAQGLNIMPEKG ISEVLADGSKQLKITGKVQT PWFGVQLGMNIAWRFLINPE GKIFFVAIDMLASPQELLNL RPV-----  321
2804887066_ocpx_Scytonema_sp_HK05                 MSLSIESAQKIFSGTQVPSP IPAAIALFDQLSVDDKLALL WFAYTELGRTITPAAPGAAR LQLAEGLLNQIKQMSNADQT QLMRDLAGYVDTPISRSYAS FSVNTKLAFWFELGELMKKG IVAPIPPGYQITDGVKFVLE AIQKLDPGQQITVLRNTVVN MGFEPE-VNSSGYSKAAKEP MFPRTQPAPTQ-ITVEGITE PAVLSYFEALNADNFEAAIA LFTPDGAVQPPFQKPIVGRE SIIAYMRAEAQGLNIMPEQG ISEALPDGSKQLKITGKVQT PWFGVQVGMNIAWRFLLNPE GKIFFVAIDMLASPQELLNL RPR-----  321
2517243596_ocpx_Mastigocladopsis_repens_PCC10914  MSFSIESAQKIFSGTQVPSP IPATIALFDQLSVDDKLALL WFAYTELGRSITPAAPGAAR LQLAEGLLNQIKQMSNDEQT QLMRDLAAYVDTPISRSYAN FSVNTKLAFWFELGELMKKG IVAPIPPGYQITQGVKVVLE AIQKLDPGQQITVLRNTVIN MGFEPE-VNSSGYAKAAKEP MFPRTQPAPQ--LTVEGITE PAVLSYFEALNADNFDAAIA LFTPDGAVQPPFQKPIVGRE SIAAYMRAEAQGLNIMPEQG ISESLPDGSKQLKITGKVQT PWFGVQVGMNIAWRFLLNPE GKIFFVAIDMLASPQELMNL RPT-----  320
2637740930_ocpx_Tolypothrix_campylonemoides       MSLSIESAQKIFSGTQVPSP IPAAIALFDQLSVDDKLALL WFAYTELGRSITPAAPGAAR LQLAEGLLNQIKQMSNDEQT QLMRDLAGNVDTPISRSYAN FSVNTKLAFWFELGELMKKG IVAPIPPGYQITDGVKVVLE AIQKLDPGQQITVLRNTVVN MGFEPE-VDSSGYSKAAKEP MFPRTGPAPSK-LTVEGITE PAVLSYFEALNTDNFDAAIA LFTPDGAVQPPFQKPIVGRE SIAAYMRAEAQGLNIIPQQG ISEALPDGSKQLKITGKVQT PWFGVQVGMNIAWRFLLNPE GKIFFVAIDMLASPQELLNL RPS-----  321
2510089267_ocpx_Rivularia_sp_PCC7116              MALTIDSAQNIFAGTQVPSP IPATIALFDQLSVDDKLAYL WYAYTEMGKTITPAAPGAAR LQLAESLLKQIKEMSAEEQT RVMRDLANRSDSPISRSYGF FSVNTKLAFWFELGELMKQG VVAPIPANYQMSEGVKVVLE ATKKLDAGQQITVLRNTVVD MGFDTSGMAPSSS-KAPAEP MFERSGETVSD-VKIEGVNE PAVTKYIEAMNADNFDAAVS LFADDGALQPPFHKPIVGKQ AIGKYMREEAQGLNMMPKKG ISESRPDGSKQLKITGVVET PWFGANVGMNIAWRFLVNPQ GKIFFVAIDMLASPQELLNL GRK-----  321
2776200611_ocpx_Calothrix_parasitica_NIES267      MALTIDSAQNIFKETQLPSQ IPATIALFDQLSVDDKLAYL WYAYTEMGKTITPAAPGAAR LQLAESLLNQIKQMSPEEQT KVMRDLANRADSPISRSYGF FSVNTKLAFWFELGELMKQG VVAPIPANYQMSEGVKVVLE TTQKLDAGQQITVLRNTVVD MGFDTSGMAPSSS-KPTAEP AFERTSNAPKE-VKIDGINE PAVTKYIEAMNADNFDAAVA LFTDDGALQPPFHKPIVGKQ AIGKYMREEAQGLNMMPKKG ISENGPDGSKQLKITGVVET PWFGANVGMNIAWRFLVNPQ GKIFFVAIDMLASPKELLNL GRK-----  321
2648590327_ocpx_Scytonema_millei_VB511283         VTYTIESAQNIFSGTQIPSP IPATIALFDQLSVDDRLAYL WYAYTEMGRTITPAAPGAAR LQLAEGLLTQIKQMSPEEQT KVMRDLANRIDTPINRSYGF FSVNTKLAFWYELGELMKQG IVAPIPTGYQMSPGVKVVLE ATQKLDPGQQITVLRNTVVD MGFDTSDLTPSSS-RKSVEP VFERTEPVTTN-VKIEGIDE PAVLQYVEAMNADNFAAAIA LFTADGALQPPFQKPIVGHE AIAKYMREEAQGLNMMPKQG ICEVQPDGSKQVKVTGVVQT PWFGVNVGMNIAWRFLINPQ GKIFFVAIDMLASPQELLNL RRM-----  321
2503615751_ocpx_Chroococcidiopsis_thermalis_PCC720MTYTIESAQNIFSGTQIPSP IPATIALFDQLSVDDRLAYL WYAYTEMGRTITPAAPGAAR LQLAEGLLTQIKQMSPEEQT KVMRDLANRIDTPINRSYGF FSVNTKLAFWYELGELMKQG IVAPIPTGYQMSPGVKVVLE ATQKLDPGQQITVLRNTVVD MGFDTSDLAPSSS-RKSAEP VFERTEPVTTN-VKIEGINE PAVLQYVEAMNADNFAAAIA LFTANGALQPPFQKPIVGHE AIAKYMREEAQGLNMMPKQG ICEVQPDGSKQVKVTGVVQT PWFGVNVGMNIAWRFLIDPQ GKIFFVAIDMLASPQELLNL RRM-----  321
2789932493_ocpx_chroococcidiopsis_thermalis       VTYTIESAQNIFSGTQIPSP IPATIALFDQLSVDDRLAYL WYAYTEMGRTITPAAPGAAR LQLAEGLLTQIKQMSPEEQT KVMRDLANRIDTPINRSYGF FSVNTKLAFWYELGELMKQG IVAPIPTGYQMSPGVKVVLE ATQKLDPGQQITVLRNTVVD MGFDTSDLAPSSS-RKSAEP VFERTEPVTTN-VKIEGINE PAVLQYVEAMNADNFAAAIA LFTANGALQPPFQKPIVGHE AIAKYMREEAQGLNMMPKQG ICEVQPDGSKQVKVTGVVQT PWFGVNVGMNIAWRFLIDPQ GKIFFVAIDMLASPQELLNL RRM-----  321
2506493993_ocpx_Anabaena_sp_PCC7108               MALTIQSAQSIFSDTQVPSQ IPATIALFDQLNVDDQLAYL WYAYTEMGKTITPAAPGAAR LQLAESLLTQIKLMSPEDQT KVMRDLASRADTPISRSYGF FSVNTKLAFWYELGELMKSG LVTPIPAGYQMSPGVKVVLE ATQKLDQGQQITVLRNTVVN MGFDTSELGPSSYPKASAEP AFQRTTPVISS-VKIDGITE PAVLGYIEAMNADNFDAAVA LFTTDGALQPPFQKPIVGLE AIAKYMREEAQGLNMMPQQG ICEVQPDGSKQLKITGVVQT PWFGVTVGMNIAWRFLINPQ GKIFFVAIDMLASPQELLNL RRV-----  322
2504135231_ocpx_anabaena_cylindrica               MTLTIQSAQSIFSNTQVPSL IPATIALFDQLNVDDQLAYL WYAYTEMGKTITPAAPGAAR LQLAESLLTQIKLMSPEEQT KVMRDLASRADTPISRSYGF FSVNTKLAFWYELGELMKKG LVTPIPVGYQMSPGVKVVLE ATQKLDQGQQITVLRNTVVN MGFDTSELAPSSYPKSDSEP AFQRTTPTISS-VKIEGITE PAVLGYIEAMNADNFDAAIA LFTPDGALQPPFQKPIIGTQ AIAKYMREEAQGLNMMPQQG ICEVRGDGSKQLKITGVVQT PWFGVTVGMNIAWRFLINPE GKIFFVAIDMLASPQELLQL TRV-----  322
2509769046_ocpx_Cylindrospermum_stagnale          MALTIQSAQSIFSNTQVPSP IPATIALFDQLNVDDQLAYL WYAYTEMGKTITPAAPGSAR LQLAEGLLTQIKLMSPEEQT KVMRDLANRADTPISRSYGF FSVNTKLAFWFELGELMKKG LVAPIPSGYQMSPGVQFVLE ATKKLDPGQQITVLRNTVVD MGFDTSDLGPSSYPKAVAEP AFQRTTPTISS-VKIEGVTE PAVLGYIEAMNADNFDAAIA LFTADGALQPPFQKPIVGRE AIAKYMREEAQGLNMMPQMG ICDVQPDGSKQLKVTGVVQT PWFGVTVGMNISWRFLINPE GKIFFVAIDMLASPQELMNL RRV-----  322
648050422_ocpx_nostoc                             MALTIQSAQTIFSNTQVPSP IPATIALFAQLNVDDQLAYL WYAYTEMGKTITPAAPGAAR LQLAEGLLTQIKQMSREEQT KVMRDLASRADTPISRSYGF FSVNTKLAFWYELGELMKQG IITPIPVGYQMSPGVKVVLE ATQKLDQGQQITVLRNTVVD MGFDTSELGPSSYPKADTEP AFQRTTPVISS-VKIDGITE PAVLGYIEAMNADNFDAAIA LFTNEGALQPPFQKPIVGQK AIAKYMREEAQGLNMMPQKG ICEVQPDGSKQLKITGVVQT PWFGVTVGMNISWRFLINPE GKIFFLAIDMLASPQELMNL RQV-----  322
2516864165_ocpx_dolichospermum_circinale          MALTIQSAQTIFSNTQVPSP IPATIALFDQLNVDDKLAYL WYAYTEMGKTITPAAPGAAR LQLAEGLLSQIKQMSSEEQT KVMRDLASRADTPISRSYGF FSVNTKLAFWYELGELMKQG IITPIPVGYQMSPGVRFVLE ATQKLDPGQQITVLRNTVVD MGFDTSDLGPSSYPKAATEP AFQRTTPVISS-VKIDGITE PAVLGYIEAMNADNFDAAIA LFTTDGALQPPFQKPIVGRE AIAKYMREEAQGLNMMPQQG ICEVQPDGSKQLKITGIVQT PWFGVTVGMNISWRFLINPE GKIFFVAIDMLASPQELMNL RRV-----  322
2516859902_ocpx_dolichospermum_circinale          MALTIQSAQTIFSNTQVPSP IPATIALFDQLNVDDKLAYL WYAYTEMGKTITPAAPGAAR LQLADGLLSQIKQMSSEEQT KVMRDLASRADTPISRSYGF FSVNTKLAFWYELGELMKQG IITPIPVGYQMSPGVKFVLE ATQKLDPGQQITVLRNTVVD MGFDTSDLGPSSYPKAATEP AFQRTTPVISS-VKIDGITE PAVLGYIEAMNADNFDAAIA LFTTDGALQPPFQKPIVGRE AIAKYMREEAQGLNMMPQQG ICEVQPDGSKQLKITGIVQT PWFGVTVGMNISWRFLINPE GKIFFVAIDMLASPQELMNL RRV-----  322
2513240909_ocpx_dolichospermum_circinale          VALTIQSAQTIFSNTQVPSP IPATIALFDQLNVDDKLAYL WYAYTEMGKTITPAAPGAAR LQLADGLLSQIKQMSSEEQT KVMRDLASRADTPISRSYGF FSVNTKLAFWYELGELMKQG IITPIPVGYQMSPGVKFVLE ATQKLDPGQQITVLRNTVVD MGFDTSDLGPSSYPKAATEP AFQRTTPVISS-VKIDGITE PAVLGYIEAMNADNFDAAIA LFTTDGALQPPFQKPIVGRE AIAKYMREEAQGLNMMPQQG ICEVQPDGSKQLKITGIVQT PWFGVTVGMNISWRFLINPE GKIFFVAIDMLASPQELMNL RRV-----  322
2586761846_ocpx_aphanizomenon                     VALTIQSAQTIFSNTQVPSP IPATIALFDQLNVDDQLAYL WYAYTEMGKTITPAAPGVAR LQLAESLLTQIKQMSREEQT KVMRDLASRADTPISRSYGF FSVNTKLAFWFELGELMKQG IIAPIPVGYQMSPGVKFVLE ATQKLDQGQQITVLRNTVVD MGFDTSDLGPSSYPKAATEP AFQRTSPVISS-VKIDGITE PAVLGYIEAMNADKFDDAIA LFTTDGALQPPFQKPIIGRE AIAKYMREEAQGLNMMPQQG ICEVQPDGSKQLKVTGVVQT PWFGVTVGMNISWRFLINPD GKIFFVAIDMLASPQELMNL RRV-----  322
2632408825_ocpx_aphanizomenon                     MALTIQSAQTIFSNTQLPSP IPATIALFDQLNVDDQLAYL WYAYTEMGKTITPAAPGVAR LQLAESLLTQIKQMSREDQT KVMRDLASRADTPISRSYGF FSVNTKLAFWFELGELMKQG IITPVPVGYQMSPGVKFVLE ATQKLDQGQQITVLRNTVVD MGFDTSDLGPSSYPKAATEP AFQRTSPVISS-VKIDGITE PAVLGYIEAMNADKFDDAIA LFTTDGALQPPFQKPIIGRE AIAKYMREEAQGLNMMPQQG ICEVQPDGSKQLKVTGVVQT PWFGVTVGMNISWRFLINPD GKIFFVAIDMLASPQELMNL RRV-----  322
2652613930_ocpx_anabaena                          VALTIQSAQTIFSNTQLPSP IPATIALFDQLNVDDQLAYL WYAYTEMGKTITPAAPGVAR LQLAESLLTQIKQMSREDQT KVMRDLASRADTPISRSYGF FSVNTKLAFWFELGELMKQG IITPVPVGYQMSPGVKFVLE ATQKLDQGQQITVLRNTVVD MGFDTSDLGPSSYPKAATEP AFQRTSPVISS-VKIDGITE PAVLGYIEAMNADKFDDAIA LFTTDGALQPPFQKPIIGRE AIAKYMREEAQGLNMMPQQG ICEVQPDGSKQLKVTGVVQT PWFGVTVGMNISWRFLINPD GKIFFVAIDMLASPQELMNL RRV-----  322
2562228855_ocpx_anabaena                          MALTIQSAQTIFSNTQLPSP IPATIALFDQLNVDDQLAYL WYAYTEMGKTITPAAPGVAR LQLAESLLTQIKQMSREEQT KVMRDLASRADTPISRSYGF FSVNTKLAFWFELGELMKQG IITPVPVGYQMSPGVKFVLE ATQKLDQGQQITVLRNTVVD MGFDTSDLGPSSYPKAGAEP AFQRTTPVISS-VKIDGITE PAVLGYIEAMNADKFDTAIA LFTTDGALQPPFQKPIVGRE AIAKYMREEAQGLNMMPQQG ICEVQPDGSKQLKITGVVQT PWFGVTVGMNISWRFLINPE GQIFFVAIDMLASPQELMNL RRV-----  322
2582773794_ocpx_un                                VALTIQSAQTIFSNTQLPSP IPATIALFDQLNVDDQLAYL WYAYTEMGKTITPAAPGVAR LQLAESLLTQIKQMSREEQT KVMRDLASRADTPISRSYGF FSVNTKLAFWYELGELMKQG IITPVPVGYQMSPGVKFVLE ATQKLDQGQQITVLRNTVVD MGFDTSELGPSSYPKAATEP AFQRTTPVISS-VKIDGITE PAVLGYIEAMNADKFDTAIA LFTADGALQPPFQKPIVGRE AIAKYMREEAQGLNMMPQQG ICEVQPDGSKQLKITGVVQT PWFGVTVGMNISWRFLINPE GQIFFVAIDMLASPQELMNL RRV-----  322
2507334691_ocpx_scytonema                         MVLSIESAQNIFSKTQVPSP IPATIALFDQLGVDDQLAYL WYAYTEMGKTITPAAPGVAR LQLAEGLLNQIKEMSQEEQT QVMRELASRADSPISRSYGF FSVNTKLAFWYELGELMKQG VVTPIPSGYQMSPGVKVVLE ATQKLDAGQQITVLRNTVVD MGFDTSALGPSTS-KPAAEP AFKRSVPPITS-VKIEGITE PAVLGYIEAMNSDNFDAAIN LFTTDGALQPPFQKPIVGHE AIAKYMREEAQGLNMMPKQG ISEVLPDGSKQLKITGVVQT PWFGVTVGMNIAWRFLINPQ GKIFFVAIDMLASPQELMNL RPV-----  321
2776128733_ocpx_Tolypothrix_sp_NIES4075           MALSIESAQNIFSNTQVPSP IPATIALFDQLGVDDQLAYL WYAYTEMGKTITPAAPGAAR LQLAEGLLNQIKQMSKEEQT QVMRELASRADTPISRSYGF FSVNTKLAFWYELGELMKQG LVAPIPSGYQMSPGVQVVLE ATKKLDAGQQITVLRNTVVD MGFDTSAIGPSSS-KPAAEP AFKRSAPPVTS-VKIEGITE PAVLGYIEAMNADKFDAAIA LFTPDGALQPPFQKPIVGHE AIAKYMREEAQGLNMMPKQG ISEVLPDGSKQLKITGVVQT PWFGVTVGMNIAWRFLINPQ GKIFFVAIDMLASPEELMNL RRV-----  321
2628367946_ocpx_hassallia_byssoidea               MALSIESAQNIFSNTQVPSP IPATIALFDQLSVDDQLAYL WYAYTEMGKTITPAAPGAAR LQLAEGLLNQIKQMSKEEQT QVMRELANRADTPISRSYGF FSVNTKLAFWYELGELMKQG IVAPIPSGYQMSPGVQVVLE ATKKLDAGQQITVLRNTVVD MGFDTSALGPSSS-KPAAEP AFKRSAPPVTS-VKIEGITE PAVLGYIEAMNADKFDAAIA LFTPDGALQPPFQKPIVGHE AIAKYMREEAQGLNMMPKQG ISEVLPDGSKQLKITGVVQT PWFGVTVGMNIAWRFLINPQ GKIFFVAIDMLASPQELMNL RPV-----  321
2634157516_ocpx_nostoc                            MALTIESAQNIFSKTQVPSP IPATIALFDQLGVDDQLAYL WFAYTEMGRTITPAAPGAAR LQLAESLLTQIKQMSPEEQT QVMRDLANRADTPISRSYGF FSVNTKLAFWYELGELMKQG VVAPIPSGYQMSPGVQVVLE ATKKLDAGQQITVLRNTVVG MGFDTSALGPSSYPKPVAEP AFERTAPVVSS-VKIDGITE AAVLSYIEAMNADNFDAAIN LFTPDGALQPPFQKPIVGRE AIAKYMREEAQGLNMMPKQG ICEVQPDGSKQLKVTGVVQT PWFGVNVGMNIAWRFLINPQ GKIFFVAIDMLASPEELLSL RRV-----  322
2563162250_ocpx_Nodularia_spumigena_CCY9414       MALTIQSAQNIFSNTQVPSP IPATIALFDQLGVDDQLAYL WYAYTEMGKTITPAAPGAAR LQLAESLLNQIKKMSPEEQT QVMRDLANRADAPISRSYGF FSVNTKLAFWYELGELMKQG VVAPIPSGYQMTPGVQVVLD ATKKLDPGQQITVLRNTVVN MGFDTSDLGPSSYPKAVEEP AFARTAPSISS-VKIDGVTE PAVLSYIEAMNADNFDKAIS LFTPEGALQPPFQKPIVGHE AIAKYMREEAQGLNMMPKQG ICEDQPDGSKQLKITGVVQT PWFGVTVGMNIAWRFLINPE GKIFFVAIDMLASPEELLNL RRV-----  322
K8GQU1_9CYAN                                      -------------------- -------------------- -------------------- -------------------- -------------------- -------------------- -------------------- -------------------- --------------MGELLS IIKT--GLETEQSAIAGLKE PVVSEYFQTLNAGNFTATSQ LFAVDGALQPPFEEVVIGPE AIAAYLEQEARGIELQPQQA ESTLLNNGCTEVEVVGKVHT PWF----SVNVCWMFILSPT KEIFLVKVELLAGLQDLLQM RNNKNNKQ  148
A0A0C1Y7T1_9CYAN                                  -------------------- -------------------- -------------------- -------------------- -------------------- -------------------- -------------------- -------------------- --------------MTLTQT HSNS--------TQVSALAE PLVERYFTSFNAGDFDATAA LFAADGTLNPPFESPIVGNA AIARYLKAEAEGMQAYPESL EVEKLDAGCRRVVVKGRVKA IVF----KVNVAWIFEINEN EQIYFVRVKLLASMQELLTL RS------  136
A0A1U7ISC2_9CYAN                                  -------------------- -------------------- -------------------- -------------------- -------------------- -------------------- -------------------- -------------------- --------------MQTADA KKVV--LSEQVDLFIDGVTE SNILSYFQSLNAGDFSATAG LFALDGELHPPFESPVVGRD AIAAYLEQEAIGMELLPNEG TTEEMENNYTQIQVKGKVKT PLF----SVNVGWIFVLNAQ QEIAAVTVKLLASPQELLSL RR------  142
B8HQK7_CYAP4_6                                    -------------------- -------------------- -------------------- -------------------- -------------------- -------------------- -------------------- -------------------- --------------MVMADL DTTP-----TLEDRITGVAE PAVLNYFISLNAGNYHATAA LFSPDGVLNPPFEEPVVGRE AIATYLQSEATGMQLHPHQG SVVFLEETGAAVQVKGKVQT SLF----TVNVGWQFILNAQ GEINSVTINLLASLEELLPL RR------  139
A0A0F6RNN7_MICAE_6                                -------------------- -------------------- -------------------- -------------------- -------------------- -------------------- -------------------- -------------------- --------------MSAPVS CPQ---------ISIAGITE PIIYRYFQRLNAGEFAETAR LFAEDGILIAPFEEGVRGRQ AIANYLREEAPGLTAFPSQG SLETLDDQSTRITITGQVQT PLF----KVNVRWQFQLTNS GEIAAVEVKLLASPRELINL RQFA----  137
A0A2Z6V2H9_MICAE_6                                -------------------- -------------------- -------------------- -------------------- -------------------- -------------------- -------------------- -------------------- --------------MYAPVS CPE---------ISIAAITE PIIYRYFQRLNAGEFAETAG LFAEDGVLIAPFEEGVCGRQ AIANYLHEEAQGLTAFPAQG SLETLEDQSTRITITGQVQT PLF----KVNVRWQFQLTNS VEIASVEVKLLASPQELINL RQFA----  137
I4I9R7_9CHRO_66                                   -------------------- -------------------- -------------------- -------------------- -------------------- -------------------- -------------------- -------------------- --------------MYAPVS CPE---------ISIAAITE PIIYRYFQRLNAGEFAETAG LFAEDGVLIAPFEEGVCGRQ AIANYLHEEAQGLTAFPAQG SLETLEDQSTRITITGQVQT PLF----KVNVRWQFQLTNS VEIASVEVKLLASPQELINL RQFA----  137
D8G6B4_9CYAN                                      -------------------- -------------------- -------------------- -------------------- -------------------- -------------------- -------------------- -------------------- --------------MTETIL IANP---------GTTNPLD PVVHSYFQTFNCSDFEATAN LFAADGVLYAPFEDPIVGRD AIALYLKAEAKGMQLEPQQA VIETLEDGNREIHVSGKVQT PVF----GVKVGWRFILNPE VEIVAVTVKLLASTQELLNL RSSTKF--  139
F5UII9_9CYAN                                      -------------------- -------------------- -------------------- -------------------- -------------------- -------------------- -------------------- -------------------- --------------MTATTQ PILT------HSIKIPGITM PGILQYFETLNAGDFEATAN LFADDGVLHAPFEDPIIGSL LIATYLKKEARGMQLEPEQG VSQILEDGNVEVQVSGRVQT SAF----GVNVGWQFLLNSD QKILSVTVKLLASPQELLNL RSQKKLDV  144
K9VII0_9CYAN                                      -------------------- -------------------- -------------------- -------------------- -------------------- -------------------- -------------------- -------------------- --------------MTATTR PILT------VSTDIAGITN PAVLRYFETLNAGDFAATAN LFADDGVLHAPFEEPIIGKS SIATYLKTEARGMQLQPQQG VSQILEDGQVEVQVSGRVQT SVF----GINVGWRFVFNSH QQILSVTVKLLASPQELLNL RSHKKFDV  144
A0A1U7HV04_9CHRO_66                               -------------------- -------------------- -------------------- -------------------- -------------------- -------------------- -------------------- -------------------- --------------MKPEST SSAN--DSSERSISIEGITE PTILRYFETLNAGDFDATAT LFAGDGTLKAPFESLIIGRE AIAAYLHKEAQDMILSPTQG VIEPQEDA-IKVQVAGKVQT SWC----GVNVSWTFVLDQQ RKIVAATVKLLASPQDLLAM QRPNS---  144
K9XC70_9CHRO_66                                   -------------------- -------------------- -------------------- -------------------- -------------------- -------------------- -------------------- -------------------- --------------MKPEST SSAN--DSSERSISIEGITE PTILRYFETLNAGDFDATAT LFASDGTLKAPFESPIVGQE AIAAYLHKEAQDMVLSPTQG VIEPQEDA-LKVQVAGKVQT SWC----GVNVSWTFLLNQQ RQIVAATVKLLASPQDLLNM QRPSS---  144
A0A0T7BYC6_9CYAN                                  -------------------- -------------------- -------------------- -------------------- -------------------- -------------------- -------------------- -------------------- --------------MMTAAK SEIV---SSQSEIEIEGISE VTILNYFTTLNAGEFGDTVA LFSEDGVMQPPFESGIVGRE AIAHYLQTEAKNLKALPREG YLEILDADNIKVEVTGKAKT SWC----AVNVMWQFLLNQQ RQIIYVKIKLLASPQELLKL RRN-----  142
A0A1Q4REE2_9CYAN                                  -------------------- -------------------- -------------------- -------------------- -------------------- -------------------- -------------------- -------------------- --------------MTAAEF TSVA------NSTKIEGIEE PTVLSYFETLNAGNFEATAD LFAPDGVMRPPFESDISGCD AIVSYLNQEAKGIKAYPNQG IIEVLEDGQYQVQVSGKAET SWC----GVNVSWIFILNES KEIVYTRVKLLASPQELLNL RR------  138
D7E0M3_NOSA0_55                                   -------------------- -------------------- -------------------- -------------------- -------------------- -------------------- -------------------- -------------------- -------------------- ----------MNITIEGITD LTILHYFTTLNAGDFTATVR LFAEDGVMYPPLESAVVGKE NILTYLNREAQDIKAEPQQG ITENLADHHIQIQVTGKAHT SWC----SVNVLWLFIFNPQ REIIEAKIKLLASPQDLLSL RPPHKEYT  134
K9ZHY1_ANACC_5                                    -------------------- -------------------- -------------------- -------------------- -------------------- -------------------- -------------------- -------------------- --------------MTASEF IRE---------IQISGITE PTILLYFTTLNAGEFTATAG LFAEDGVMHPPLESAIVGRD AIATYLHQEAQNIKAEPYQG ITENLVTNQIQIQVTGKVQT SWC----SVNALWLFILNHQ KQIVDARIKLLASRQELIAL RPPEN---  138
K9PJC1_9CYAN                                      -------------------- -------------------- -------------------- -------------------- -------------------- -------------------- -------------------- -------------------- --------------MTSAEF KADT----TTETFPIAGITE PTILRYFETLNAEDFLLTAA LFAENGVMHPPFVSDIVGRD AIATYLQQEAQGIRAYPQQG ITETSVCEQIQIHVTGKAQT SWC----SVNVSWLFILNQH RQIVNAKIKLLASPQQLLNL RRHN----  142
K9X0H9_9NOST_5                                    -------------------- -------------------- -------------------- -------------------- -------------------- -------------------- -------------------- -------------------- --------------MTATEF APQT---PPSPELQIEGIIE PSILDYFVTLNAGEFAATAA LFARDGVMHPPFESGIVGTE AIAAYLQQEAQNIKADPRQA IVENLANDHLLVQVTGKVQT SWC----SVNVLWLFNLNQT GQIIYTKIKLLASPQKLLAL HPPRK---  144
A0A0D6L1D5_9CYAN                                  -------------------- -------------------- -------------------- -------------------- -------------------- -------------------- -------------------- -------------------- --------------MTTAEF NKKT----DTRELSIEGITE PTILRYFEALNAGDFAATAA LFAEDGMMYPPFESGFVGTD AIATYLKQEAQGIKAEPHQG IIESLPNEQIQVQVAGKAFT SWC----GVNVTWLFILNQQ RQIVEAKIKLLASPQELLAM RRD-----  141
A0A1Z4MDA5_MICDP                                  -------------------- -------------------- -------------------- -------------------- -------------------- -------------------- -------------------- -------------------- --------------MTTAEF NKKT----DTRELSIEGITE PTILRYFEALNAGDFAATAA LFAEDGMMYPPFESGFVGTD AIATYLKQEAQGIKAEPHQG IIESLPNEQIQVQVAGKAFT SWC----GVNVTWLFILNQQ RQIVEAKIKLLASPQELLAM RRD-----  141
A0A0M3V5W3_9NOSO_55                               -------------------- -------------------- -------------------- -------------------- -------------------- -------------------- -------------------- -------------------- --------------MKTAES LGG---------IQIAGITE PCILDYFASLNAGQFQQTAA LFAEDGMMYPPFESGIVGKE AIAAYLQQEAQGIQAYPREG IIDNIENHSIQVQVTGKAQT SWC----GVNVIWLFILNQQ RQITYTKIKLLASPQELLAL RSEKRV--  139
K9Q6E7_9NOSO_55                                   -------------------- -------------------- -------------------- -------------------- -------------------- -------------------- -------------------- -------------------- --------------MKTAES VEA---------IKIAGISE PSILNYFATLNAGQFQHTAS LFAEDGVMYAPFESGIVGTD AIAAYLQQEAQGIKAYPQQG ITDNLENNQIQVQVTGKAQT SWC----GVNVIWLFILNQQ RQITYTKIKLLASPQELLAL RSEK----  137
K9QYJ8_NOSS7_55                                   -------------------- -------------------- -------------------- -------------------- -------------------- -------------------- -------------------- -------------------- --------------MKAAEY LSSA----AKSVNEIPGITE ATILEYFATLNAGEFLATAA LFAEDGVMYPPFESGIVGPD AIANYLQQEAQDIKADTHQG IVEPLDNQHIQVQVTGKAQT SWC----SVNVLWIFILNQH KEIIDAKIKLLASPQELLAL RRE-----  141
A0A1Z4KNJ4_ANAVA                                  -------------------- -------------------- -------------------- -------------------- -------------------- -------------------- -------------------- -------------------- --------------MKAAES LPNI------QIKSIAGITE PTILQYFATLNAGEFAATAA LFAVDGVMYPPFESGIVGPD AIAAYLQQEAQGIKAEPQQG LAETSEDGHTQVQVSGKAQT SWC----GVNVLWLFTLNQE KQIIHTQIKLLASPQELLAL RREQ----  140
Q8YMJ3_NOSS1_55                                   -------------------- -------------------- -------------------- -------------------- -------------------- -------------------- -------------------- -------------------- --------------MKAAES LPNI------QIKSIAGITE PTILQYFATLNAGEFAATAA LFAVDGVMYPPFESGIVGPD AIAAYLQQEAQGIKAEPQQG LAETSEDGHTQVQVSGKAQT SWC----GVNVLWLFTLNQE KQIIHTQIKLLASPQELLAL RREQ----  140
A0A1U7IE09_9NOSO_55                               -------------------- -------------------- -------------------- -------------------- -------------------- -------------------- -------------------- -------------------- --------------MTSAEI SPVQ----PSSEFQIEGITE TSVLRYFETLNTGEFEETAA LFAKDGVMHPPLESDIVGCD AIAAYLKQEAQNIKAYPNTE ISDTLENGNIQVQVTGKAQT SWC----GVNVLWIFILNQQ RQILYTRIKLLASPQELLSL RPQK----  142
B2J279_NOSP7_55                                   -------------------- -------------------- -------------------- -------------------- -------------------- -------------------- -------------------- -------------------- --------------MTSAEF ISPA---QLKEEFQIEGITE TSVLRYFQTLNAGEFEATAT LFAVDGVMRPPFESDIVGTD AIAAYLKQEGQNVKVYPNTA IAETLETGEIQIQVAGKAQT SWC----SVNVLWLFILNQQ RQIFYTRIKLLASPQELLSL RREK----  143
A0A1E2WK87_9NOSO_55                               -------------------- -------------------- -------------------- -------------------- -------------------- -------------------- -------------------- -------------------- --------------MTSREL ISLT---QLKEEFQIDGITE TSILSYFETLNAGEFEATAA LFAVDGVMRPPFESDIVGKD AIAAYLKEEGQNIKAYPNTG IAETLENGDIQIQITGKAKT SWC----SVNVLWLFILNQQ QQIFYTRIKLLASPQELLSL RREK----  143
A0A3S0Y452_CHLFR_5                                -------------------- -------------------- -------------------- -------------------- -------------------- -------------------- -------------------- -------------------- --------------MLSSQS SKSV---DDLGDFTIEGISE ATILQYFQSLNAGDFDATAA LFAEDGVMHPPFESEIVGRD AIATYLKQEAQDIKAYPRQG IAETLENGEIQFQVTGKAQT SWC----GVNVLWQFILNQQ KQILYIKIKLLASPQELLNL RR------  141
A0A0S3TSL8_9CYAN                                  -------------------- -------------------- -------------------- -------------------- -------------------- -------------------- -------------------- -------------------- --------------MVLSQS SENT-----TEEFTIEGITE PTILRYFQSLNVGEFDVTAN LFADDGVMHPPFESGIVGSE AIASYLKKEAVDIKVYPREG ISETLEEGVIQFQVTGKAQT SWC----GVNVLWQFVLNQQ GEILYTKIKLLASPQELLKM RRG-----  140
A0A2N6K9A1_FISMU_55                               -------------------- -------------------- -------------------- -------------------- -------------------- -------------------- -------------------- -------------------- --------------MVLSQS SGNT-----TQELTIEGITE PTILCYFQSLNAGDFDATAN LFADDGVMHPPFESGIVGPE AIANYLKKEAVDIKVYPREG ISETLEEGVIQFQVTGKAQT SWC----GVNVLWQFVLNQQ REILYTKIKLLASPQELLKM RKQ-----  140
A0A2N6MBI1_9CYAN                                  -------------------- -------------------- -------------------- -------------------- -------------------- -------------------- -------------------- -------------------- --------------MVLSQS SRNT-----TQELTIEGITE PTILCYFQSLNAGEFDATAN LFANDGVMHPPFESGIVGPE AIASYLKKEAVDIKVYPREG ISETLEEGVIQFQVTGKAQT SWC----GVNVLWQFVLNQQ GEILYTKIKLLASPQELLKM RRG-----  140
G6FX28_9CYAN                                      -------------------- -------------------- -------------------- -------------------- -------------------- -------------------- -------------------- -------------------- --------------MVLSQS SRNT-----TQELTIEGITE PTILCYFQSLNAGEFDATAN LFANDGVMHPPFESGIVGPE AIASYLKKEAVDIKVYPREG ISETLEEGVIQFQVTGKAQT SWC----GVNVLWQFVLNQQ GEILYTKIKLLASPQELLKM RRG-----  140
A0A1U7H5H6_9CYAN                                  -------------------- -------------------- -------------------- -------------------- -------------------- -------------------- -------------------- -------------------- --------------MVLSQS SRNT-----TQELTIEGITE PTILCYFQSLNAGEFDATAN LFANDGVMHPPFESGIVGPE AIASYLKKEAVDIKVYPREG ISETLEEGVIQFQVTGKVQT SWC----GVNVLWQFVLNQQ GEILYTKIKLLASPQELLKM RRG-----  140
A0A4D9CJJ6_MASLA                                  -------------------- -------------------- -------------------- -------------------- -------------------- -------------------- -------------------- -------------------- --------------MVLSQS SSAN----TTQEITIEGITE ATILGYFQTLNAGDFDATAN LFANDGVMHPPFESGIVGSE AIANYLKKEALGIKASPEQG ICETLEEGLIQFQVRGKAQT SWC----GVNVLWQFVLNPQ REILYTKIKLLASPQELLKM QRN-----  141
A0A0M0SG22_9CYAN                                  -------------------- -------------------- -------------------- -------------------- -------------------- -------------------- -------------------- -------------------- --------------MVLSQP SANT-----TQELTIEGITE PTILAYFQTLNAGDFDATAN LFANDGVMHPPFESGIIGPE AIANYLNKEALGIKAYPQQG ISETVEEDLIQFQVTGKAQT SWC----GVNVLWQFVLNQQ QEILYTKIKLLASPQELLKM QRN-----  140
A0A139XE27_9CYAN                                  -------------------- -------------------- -------------------- -------------------- -------------------- -------------------- -------------------- -------------------- --------------MTAAKF ISPE----VGEQFQIEGVAE PTLLRYFQTLNMGEFEETAA LFAEDGVMHPPFESGIVGRD AIARYLQQDAQGIKAAPREG ISEALDEEQIQFQVTGKAQT SWC----GVNVLWFFTLNQQ RQIVYTKIKLLASPQELLAL QKS-----  141
A0A0C1R3B1_9CYAN                                  -------------------- -------------------- -------------------- -------------------- -------------------- -------------------- -------------------- -------------------- --------------MTAAKS TSTE----VSKQLHIEGVTE PTILRYFQALNSAEFEATAA LFAEDGVMHPPFESGIVGRD AIARYLQQEAQGVTAEPREG ISEALNEEQIQFQVTGKAQT SWC----GVNVMWFFTLNQQ RQIVYTKIKLLASPQELLAL QKS-----  141
A0A0C2QKH7_9CYAN                                  -------------------- -------------------- -------------------- -------------------- -------------------- -------------------- -------------------- -------------------- --------------MTAAES TPTT----VDEKFQISGITE LTLLHYFQTLNAGKFGETAA LFAEDGVMHPPFESGIVGRD AITRYLQQEAQNVKAYPREG VVETLEGEQIQFQVTGKAQT SWC----GVNVLWTFILNQE KEILYTRIKLLASPKELLNL RR------  140
A0A1Z4ISX1_9CYAN                                  -------------------- -------------------- -------------------- -------------------- -------------------- -------------------- -------------------- -------------------- --------------MAAAEF IPTT----VDQTLQIEGITE PTILRYFLSLNIGKFEETAA LFAEDGVMHPPFESGFVGRD AIIRYLQQEAQDVKAYPREG VSETLDAEQIQFQVTGKAQT SWC----GVNVLWTFILNQQ KEILYTRIKLLASPQELLNL RR------  140
A0A1D2P6S8_9CYAN                                  -------------------- -------------------- -------------------- -------------------- -------------------- -------------------- -------------------- -------------------- --------------MAAAEF TPTT----VDETLQIEGITE PTILRYFLSLNTGKFEETAA LFAEDGVMHPPFESGFVGRD AITRYLQQEAQDVKAYPSDG VTETLDEEQIQFQVRGKAQT SWC----GVNVLWTFILNQQ KEIVYTRIKLLASPQELLNL RR------  140
A0A0C2PPW2_9CYAN                                  -------------------- -------------------- -------------------- -------------------- -------------------- -------------------- -------------------- -------------------- --------------MASAEF TPTT----VDETLQIEGITE PTILRYFLSLNTGKFEETAA LFAEDGVMHPPFESGFVGRD AIISYLQQEAQDVKAYPSEG VTETLNEEQIQFQVRGKAQT SWC----GVNVLWTFILNQQ KEILYTRIKLLASPQELLNL RR------  140
A0A0D8ZUU3_9CYAN                                  -------------------- -------------------- -------------------- -------------------- -------------------- -------------------- -------------------- -------------------- --------------MQAANS TPPT---DNSRTIAIAGINE PTISNYFETLNAGDFESTAA LFAPDGVMYAPFESGIVGHN AIASYLQQEARGLKAEPREG IAEIQAD-VTKVQVSGKVQM PLF----GVNVSWLFLLNPQ QQITSVTVKLLASPQELLSL KR------  140
A0A2T1D4S2_9CYAN                                  -------------------- -------------------- -------------------- -------------------- -------------------- -------------------- -------------------- -------------------- --------------MQSVKD DVAI--ALQPESSAIAGITE PSLINYFETFNVGDFEATSQ QFAVNGALHPPFESVIEGRD AIADYLKVEAKGITAQPQQG VIQVLEDGCPEIEVTGRVQT PWF----GVNVAWLFTLNSQ QEITFLKVKLIASPQELLKL RR------  142
A0A1Z4JAK5_LEPBY                                  -------------------- -------------------- -------------------- -------------------- -------------------- -------------------- -------------------- -------------------- -------------------- ------------MEIEGISH PTILRYFETLNAGEFEATSE LFDPEGAMQAPFESPIVGRS AIADYLQREAVGLQAFPREG IAVPE---TTDYQITGKVQM PMF----SVNVTWFFTLNDN QEITFTRIKLNASPQELMKL RG------  123
A0A0P4UI12_9CYAN                                  -------------------- -------------------- -------------------- -------------------- -------------------- -------------------- -------------------- -------------------- -------------------- -----------MQAIDGISH PTILQYFETLNVGEFEATSE LFAIDGAMQPPFEKPIEGRD AIANYLKKEAIGLMALPHAG VVT-----DSEYQITGRVQM PMF----GVNVTWNFTLNSN DQIAFVRIKLNASPQELVKL RQ------  122
A0A0S3TYL7_9CYAN                                  -------------------- -------------------- -------------------- -------------------- -------------------- -------------------- -------------------- -------------------- -------------------- -------------MIDGISH PTILQYFETLNAGDFDATSE LFAIDGAMQPPFEKPITGRD AIATYLKKEAPGLTAIPQAG IIT-----EQDYQITGKVQM PMF----GVNVTWYFVLDQN NEITFTRIKLNASPQELAKL RQ------  120
U7QCK1_9CYAN                                      -------------------- -------------------- -------------------- -------------------- -------------------- -------------------- -------------------- -------------------- --------------MQTKTL TRAD------CLLQIEGITE PQVLRYFETLNAGDFQETAA LFAEDGILEAPFEDHLHGQE AIANYLEAEARGMRLKPLEG VGQTLENGRRQIRVMGKVRT PLF----WVNVAWQFILHPG GEIAVVTVKLLASLQELFNL QNKSDH--  142
A0A0F5Y7U4_9CYAN                                  -------------------- -------------------- -------------------- -------------------- -------------------- -------------------- -------------------- -------------------- --------------MPTRTL SNSD------SLLQIEGITE PQVLQYFETLNAGNFQATAA LFAEDGILEAPFEDSLHGKE AIAIYLTAEAQGMQLKPQEG VSQTLENGQQQVQVFGKVKT PLF----WVNVAWQFILNPN GEIAVVTVKLLASLQELLNF KNPSQNPS  144
A0YYQ1_LYNSP                                      -------------------- -------------------- -------------------- -------------------- -------------------- -------------------- -------------------- -------------------- --------------MPTRTL SKSD------CLLQIEGITE PQVLRYFETLNAGDFQATAA LFAEDGILEAPFEDHLHGQE AIATYLQAEAQGMQLKPQEG ISQTLENGQQQVQVMGKVRT PLF----WVNVAWQLILNPN GEIAVVTVKLLASLQELFNL QNKSDH--  142
B7K420_RIPO1                                      -------------------- -------------------- -------------------- -------------------- -------------------- -------------------- -------------------- -------------------- --------------MTVIET T------------AIAGIVE PVIEAYFATLNAGQFEATAD LFAVNGALHPPFESPVVGTE AIAAYLKAEAQGMTLYPRQG TKEPLENNRTQVNVTGKVQT PLF----GVRVAWTFILQEN HQIESVEVNLLASLAELANF QR------  132
A0A1U7HIV6_9CYAN                                  -------------------- -------------------- -------------------- -------------------- -------------------- -------------------- -------------------- -------------------- --------------MISTTQ ------------FSIKEITE PVIVSYFETLNAGDFEATAS LFAAEGALCPPFESPIVGRE AIANYLKTEAQGLQLYPLEG IAEGLEDGLTEFQIQGKVQT PLF----GVNVAWQFIVNAA KEILSVEVKLLASLEELVQM RR------  132
B1WR35_CROS5                                      -------------------- -------------------- -------------------- -------------------- -------------------- -------------------- -------------------- -------------------- --------------MIKSSQ K-----------TSPIHLTE PIIKQYFETLNQANFSETAK LFTINGILKPPFEPPIEGQE AIASYLQQEAREMILLPLEE ALETMEIGHTLAEIKGKVTT ALF----TVNVAWIFILNYQ KEIVSVEVKLLASLEELVNL KR------  133
T2IHZ1_CROWT                                      -------------------- -------------------- -------------------- -------------------- -------------------- -------------------- -------------------- -------------------- --------------MIGSSQ K-----------LNPLNLTE PVITRYFETLNKGDFPETAK LFAIDGVLQPPFESPISGPE AIANYLQQEAREMILSPLSE ALETTETGHTQARIKGKVKT TLF----TVNVAWIFILNNQ KEIISVEVKLLASLEELVSL RR------  133
E0UCU6_GLOV7                                      -------------------- -------------------- -------------------- -------------------- -------------------- -------------------- -------------------- -------------------- --------------MTELTQ ALPQ-------TISIEGITN PVILAYFENLNREDYQAAAS LFAPEGALHPPFEEPIVGAE AITAYLQAEAKGMKLAPRQG IMETLEDDSQQYQISGKVKT PLF----SVNVGWKFILTPL QEIIFVEVKLLASPQELLNL RR------  137
K9W1W1_9CYAN                                      -------------------- -------------------- -------------------- -------------------- -------------------- -------------------- -------------------- -------------------- --------------MTLAED LPLTTESASVTEIKIEGITE PVLVRYFETLNAGDFQATAA LFAPQGTMYPPFEEPKVGKD AIAAYLEAEAQGMILSPNQG IAETLEDGLIDIKVSGKVQT RWF----GVNVSWSFVINSE REILEATIKLLASPQELLSM KK------  144
K9WKP8_9CYAN                                      -------------------- -------------------- -------------------- -------------------- -------------------- -------------------- -------------------- -------------------- --------------MTIAED KSTTTPSATGVDWTIEGIDE SVVWRYFQTMNAADYEGTAA LFAPTGALHPPFEEPIEGKE AIATYLKAEAKGMQLFPREG IAEALEEDQIQIQVKGKVQT SLF----GVNVAWIFILNPE REILYAQIKLLASPQELLNL RR------  144


>>alignment_OCP_HCPtree (Extended Data Fig. 2)
2582713354_ocp2_un                            MSFTIESARTIFPDTQVADA IPTTVESFNQLIAEDQLALL WFTYTEMGVTITPAAISVVN MIFAEALLTEIKQMPFSEQT QAMCDLVNHADTPLCHTYSS FGTNVKLGFWYQLSEWMKQG IVAPIPKHYKLSKIASEVIL ALRKLEGGQQLTVLQDIVAN MGYGSK----NGH-SKVVHP VVPPQSLPPRTTVSIKGISN KTILSYMEAMNAFDFESSVA LFTSNGALQPPFKEPIIGQE NILAYMRDECYGLKLMPERG VSEKIEDGFTQIKVTGKVQT PWFGGRVVIDLAWRFLLDPD NQIFFVGIDLLATPQELLNL TPN  318
2509841145_ocp2_Leptolyngbya_sp_PCC7375       MPFTLDETRSIFPDTQVANA VPEMVQSFNQLKAEDQLALL WFTYTEMGLTIIPAAMEVVP MVFAEKILTQIKQMPPLEQT QAMCDLVNHTDTPLCQTYSS FSTNVKLGFWYQLSEWMQQN IVAPIPKGYKLSRQASVWLK DIRPLEGGQQLTILQDIVAN MGYAPA----GGT-PKVKEP LIPPKKAAPRTKVRIKGIKN ATVLSYMENMNAFDFQAAVA LFVEEGALNPPFQKPIVGQE NILAYMREECYGLKLKPKRG VSEPLEDGGTQIKVLGDVQT PWFGDGVSINLAWRFLLNPD GKIVFVGIDILASPQELLDL QRV  318
2509778918_ocp2_nodosilinea                   MTFTLDSARSIFPDTQVADA VPLVVQACNQLSAEDQLALL WFAYTEMGITITPAAMDVVN MMFADNILAQIKQMPALEQT QVMCDLVNRADTPICHTYAA FGTNVKLGFWYQLSEWMQQG IVAPIPEGYKLSPQASEALE ALRRIEGGQQLTVLQDLVVN MGYAST----GAM-PTVKDP VIPPKEAAPRTHISIRGINN QTVLSYVDCMNAFDFEAAVA LFAEEGALKPPFQEPVVGRE AILIYMRNECYGLKLLPEQG ISELADAGFTQIKITGKVQT PWFGNRVGINLAWRFLLNPA SQIFFVGIDVLASAKELLDL GLV  318
2504682464_ocp2_crinalium_epipsammum          MTFTIDSARSIFPNTQVADA IPATVEAFNQLSAEDQLALL WFAYTEMGTTITPAAMSAAN MIFAENTLNEIKQMPALDQS QVMCDLVNQADSPLCRTYSS FGMNVKLGFWYQLSEWMKEG IVAPIPEGYKLSEDGSDVLE AIRQLEGGQQLSVLRDIVVN MGYVPT----GGT-KKVKEP VVPPKDLASRSKSSIEGIDN PTVLSYMDNMNAFDFQAAVA LFAEDGALKPPFEEPIVGKE NILAYMNEQCYGLKLTPQQG VSESAAGEFTQVKVTGRVQS PWFGDNVGLNLAWRFLLNPQ GEIFLVAIDVLASPKELMNL GLV  318
643483577_ocp2_Gloeothece_citriformis_PCC7424 MSFTLEIAKDIFPNTQVADA VPVTVESFNQLSAEDQLALL WFAYTEMGLTITPAAMSVVN MVFAEKILTQIKQMPAELQT QVMCDLVNHADTPICHTYSS FSTNVKLGFWYQLSEWMKQG IIAPIPERYTLSASASQVLQ AIRQLDGGQQLTVLQDIVAN MGYSST----QRI-AKVKEP VVPPKNLTPRRKVKIKGVEN MTVLSYMENMNAFDFEATVA LFAEDGALQPPYEKPIVGRE NILAYMRDDCYELRLIPERG VSEPTKEGFTPIKVTGKVET PWFGPSVSINLAWRFLLNSE GKIFFVAIDLLTSAQELSNL GLV  318
2776149556_ocp2_Calothrix_sp_NIES2100         MSFTIDSARSIFPNTQVANA VPAIVESFNQLIGEDQLALL WFAYTEMGATITPAAMGAAN MVFAEKTLTEIKQMPALKQT QVMCDLINHTDTDICHTYAS FGTNIKLGFWYQLSEWMKQG IVAPIPEGYKMSAKASDVLQ AIRQLEGGQQLSVFQEIVIN MGYSPT----DGT-QKITQP VIPPKNIAPRTKVKIQGIDN VTVLSYMENMNVFDFEASVA LFAQNGGLQPPFHEPIVGQE SILSYMREECYGLKLLPEQG VSESAAEEFTQIKVTGKVQT AWFGDNVGINLAWRFLIDPQ GKIFFLAIDILASPEELLNL SLL  318
2805491525_ocp2_merismopedia_glauca           MSFTIDSALSIFPDTQVADA LPAIVKSFNQLNAEDQLALL WFAYTEMGLTITPAAMQAVN MVFAEKNLTQIKQMPALEQT QVMCDLVNHTDTPICRTYAS FGTNVKLGFWYQLSEWMKQT IVAPIPENYQLSTKASDLLQ AIRKLEGGEQLTVFQKVVIN MGYAST----SST-PKVTEP VVPPKKAAPRSQVRIKGIDN ATVLSYMENMNAFDFQAAVA LFVKEGALKPPFQEPIVGQE NIFAYMRQECYGLKLLPEQG VCEPAEGEFTQIKVTGKVQT PWFGDSVGINLVWRFLLNPE DKIFFVGIDVLGSPQELLNL GLV  318
2022832931_ocp2_leptolyngbya                  MSFTIDSARSIFPDTQVADA VPAIVQSFNQLSAEDQLALL WFAYTEMGMTITPAAMQVVN MVFAETTLTQIKQMSALEQT QVMCDLVNHTDTPICRTYSS FGTNVKLGFWYQLSEWMKQG IVAPIPQDYKLSAKATDLLQ AIRQLEGGQQLTVFQDVVVN MGYSPT----GGT-ATVQEP -VSPQETAPRTKVKIQGINN TTVLSYIDNMNAFDFQAAVA LFTQEGALKPPFQEPIVGQE NILAYMRDECYGLKLLPEQG VSEPAEAGFTQIKVTGKVQT PWFGDKVGINLAWRFLLNPE GQIFFVGIDVLASPQELVSL GLV  317
2517700424_ocp2_Synechocystis_sp_PCC7509      MSFTIESARSIFPDTKVANA VPATVESFERLKAEDQLALL WFAYTEMGVTITAAAMQVVD MVFAEKTLTQIKQMPELEQT QVMCDLVNHTDTPICRTYSA FGTNVKLGFWYQLSEWMKQG LVAPIPEGYKLSATASEVLG AIRQLEGGQQLTVLRDIVLN MGYSST----MVT-PEVAEP VVPPKDVKPRTKISIEGINN STVLSYMENMNAFDFPAAVA LFAEDGALQPPFEEPIVSRE SILTYMREECYGLKLIPERG ISEPAAEGFTQIKVTGKVQT PWVGDSVGILLAWRFLLNPQ SEIFFVAIDVLASPQELLNL GLI  318
2503795025_ocp2_Gloeocapsa_sp_PCC7428         MTFTIESARSIFPDTQVANV IPATVESFNQLSGEDQLALL WFVYTEMGVTITPAAVGAAN MIFAEKTLTQIQQMPAQEQT QVMCDLVNHTDTPICRTYSS FGTNVKLGFWYQLSEWMKQG IVAPIPEGYQLSTKASDVLQ AIRQLEPGQQLTVLQDIVVN MGYTSS----VDT-QKIKEP AVPPQQVAPRTQINIEGINN ETVLSYMENMNAFNFPAAVA LFTEDGALQPPFQEPIVGQE SILAYMHEECYGLKLIPEQG ISEPVEG-FTQIKVTGKVQT PWAGDSVSINLAWRFLLNPQ GKIFFVAIDVLASPQELLNM GFV  317
2776058888_ocp2_Stanieria_sp_NIES3757         MPYTIDSARTIFPDTQVADA VPATIESFNQLSAEDQLALL WFAYTEMGVTITPAAMSAVN MVFAEKTLTQIKQMPPAEQT QVMCDLVNHTDTPICRTYSS FGTNVKLGFWYQLSEWMKQE IVAPIPADYQLSGTASNVLK AIRQLEGGQQLTVLQDIVAK MGYAPT----EGI-PQVKEP VVRPQALAPRKKVTIKGIDN STVLSYMENMNAFDFEAAVA LFTEDGALQPPFEKPIVGQK NILAYMRDDCYGLKLMPEQG VSEPGSGEFTQIKVTGKVQT PWFGGNVFINVAWRFLLNPK GQIFFVAIDVLASAQELLKL GIV  318
2509576549_ocp2_Pleurocapsa_sp_PCC7327        MSYTIDSARTIFPDTQVADA VPATIESFNQLSAEDQLALL WFAYTEMGVTITPAAMSAVN MVFAENTLTQIKQMPPAEQT QVMCDLVNHADTPICRTYSS FGTNVKLGFWYQLSEWMKQG IVAPIPERYKLSAKASEVLQ AIRQLEGGQQLTVLQEIVSK MGYAPT----EGT-PKVKEP VVPPKELAPRKKVTIEGIDN STVLSYMENMNAFDFKAAVA LFTEDGALQPPFEEPIVGHE NILAYMRDDCYGLKLMPERG ISEPAEGGFTQVKVTGKVQT PWFGGSVVINVAWRFLLNPE GKIFFLAIDVLASAEELLNL GLV  318
2776169109_ocp2_Calothrix_sp_NIES4101         MSFTIESARSIFPETQVADA VPAIVESFNQLSAEEQLALL WFAYTEMGATITPAAMSLAN MAFAEKTLTQIKQMPALEQT QVMCDLVNHTNTPICQTYSS FGTNVKLGFWYQLSEWMKHS IVAPIPEGYKLSAKASDLLQ TISQLEGGQQLTVFQDVVVN MGYTPT----GGT-ATVKEP VVPPKDIAPRTKVSIKGIDH LTVFSYMEDMNVFDFQAAVA LFAEDGALKPPFREPIVGHE SILAYMREECYGLKLIPEQG VSEPAEGEFTQIKVTGKVQT PWFGDSVGINIAWRFLLNPQ GKIFFVGIDVLASPQELMNL GFV  318
2503742212_ocp2_Nostoc_sp_PCC7107             MSFTIESARSIFPDTLVANV VPATVESCNQLSAEDQLALL WFAYTEMGVTITPAAMGAAN MVFAEKTLTQIKQMSAEKQT QMMCDLVNHADTPICRTYSS FGTNIKLGFWYELGEWMKLG IVAPIPEGYKLSPQASDVLE AIRQLEGGQQLTVLQNIVVN MGYTSK----VSA-QNVKQP VVPPQDIAPRAKVSIEGIDN LTVLSYMENMNAFDFQGAVA LFTEDGALQPPFQEPIVGQK NILAYMREECYGLKLIPERG VTESAAGEFTQTKVMGKVQT PWFTDSVSINLAWRFLLNPQ GQIFFVAIDVLASPQELMEL GLI  318
2775965775_ocp2_anabaenopsis_circularis       MSFTIESARSIFPDTLVANV VPATVESCNQLSAEDQLALL WFAYTEMGVTITPAAMGAAN MVFAEKTLTQIKQMSAEKQT QMMCDLVNHADTPICRTYSS FGTNIKLGFWYELGEWMKLG IVAPIPEGYKLSPQASDVLE AIRQLEGGQQLTVLQNIVVN MGYTSK----VSE-QNVKQP VVPPQDIAPRAKVSIEGIDN LTVLSYMENMNAFDFQGAVA LFTKDGALQPPFQEPIVGQE NILAYMREECYGLKLIPERG VTESAAGEFTQAKVMGKVQT PWFSDSVGINLAWRFLLNPQ GQIFFAAIDVLASPQELMKL GLI  318
2804886468_ocp2_Scytonema_sp_HK05             MSFTIESARSIFPDTQVADA VPATVESFNQLSAEDQLALL WFAYTEMGVTITPAAMQVVN MVFAEKTLTQIKQMPDLEQT QVMCDLVNHTDTDLCRTYSS FGTNVKLGFWYQLSEWMKEG IVAPIPSGYKLSAKASSVLQ AIRQLEGGQQLAVLQDIVIN MGYAPT----VGT-QKVKEP VVPPKDLAPRTKVSIEGIDN FTVLSYMENMNAFDFEAAVA LFAEDGALQSPFQEPIVGHE SILRYMREECYGLKLIPERG VSEPAEGGFTQIKVTGKVQT PWFSDSVGINLAWRFLLDSQ GKIFFVAIDLLASPQELLNL GLV  318
2516145913_ocp2_Fischerella_sp_PCC9605        MSFTIESARSIFPDTQVADA VPATVESCNQLSAEDQLALL WFAYTEMGVTITPAAMGAAN MVFAEKTLTQIKQMSAGEQT QVMCDLVNHTDTPICRTYSS FGTNVKLGFWYQLGEWMKQG IVAPIPEGYKLSTQASDVLQ AIRQLEGGQQLTVLQNIVVN MGYAPT----VSA-QKVKEP VVPPKDIAPRAKVSIEGIDN LTVLSYMENMNAFDFQGAVA LFAEDSALQPPFEEPIVGHE SILAYMREECYGLKLIPERG MSEAAEGGFTQIKVTGKVQT PWFGDSVGINLAWRFLLNPQ GKIFFVAIDLLASPQELLNL GFI  318
2776276372_ocp2_Fischerella_sp_NIES4106       MSFTIESARSIFPDTQVADA VPTTVESSNQLSAEDQLALL WFAYTEMGVTITPAAMGAAN MVFAEKTLTQIKQMSVGEQT QVMCDLVNHTDTPICRTYSS FGTNVKLGFWYQLGEWMKQG IVAPIPEGYKLSTQASDVLQ AIRQLEGGQQLTVLQNIVVN MGYAPT----VST-QKVKEP VIAPKDIAPRAKVSIEGIDN LTVLSYMENMNAFDFQGAVG LFAEEGALQPPFQEPIVGHE SILAYMREECYGLKLIPERG VSEPAEAEFTQIKVTGKVQT PWFGDSVGINLAWRFLLNPQ GKIFFLAIDLLASPQELLNL GFV  318
2517065161_ocp2_Fischerella_sp_PCC9339        MSFTIESARTIFPGTQVANA IPATVESCNQLSAEDQLALL WFAYTEMGVTITPAAMGAAN MVFAEKTLIQIKQMPAREQT QVMCDLVNYSNTPICRTYSS FGTNVKLGFWYQLGEWMKQG IVAPIPESYELSAQASDVLQ AIRQLEGGQQLTVLQNIVVN MGYAPT----VSI-QKVKEP VVPPKDIAPRAKVNIEGINN LTVLSYMENMNAFDFQGAVA LFAEDGALQPPFQEPIVGRE NILVYMREECYGLKLIPEQE VSEPTEGEFTQMKVTGKVQT PWFGDSVGINLAWRFLLNPQ GKIFFVTIDVLATPQELLNR GFI  318
2776206265_ocp2_calothrix_brevissima          MSFTIESARSIFPATQVVNA IPVTIESCNQLSAEDQLALL WFAYTEMGVTITPAAMGAAN MVFAEKTLTQIKQMPAIEQT QVMCDLVNHSDTPICRTYSS FGTNIKLGFWYQLGEWMKQG IVAPIPESYELSAQASNVLQ AIRKLEGGQQLTVLQNIVVN MGDAPT----VNT-QKVKEP VVPPTYIAPRAKVSIEGINN LIVLSYMENMNAFDFQEAVA LFAEDGALQPPFQEPIVGQQ NILAYMREECYGLKLIPERG VSEPTQGEFTQIQVTGKVQT PWFGDSVGINLAWRFLLNPQ GKIFFVAIDVLASPQELLNM GFS  318
2619253713_ocp2_tolypothrix_bouteillei        MSFTIESARSIFPETQVKHA ISATIESFNQLSAEDQLALL WFAYTEMGVTITPAAMGAAN MVFAEKTLTQIKQMPAREQT QVMCDLVNHSDTLICRTYSS FGTNIKLGFWYQLGEWMKQG IVAPIPESYELSPQASDVLQ AIRQLEGGQQLTVLQNIVVN MGYAPT----VNT-QKVKEP VVPPKDIAPRAKVSIESINN LIVLNYMENMNAFDFQGAVA LFAEDGALQPPFQEPIVGQE NILAYMREECYGLKLIPERG VSEPTQGEFTQIQVTGKVQT PWFGDSVGINLAWRFLLNPQ GKIFFVAIDVLASPQELLKM GFS  318
2501546328_ocp2_tolypothrix                   MPFTIKSARSIFPETQVANA IPATVESCNQLSAEDQLALL WFVYTEMGVTITPAAMGAAN MVFAEKTLTQIKQMPAIEQT QVMCDLVNHSDTPICRTYSS FGTNVKLGFWYQLGEWMKQG IVAPIPENYELSAQASDVLQ AIRQLEGGQQLTVLQNIVVN MGYAPT----VST-QKVKEP VVPPKDIAPRAKVSIEGITN LTVLSYVENMNAFDFQEAVA LFAEDGALQPPFQEPIVGRE NILAYMREECYGLKLIPERG VSEPAEGEFTQIQVTGKVQT PWFGDSVGINLAWRFLLNPQ GKIFFVAIDVVASPQELLNM GFS  318
2775933393_ocp2_aulosira                      MSFTIESARSIFPETQVANG IPATIESFNQLSAEDQLALL WFAYTEMGVTITPAAMGAAN MVFAETTLTQIKQMSAIEQT QVMCDLVNHSDTPICRTYSS FGTNIKLGFWYQLGEWMKQG IVAPIPESYKLSPQASDVLQ AIRQLEGGQQLTVLQNIVVN MGYAPT----VST-QKVKEP VVPPKDIAPRAKVTIEGINN LIVLSYMENMNAFDFQEAVA LFAEDGALQPPFQEPIAGWE NILTYMREECYGLKLIPERG VSEPAEGEFTQIQVTGKVQT PWFGDSVGINLAWRFLLNPQ GKIFFVAIDVLATPQELLNM GFS  318
2510030360_ocp1_Calothrix55                   MSISIESARHIFPETLAADV VPAIVARFKQLTIEDRLALI WFAYLEMGKKLSIATPDAVN MQFVSSTLSQIERMSFTEQE ELMRDLASGTDRPICRIYAT WSVNIKLGFWFQLGKWMEAG IVSPIPQGYQLSGNALAVLQ AIRNVDPGQQITVLRNTVVD MGFDAS--QLGSY-SRVAEP VAPPQEISSSNRITIPGVEN PIILEYMNNMNANQFDALIQ MFAPDGGLQPPFERPVVGRS EILRFFREDCQNLKLMPERG VTEPTEDGYTRIKVTGKVQT PWFGQDVGMNIAWRFLLNPE NQIFFVAIDLLASSKELLNL SR-  319
2656457076_ocp1_Calothrix55                   MSISIESARNIFPETLAADV IPATIARFKQLIVEDRLALI WFAYLEMGKNLSIATPDAVN MQFVSSTLSQIERMSFSEQE QLMRDLASGTDRPICRIYAT WSVNIKLGFWFQLGKWMEAG IVTPIPQGYQLSANALAVLQ AIRDVDPGQQITILRNTVVD MGFDAS--QLENY-SRVAEP VVPPTEISDTDRIKIPGVEN QIILDYMNNMNSNQFDAQIQ LFAPDGGLQPPFQRPIVGRD DILKFFHEDCQNLKLLPERG VTEPAEDGYTRIKITGKVQT PWFGKDVGMNIAWRFLISPE NQIFFVAIDLLASPKELLNL GR-  319
2504093384_ocp1_Calothrix55                   MSISIESARHIFPETLAADV VPATIARFKQLRIEDRLALI WFAYLEMGKKLSIATPDEVN MRFVSSTLSQIERMSFAEQE QLMCDLASGTDRPICRIYAT WSANIKLGFWFQLGKWMEAG IVTPIPQGYELSANALAVLQ AIRDVDPGQQITILRNTVVD MGFDTS--QLENY-SRVAEP VVPPKEISDKNRITIPGVEN PIILEYMNNMNANQFDALIQ LFAPDGGLQPPFQRPIVGSD KILTFFHEDCQNLKLLPEKG VIEPAEDGYTRIKITGKVQT PWFGKDVGMNIAWRFLLNPE NQIFFVAIDLLASPKELLNL GH-  319
2721491271_ocp1_Synechococcus                 LPFTIESARNIFPGTLAADV VPATIVRFNKLEVEDKLALI WFAYQEMGKTLSVTTPDPVN MQFASSTLSQIKLMDFSEQV QLMRDLASRTDRPISRIYAT WSVNIKLGFWFQMGQWMEEG IVTPIPQNYQLSANALAVLQ AIRDVDPGQQITILRNAVVD MGFDTE--QLGSY-SSVAEP LVPPIERAKRNPIAIPGVEN PLICEYIENLNANDFDALLQ LFALDGALQPPFQRPIVGHE ALIRFFREDCQNLSLLPERG ITEPDEDGYTRIKVTGKVQT PWFGRDVGMNVSWRFLLNPE NKIYFVAIDLLASAQELLNL AP-  319
647581102_ocp1_Synechococcus                  MSFTIETARNIFPETLAADV VPATIARFNRLKVEDKLALI WFAYLEMGKTLSITTPDPVN MQFVSSTLSQIKLMSFSEQS QLMHDLASRTDRPICRLYAT WAANIKLGFWYQLGRWMAEG IVTPIPQVYQLSANASAVLQ AIRVVDPGQQITILRNAVVD MGFDPS--QLGSY-SSVAEP LVLPTDMAERTPITIPGVEN PVILEYMDNLNANDFDALVQ LFASDGALQPPFQRLIVGQD ALLRFFREDCQNLRLLPKQG TTEPDEDGYTRLKVTGKVQT PWFGQDVGMNVAWRFLLNPE NKIFFVAIDLLASAKELLNL AP-  319
2717599746_ocp1_un                            M-FTIDKAAQIFPDTRTADA VPAITARYKLLSAEDQLALI WFAYLEMGRTITVAAPGAAR MAIAQPTLNEIEGMSFNEQS RVMCDLAGKVDAPISKRYAF WSINVKLGFWYELGELMRQG KVAPIPEGYKLSSNANAVLE SVKKVEQGQQISILRNFVVD MGFDPD--N-DDS-SIVSEP SVEPTPSEAREKIFIPGVLN QTVLSYMELLNANDFDALIK LFLSDGALQPPFQRPIIGTE AILRFFKRDCQNLKLLPKGG YGEPTDGGFNQIKVTGQVQT PWFGGEVGMNVAWRFLLDEN DKIYFVAIDLLASPAELLKL GS-  317
2717611235_ocp1_un                            M-FTIDKAAQIFPDTRTADA IPAITARYKLLSADDQLALI WFAYLEMGRTITVAAPGAAR MAIAQPTLDEITALSFTEQS RVMCDLAGKVDAPISKRYAF WSINVKLGFWYELGELMRQG KVAPIPEGYKLSSNANAVLE SVKKVEQGQQISILRNFVVD MGFDPD--A-DDS-AIVSEP TVAPTPSEAREKVFIPGVLN QTVLDYMELLNSNDFDALIK LFLPDGALQPPFQRPIVGTE AILRFFKRDCQNLKLLPKGG YSEPTDGGFNQIKVTGQVQT PWFGGEVGMNVAWRFLLDEN NKIYFVAIDLLASPAELLKL GKS  318
638115391_ocp1_Synechococcus3                 M-FTIDKAAQIFPDTRTADA VPAITARYKLLSAEDQLALI WFAYLEMGRTITVAAPGAAR MAIAQPTLDEIIGMSFSEQS RVMCDLAGKVDAPISKRYAF WSINVKLGFWYELGELMRQG KVAPIPEGYKLSANANAVLE SVKKVEQGQQISILRNFVVD MGFDPD--S-DDS-AIISEP IVNPTPSEAREKVFIPGVLN QTVLDYMELLNSNDFDGLIQ LFLSDGALQPPFQRPIVGTE AILRFFKRDCQNLKLLPKGG YGEPTDGGFNQIKVTGQVQT PWFGGEVGMNVAWRFLLDEN DKIYFVAIDLLASPAELLKL GRS  318
2646427742_ocp1_Synechococcus33               M-FTIDKAAQIFPDTRTADA VPAITARYKLLSAEDQLALI WFAYLEMGRTITVAAPGAAR MAIAQPTLNEIMGMSFSEQS RVMCDLAGKVDAPISKRYAF WSINVKLGFWYELGELMRQG KVAPIPAGYTLSANANAVLE SVKKVEQGQQISILRNFVVD MGFDPD--S-DDS-AIVSEP IVDPTPTEAREKVFIPGVLN QTVLDYMELLNSNDFDELIQ LFLSDGALQPPFQRPIVGTE AILRFFKRDCQNLKLLPKGG YGEPTDGGFNQIKVTGQVQT PWFGGEVGMNVAWRFLLDEN DKIYFVAIDLLASPAELLKL GKS  318
2507491450_ocp1_Synechococcus33               M-FTIDKAAQIFPDTRTADA VPAITARYKLLSAEDQLALI WFAYLEMGRTITVAAPGAAR MAIAQPTLDEITGMSFSEQS RVMCDLAGKVDAPISKRYAF WSINVKLGFWYELGELMRQG KVAPIPDGYKLSSNANAVLE SVKKVEQGQQISILRNFVVD MGFDPD--N-DDS-AIVSEP IVDPTPSEAREKVFIPGVLN QTVLDYMELLNSNDFDALIK LFLSDGALQPPFQRPIVGTD AILKFFKRDCQNLKLLPKGG YGEPTDGGFNQIKVTGQVQT PWFGGEVGMNVAWRFLLDEN DKIYFVAIDLLASPAELLKL GS-  317
2717565892_ocp1_un                            M-FTIDKAAQIFPDTRTADA VPAITARYKLLSADDQLALI WFAYLEMGRTITVAAPGAAR MAIAQPTLDEITSMSFSEQS RVMCDLAGKVDAPISKRYAF WSINVKLGFWYELGELMNQG KVAPIPEGYKLSSNANAVLE SVKKVEQGQQISILRNFVVD MGFDPD--S-DDS-AIISEP IVAPTPSEAREKVFIPGVLN QTVLDYMELLNSNDFDGLIK LFLSDGALQPPFQRPIVGTE AILKFFKRDCQNLKLLPKGG YGEPTDGGFNQIKVTGQVQT PWFGGEVGMNVAWRFLLDEN NKIYFVAIDLLASPAELLKL GKS  318
640546945_ocp1_Synechococcus                  M-YTLDKAQQIFPETLTADA VPAITARFKQLSAEDQLALI WFAYLEMGKTITIAAPGAAR MALAEPTLKEIAGMSADEQT KVMCDLAAKINSPISNRYAY WSVNVKLGFWYELGELMRKG DVAPIPPGYSLSLNANSVLA SVRKAEQGQQITLLRNFVVD MGFDPN---IDDE-KIQSEP IVAPTPVDQREEIFIPGILN QTILDYMVYLNANDFDQLID LFLDDGALQPPFQRPIVGRE AILKFFRRDCQNLKLLPQGG YGEPAEGGFNQIKVTGKVQT PWFGREVGMNVAWRFLLDEN NKIYFVAIDLLASPAELLKL AK-  317
2717562798_ocp1_un                            M-YTIDKARQIFPDTQTADA VPAITARFKLLSAEDQLALI WFAYLEMGQTITVAAPGAAR MALAKPTLDEIVALSFDEQT KVMCDLASKINAPISTRYAF WSINVKLGFWYELGELMRAG KVAPIPPGYKLSANASSVLD AVKKVEQGQQISLLRNFVSD MGFDPE--VVED--QIIAEP IVAPTPKDEREKVFIPGVLN QTILSYMELLNSNDFDQLIE LFLDDGALQPPFQRPIVGRE AILKFFRRDCQNLRLMPQGG FGEPADSGFNQIKVTGKVQT PWFGQEVGMNVAWRFLLDEN DKIYFVAIDLLASPAELLKL GN-  317
639885017_ocp1_Synechococcus                  M-YTIDKARQIFPDTQTADA VPAITARFKLLSAEDQLALI WFAYLEMGQTITVAAPGAAR MALAKPTLDEIVAMSFDEQT KVMCDLASKINAPISTRYAF WSINVKLGFWYELGELMRGG KVAPIPPGYKLSANASSVLD AVKKVEQGQQISLLRNFVSD MGFDPD--VVDD--KLVAEP IVAPTPESEREKIFIPGVLN QTILSYMELLNSNDFDQLIE LFLDDGALQPPFQRPIVGRE SILKFFRRDCQNLRLMPQGG FGEPADSGFNQIKVTGKVQT PWFGQEVGMNVAWRFLLDEN DKIYFVAIDLLASPAELLKL GN-  317
637771147_ocp1_Synechococcus33                M-YTIDKARQIFPDTQTADA VPAITARFKLLSAEDQLALI WFAYLEMGQTITVAAPGAAR MALAKPTLDEIVALNFDEQT KVMCDLASKINAPISTRYAF WSINVKLGFWYELGELMRAG KVAPIPPGYKLSANASSVLD AVKKVEQGQQISLLRNFVSD MGFDPD--VVDD--QLVAEP IVAPTPVEQREKIFIPGVLN QTILSYMELLNSNDFDQLIE LFLEDGALQPPFQRPIVGRE AILKFFRRDCQNLRLMPQGG FGEPADSGFNQIKVTGKVQT PWFGQEVGMNVAWRFLLDEN DKIYFVAIDLLASPAELLKL GN-  317
2717604989_ocp1_un                            M-YTIDKARQIFPDTQTADA VPAITARFKLLSAEDQLALI WFAYLEMGQTITVAAPGAAR MALAKPTLDEIVALSFDEQT KVMCDLASKINAPISTRYAF WSINVKLGFWYELGELMRAG KVAPIPPGYKLSANASSVLD AVKKVEQGQQISLLRNFVSD MGFDPD--VVDD--QLVAEP IVAPTPVEQREKIFIPGVLN QTILSYMELLNSNDFDQLIE LFLEDGALQPPFQRPIVGRE AILKFFRRDCQNLRLMPQGG FGEPADSGFNQIKVTGKVQT PWFGQEVGMNVAWRFLLDEN DKIYFVAIDLLASPAELLKL GN-  317
638962821_ocp1_Synechococcus                  M-FTIEKARQIFPETRTADA VPAITARYKLLSAEDQLALI WFAYLEMGRTITVAAPGAAR MALAKPTLDEIEAMTFDEQT KVMCDLASKINSPISKRYAY WSVNVKLGFWYELGELMRQG KVAPIPQGYKLSANASSVLE AVKKVEQGQQITLLRNFVVD MGFDPN---IDDD-KIVAEP IVIPTPAEERETITIPGVLN QTVLSYMQLLNANDFDQLIE LFLEDGALQPPFQRPIVGRD AILKFFRRDCQNLKLIPRGG FGEPAEGGFNQIKVTGKVET PWFGREVGMNVAWRFLLDEN NKIYFVAIDLLASPDELLKL ADK  318
2724250551_ocp1_Synechococcus                 M-YSLEKARRIFPETRTADS VPAISARFQLLCAEDQLALI WFAYLEMEQTITVAAPGAAQ MELAKPTLDEIIAMDFVEQI KVMCDLAGKINSSISSRYAY WSVNVKLCFWYELGELMRQG KVAPIPQGYKLSANASSVLE AVKKVEQGQQITLLRNFVVD MGFDSN---IDDV-EVVSEP IIAPTPMEEREKISIPGVLN ETILSYMQLLNANDFDQLID LFLDDGALQPPFQRPIVGRD AILTFFKRDCQNLKLMPEGG FCEPTEDGFNQIKVTGKVQT PWFGREVGMNVAWRFLLDDK NKIYFVAIDLLASPAELLKL GR-  317
2792976566_ocp1_Synechococcus                 M-YTLEKARRIFPETQTADA VPAITARFKLLSAEDQLALI WFAYLEMGQTITVAAPGAAR MQLAKPTLDEIVAMDFDEQT KVMCDLAGKINSTISSRYAY WSVNVKLCFWYELGELMRHG KVAPIPQGYKLSANASSVLE AVKRVEQGQQITLLRNFVVD MGFDPN---VDDD-KVVSEP IVAPTPVAEREAIFIPGVLN ETILSYMQLLNANDFDQLID LFLDDGALQPPFQRPIVGRD AILKFFKRDCQNLKLMPQGG FGEPTEGGFNQIKVTGKVQT PWFGREVGMNVAWRFLLDEN DKIYFVAIDLLASPAELLKL GN-  317
2792982791_ocp1_Synechococcus                 M-FTLDKARQIFPDTLTADA VPAITARFKLLSAEDQLALI WFAYLEMGRTITVAAPGAAR MQLARPILEQILAMSFDEQT KVMCDLAAKINSPVSSTYAY WSVNVKLGFWYELGEYMRQG KVAPIPQGYKLSANANSVLE AVKKVEQGQQITLLRNFVVD MGFDPS---VDDD-KIVAEP IVAPTPVEEREEIFIPGVLN QTILSYMQLLNANDFDQLID LFLDDGALQPPFQRPIVGRE AILKFFKRDCQNLKLIPQGG FGEPAESGFNQIKVTGKVQT PWFGREVGMNVAWRFLLDEN NKIYFVAIDLLASPAELLKL AK-  317
2792987381_ocp1_Synechococcus                 M-FTLDKARQIFPDTLTADA VPAITARFQLLSAEDQLALI WFAYLEMGSTITVAAPGAAR MQLARPVLDQILAMSFDEQT KVMCDLAAKINSPISSTYAY WSVNVKLGFWYELGEYMRQG KVAPIPQGYRLSANANSVLE AVKKVEQGQQITLLRNFVVD MGFDPN---IDDS-KIVAEP IVAPTPVEEREEIFIAGVLN QTILSYMQLLNANDFDQLID LFLDDGALQPPFQRPIVGRE AILKFFKRDCQNLKLIPQGG FGEPAEGGFNQIKVTGKVQT PWFGREVGMNVAWRFLLDEN NKIYFVAIDLLASPAELLKL AK-  317
640543282_ocp1_Synechococcus33                M-FTLDKARQIFPETMTADA VPAITARFKLLSAEDQLALI WFAYLEMGQTITVAAPGAAR MALAKPTLDEIVAMSFDEQT KVMCDLAAKINSPISSRYAF WSVNVKLCFWYELGEFMRQG KVAPIPQGYKLSANANSVLE AVKKVEQGQQITLLRNFVVD MGYDPG---VDDS-KVVTEP IVAPTPEDQREEIFIPGVLN QTILSYMQLLNANDFDNLID LFLDDGALQPPFQRPIVGRE AILKFFKRDCQNLKLIPQGG FGEPADGGFTQIKVTGKVQT PWFGREVGMNVAWRFLLDDN NKIYFVAIDLLASPAELLKL GK-  317
639020531_ocp1_Synechococcus33                M-FTLDKARQIFPETMTADA VPAITARFKLLSPEDQLALI WFAYLEMGQTITVAAPGAAR MALAKPTLDEIVAMSFDEQT KVMCDLAAKVNSPVSSRYAF WSVNVKLCFWYELGEFMRQG KVAPIPQGYKLSANATSVLE AVKKVEQGQQITLLRNFVVD MGYDPD---VDDS-KVVAEP IVAPTPEDQREEIFIPGVLN QTILSYMQLLNANDFDQLID LFLDDGALQPPFQRPIVGRD AILKFFKRDCQNLKLIPQGG FGEPADSGFTQIKVTGKVQT PWFGREVGMNVAWRFLLDDN NKIYFVAIDLLASPAELLKL GK-  317
637445481_ocp1_Synechococcu3                  M-FTLDKARQIFPDTLSAAA VPAITARFKLLSAEDQLALI WFAYLEMGRTITVAAPGAAR MALAQPTLDEIQAMSFDEQT KVMCDLAGKINSPISARYAY WSVNVKLCFWYELGEFMRQG KVAPIPQGYRLSANANSVLE AVKKVEQGQQITLLRNFVVD MGYDPD---VDDS-QVVTEP IVAPTPVDQREEILIPGVLN QTILSYMQLLNANDFDQLID LFLNDGALQPPFQRPIVGRD AILKFFKRDCQNLKLMPQGG YGEPTEGGFNQIKVTGKVQT PWFGREVGMNVAWRFLLDEN DKIYFVAIDLLASPAELLKL GK-  317
2688543399_ocp1_Synechococcus33               M-FTLDKARQIFPDTLSAGA VPAITARFKLLSAEDQLALI WFAYLEMGRTITVAAPGAAR MALAQPTLDEIQAMSFDEQT KVMCDLAGKINSPISARYAY WSVNVKLCFWYELGEFMRQG KVAPIPQGYRLSANANSVLE AVKKVEQGQQITLLRNFVVD MGYDPD---VDDS-QVVTEP IVAPTPVDQREEILIPGVLN QTILSYMQLLNANDFDQLID LFLNDGALQPPFQRPIVGRD AILKFFKRDCQNLKLMPQGG YGEPTEGGFNQIKVTGKVQT PWFGREVGMNVAWRFLLDEN DKIYFVAIDLLASPAELLKL GK-  317
2507312208_ocp1_Synechococcus                 M-FTLDKARQIFPDTLTADA VPAITARFKLLSAEDQLALI WFAYLEMGQTITVAAPGAAR MALARPTLDEILAMSFDEQT KVMCDLAAKINSPISARYAY WSVNVKLCFWYELGEFMRQG KVAPIPQGYRLSANANSVLE AVKKVEQGQQITLLRNFVVD MGYDPD---VNDS-DVVTEP IVAPTPEDQREEIFIPGVLN QTILSYMQLLNANDFDQLIN LFLDDGALQPPFQRPIVGRD AILKFFKRDCQNLKLMPQGG YGEPTEGGFNQIKVTGKVQT PWFGREVGMNVAWRFLLDEN DKIYFVAIDLLASPAELLKL GK-  317
2618858709_ocp1_Cyanobium33                   M-FTLEKAAQIFPDTLSADA VPALTARYDLLSAEDQLALI WYAYLEMGKTITIAAPGAAR MQFAEPVLNRIKAMSFPEQS QVMVDLANRADTEIGRTYAI WSVNIKLGFWYQLGVWMEEG IVAPIPEGYQLSANAASVLS SLRTIEAGQQITVLRNFVVD MGFDPA--KVDGS-QRVAEP IVLPTAPEQRSKVSIEGIDN PTILAYMDLLNANDFDRLIE LFLPDGALQPPFQRPIVGTD AVLRFFREDCQNLKLLPERG VSEPTEGGFTQIKVTGKVQT PWFGAGVGMNVAWRFLLDPA GKIYFVAIDLLASPAELLKF AR-  318
2508551231_ocp1_Cyanobium3                    M-FTLEKATQIFPDTLSADV VPALTARFSLLSAEDQLALI WFAYLEMGKTITIAAPGAAR MQFAEPVLNRIKAMTFAEQS QVMVDLANRSDTDICRTYAI WSVNIKLGFWYRLGEWMEEG IVAPIPEGYQLSANAASVLS SLKGIDAGQQITVLRNFVVD MGFDPS--KVDGT-ERIAEP IVLPTAPEQRTKVSIAGIDN ATILSYMDLLNANDFDKLIQ LFLPDGALQPPFQRPIVGTD AILRFFREDCQNLKLLPESG VSEPSDGGFTQIKVTGKVQT PWFGAGVGMNVAWRFLLDPE NKIYFVAIDLLASPAELLKF AR-  318
2788398842_ocp1_Aphanothece                   M-FTLEKATQIFPDTLSADV VPALTARFSLLSAEDQLALI WFAYLEMGKTITIAAPGAAR MQFAEPVLNRIKAMTFAEQS QVMVDLANRSDTEICRTYAI WSVNIKLGFWYRLGEWMEEG IVAPIPEGYQLSANAAAVLS SLKGIDAGQQITVLRNFVVD MGFDPS--KVDGS-ERIAEP IVLPTAPEQRTKVSIAGVDN ATILSYMDLLNANDFDQLIQ LFLPDGALQPPFQRPIVGTD AILRFFREDCQNLKLLPETG VSEPSDGGFTQIKVTGKVQT PWFGAGVGMNVAWRFLLDPE NKIYFVAIDLLASPAELLKF AR-  318
2758515316_ocp1_Cyanobium33                   M-FTLQKATQIFPETLRADV VPAITARFRLLSAEDQLALI WFAYLEMGKTITIAAPGAAR MQFAEGVLQQIRGMSFPEQS QVMCDLANRTDSEICRTYAS WSVNIKLGFWYQLGEWMAEG VVAPIPEGYQLSANALAVLD SLKAVDQGQQITLLRNFVED MGFDPA--K-GTG-QQVMEP VVAATPEEKRTKVFIEGVIN PTVNNYMDLLNANDFDALIE LFLPDGALQPPFQKPIVGRD AILNFFRQDCQNLRLLPERG YAEPTEGNFTQIKVTGKVQT PWFGAGVGMNVAWRFLLDPE GKIYFVAIDLLASPAELLKF RR-  317
2582758788_ocp1_un                            M-FTLNRAANIFPETRSADV VPAITARYQLLSAEDQLALI WYAYLEMGRTITIAAPGAAR MQFAEPVLNQIKAMNFAEQS QVMCDLANRSDTTIGRTYAY WSVNIKLGFWYQLGEWMAAG LVAPIPEGYQLSANAAAVLS SLKTVDQGQQITILRNFVVD MGFDPA--K-GEG-QKVMEP VVAPTPEQQREKVVIEGIDQ PTISRYMELLNANDFDNLIE LFLPDGALQPPFQKPIVGRD AVLRFFREDCQNLRLLPERG VAEPTEASFTQIKVTGKVQT PWFGAGVGMNVAWRFLLDPQ GKIYFVAIDLLASPADLLKF AR-  317
2638208944_ocp1_Synechococcus                 M-FTLDKAARIFPETQTADV VPAITARFRLLSAEDQLALI WFAYLEMGSTITIAAPGAAR MQFAERTLNEIKAMSFAEQS QVMCDLANRIDTPICRTYSV WSVNIKLGFWYQLGEWMAAG LVAPIPEGYQLSANATAVLN SLKEVDKGQQITILRNFVVD MGYDPQ--K-GEG-QRVMEP VVPPTPEQLRKKVFIEGVIN PTVNNYMDLLNANDFDNLIE LFMPDGALQPPFQKPIVGKD AILRFFREDCQNLQLLPERG YAEPAEGGFTQIKVTGKVQT PWFGAGVGMNVAWRFLLNPE GKIYFVAIDLLASAAELLKL GRE  318
2582757374_ocp1_un                            M-YTLSQATQIFPDTLSADA VPAVTARFRLLNAEDQLALI WFAYLEMGQTITIAAPGAAR MQFAEPVLNEIKAMSFAQQS QAMCDLANRSDSTIGRTYAN WSVNIKLGFWYQLGQWMAAG LVAPIPKGYQLSANAAAVLS SVKGVEQGQQITLLRNFVED MGFDPA--K-GEG-QRVMEP IAAPTPEESRQKVFIEGIIN PTINAYMDLLNANDFDALIE LFLPDGALQPPFQKPIVGRD AILRFFKEDCQNLRLLPERG YSEPAEGGFNQVKVTGKVQT PWFGAGVGMNVAWRFLLSPE GKIYFVAIDLLASAAELLKF AR-  317
650132131_ocp1_Synechococcus                  M-FTLEKAAQIFPETRSADV VPAITARFALLSAEDQLALI WYAYLQMGTTITVAAPAAAR MQFAERILNDIKAMGFLEQS QVMCDLANRSDTEIGRTYAT WSVNIKLGFWYQLGEWMAAG QVAPIPEDYQLSANASAVLN SLKGVEQGQQITLLRNFVVD MGFDPA--K-GEG-QRVMEP VAPPTPEEQRKKVFIEGVIN PTVNSYMDLLNANDFDNLIQ LFLPDGALQAPFQKPIVGTD AILRFFREDCQNLRLLPERG YAEPTNDGFTQIKVTGKVQT PWFGAGIGMNVAWRFLLNPE GKIYFVAIDLLASPADLLKF AR-  317
650129104_ocp1_Synechococcus                  M-FTLDRATRIFPETRSADA VPAITARFLQLSAEDQLALI WYAYLEMGTTITVAAPAAAR MQFAEQVLSQIKAMNFAEQS QVMCDLANRSDTPIGRTYAG WSVNIKLGFWYQLGEWMAAG LVAPIPEGYQLSANASAVLS SLKAVEQGQQITLLRNFVVD MGYSPE--K-GVG-QRVMEP VAPPTPEQLRKKVFIEGVIN PTVNSYMDLLNANDFDALIE LFLSDGALQPPFQKPIVGSD AILRFFREDCQNLKLLPERG YAEPTEGGFTQIKVTGKVQT PWFGAGVGMNVAWRFLLNPE GKIYFVAIDLLASPAELLKF AR-  317
2582648839_ocp1_un                            M-FTLEKAAQIFPDTLSADV VPAITARFRLLSAEDQLALI WYAYLEMGNTITVAAPGAAR MQFAEPVLNQIKAMDFAQQS QVMCDLANRSDTPIGRTYAL WSVNIKLGFWYQLGEWMAAG LVAPIPEGYQLSSNAASVLS SVKGVEQGQQITLLRNFVVD MGFDPA--K-GEG-QRVAEP IVAPTPEEQRKRVFIEGVLN PTVNSYMDLLNANDFDNLIQ LFLPDGALQPPFQKPIVGSD KILRFFREDCQNLRLLPERG YAEPTEGDFTQIKVTGKVQT PWFGAGIGMNVAWRFLLNPE GKIYFVAIDLLASPAELLKF QR-  317
2582710825_ocp1_un                            M-FTLTKATQIFPETLAADA VPAITARFRLLSAEDQLALI WYAYLEMGTTITVAAPGAAR MQFAEPVLAQIKAMDFAGQS QVMCDLANSSDTPINRTYAS WSVNIKLGFWYQLGQWMAAG LVAPIPEGYQLSANAAAVLA SLKGVEQGQQITLLRNFVVD MGFDPA--K-GEG-QRVMEA VVAPTPEQSRKKVFIEGVIN PTVNAYMDLLNANDFDALIQ LFLPDGALQPPFQKPIVGSD AILRFFREDCQNLKLLPERG YSEPAEGGFNQIKVTGKVQT PWFGAGVGMNVAWRFLLNPE GKIYFVAIDLLASPAELLKL AR-  317
2721490485_ocp1_Synechococcus                 M-FTLEKASQIFPDTLSADA VPAITARFRLLSAEDQLALI WYAYLEMGTTITVAAPGAAR MQFAEATLSAIKAMGFTEQS QLMCDLANRTDFQVGRTYAS WSVNIKLGFWYQLGEWMAAG LVAPIPKGYQLSANAASVLS SLRGVEQGQQITLLRNFVVD MGYDPA--K-GEG-QRVMEP VVAPTPEADRKKVLISGLDS PTVTTYMDLLNANDFDNLIE LFLPDGALQPPFQKPIVGRE AVLRFFREDCQNLRLLPESG YSEPADGEFTQIKVTGKVQT PWFGAGVGMNVAWRFLLNPE GKIYFVAIDLLASPADLLKY AR-  317
638957799_ocp1_Synechococcus33                M-FTLEKATQIFPDTLSADV VPAITARYKLLSAEDQLALI WYAYLEMGKTITIAAPGAAR MQFAEGVLSQIKGMSFAQQS QVMCDLANSTDTSIGRTYSG WSVNIKLGFWYQLGEWMAAG IVAPIPQGYQLSANAASVLS SLKSVEQGQQITLLRNFVVD MGYDPA--K-GEA-QRVSEP VVAPTPESQRQKVSIAGIDN ATVSAYMDQLNANDFDNLIE LFLPDGALQPPFQKPIVGKD AILRFFREDCQNLKLLPESG IAEPADGEFTQIKVTGKVQT PWFGAGVGMNVAWRFLLNPD GKIYFVAIDLLASPAELLKF AR-  317
2503887628_ocp1_Leptolyngbya6                 MSYTLDAARNIFPDTLAADI VPATTARFSQLSAEDQLALI WFAYLEMGKSITVAAPGAAN MQFAESTLAQIQQLSFRDQT QVMCDLANRIDTPINRTYAT WSVNIKLGFWYRLGQLMEGG LVAPIPAGYRLSANASAVLD TIRSADAPQQITILRNTVVD MGYSFS--GMETY-QKVAEP VVVPTAMADRDEIVIEGIEN QTITKYMVNLNANDFDALIQ LFAEDGALQPPFKRPIVGKN AVLNFFREECQNLKLKPESG VVEPSSGGYTKIKVTGTCQT PWFGNDVGMNVAWRFLLNPD GKIFFVAVDLLASARELLKF RR-  319
2580530337_ocp1_Synechococcus                 MPYTLDAARNIFPSTLAADV VPATSARFSQLSAEDQLALI WFAYLEMGKSITIAAPGAAN MQFAESTLAQIKQLSFKDQA QVMCDLANRIDTPINRTYAT WSVNIKLGFWYRLGQWMEEG TVAPIPAGYKLSANASAVLD TIRSLEPGQQITVLRNSVVD MGFDSS--KMEGY-KRVAEP VVVPTEIAQREKVEIEGVDN PTITQYMTNLNANDFSALIA LFAEDGALQPPFQRPIVGKE AVLRFFQEECQNLKLNPKKG IVEPTDDGYTQIKVTGTCQT PWFGAEVGMNVAWRFLLNPD GKIFFVAVDLLASAKELLNL VRK  320
2504652748_ocp1_Synechococcus                 MPYTLDAARNIFPSTLTADV VPATSARFSQLSAEDQLALI WFAYLEMGKSITIAAPGAAN MQFAESTLLQIKQLSFKDQA QVMCDLANRIDTPINRTYAT WSVNIKLGFWYRLGEWMEEG SVAPIPAGYKLSANASAVLD TIRSLEPGQQITVLRNAVVD MGFDPA--KMEGY-QRVSEP VVVPTEIAQREKIEIEGVDN PTINQYMTNLNANDFPALIS LFAEDGALQPPFQRPIVGKD AVLRFFQEECQNLKLNPKKG VVEPTDDGYTQIKVTGTCET PWFGAAVGMNVAWRFLLNPE GKIFFVAVDLLASAKELLNL VRK  320
2504645986_ocp1_Synechococcus                 MPYTLDAARNIFPSTLTADV VPATSARFSQLSAEDQLALI WFAYLEMGKSITIAAPGAAN MQFAESTLLQIKQLSFKDQA QVMCDLANRIDTPINRTYAT WSVNIKLGFWYRLGEWMEEG SVAPIPSGYKLSANASAVLD TIRSLEPGQQITVLRNAVVD MGFDPA--KMEGY-QRVSEP VVVPTEIAQREKIEIEGVDN PTINQYMTNLNANDFSALIS LFAEDGALQPPFQRPIVGKD AVLRFFQEECQNLKLNPKKG VVEPTDDGYTQIKVTGTCQT PWFGAEVGMNIAWRFLLNPE GKIFFVAVDLLASAKELLNL VRK  320
2517647922_ocp1_Filamentous                   MPYTVDSARNIFSDTLAADS VPATTARFTELNAEDQLALI WFAYLEMGKSITIAAPGAAN MQFAESTLAQIKEMSYGEQS QAMCDLANRTDTSISRTYAT WTANIKLGFWYRLGQWMQEG IVAPIPSGYKLSTNAAAVLE TIRGLEPGQQITVLRNAVVD MGFDPK--NIEGY-QRVSEP VVVPTEITQRDKVTIEGVDN ATVVQYMTNLNANDFDALID LFTEDGALQPPFERPIVGKE AILRFFREECQNLKLIPERG VSEPAKDDFLQIKVTGTCQT PWFGANVGMNIAWRFLLNPS GKIFFVAIDLLASPKELVNL VRK  320
2628061268_ocp1_Roseofilum                    MAYTVDTARNIFSNTLTADV VPATTARFNQLSAEDQLALI WFAYLEMGKSITVAAPGAAN MQFAESTLAQIKGMSFKKQS QVMCDLANRIDTPINRMYAA WTPNLKLGFWYRLAEWMNQG LVAPIPDGYKLSANASAVLL TVSGLAGGQQITVLRNAVVD MGYDPK--RIEGY-QRVSEP VVVPTEIAQRDKVTIEGVDN PTIIKYMTNLNANDFDALIG LFAEDGALQPPFQRPIVGKE AVLQFFREECQNLKLVPERG VSESANDGFLQIKVTGTCQT PWFGANVGMNVAWRFLLNPD GKIFFVAVDLLASAKELLNL SK-  319
2639212768_ocp1_Planktothricoides             MPYTVDTARNIFSNTLAADV VPATTARFNQLSAEDQLALI WFAYLEMGKTITIAAPGAAS MQFAESTLAQIKEMSFREQS QAMCDLANRTDTPINRMYAI WTPNIKLGFWYRLAEWMDEG LVAPIPSGYQLSANASAVLA TICSMEPGQQITVLRNAVVD MGYDPN--KIQGY-QRVSEP VVVPTETSERQKVTIEGVDN PTVIQYMTNLNANDFDALIK LFAEDGAIQPPFQRPIVGKE AVLRFFREECQNLKLVPERG VVEPANDEFLQIKVTGTCQT PWFGGNVGMNIAWRFLLNPD GKIFFVAVDLLASAKELLNL VRR  320
2509840187_ocp1_Leptolyngbya_66               MPYSIDAARNIFPNTLVADA VPATIARYNQLSAEDQLALI WFAYLEMGKTITVSALGATS MQFAEITLNQIKQMTPMEQS RAMCDLASRADTEISRIYAT WTPNLKLGFWYQLGEWMEQG LVAPIPPGYKLSANANAVLK AIKNLEGGQQITVLRNCVID MGYDTN--KLDSF-TRVSEP TVAPKAPEERTQVSIEGITN ETVINYMNNLNANDFDALIE LFTPDGALQPPFRRPIAGKE AVLTFFREECQNLKLTPECG ILEPAEDGYTQIKVTGKCQT PWFGGDVGMNIAWRFLLSPE NKIFFVAIDLLASPKELLNL VR-  319
2587699440_ocp1_Phormidesmis                  MPFTLESARNIFPSTLTADA IPATTARFIQLSAEDQLALI WFAYLEMGQSITIAAPGAAN MQFAENTLNAIKRMTPLEQS QAMCDLANRADTEVSRAYAT WTPNIKLGFWYKLGEWMEEG FVAPIPEGYKLSANAAAVLQ SIRGLESGQQITVLRNAVVD MGYDPK--NMSGY-QRISEP VMAPKSIGERTPVSIEGVDN ATVLSYMNNLNANDFDALAA LFTVDGALQPPFRRPIVGRD AILQFFREECQNLKLIPERG VAEAPEDGYIPIKITGKCQT PWFGAAVGMNIAWRFLLNPD GKIFFVAIDLLASPKELLNL VR-  319
647581105_ocp1_Synechococcus                  MSSMIDRARNLFPSTLAADA IPATTARFAQLSAEDQLALI WFAYLEMGQSITIAAPGAAN LQFAENTLNAIKRMTPLEQS QAMCDLANRADTEVSRAYAV WTPNIKLGFWYRLGELMEQG LVAPIPEGYKLSANAAAVLQ SIRDLESGQQITVLRNAVVD MGYDTS--KMGSY-QKVSEP VIAPKSIGERTPVSIEGVDN ATVLSYMNNLNANDFDKLVS LFTADGALQPPFRRPIVGKE AILQFFREECQNLKLVPERG VVEAAEDGYTPIKVTGKCQT PWFGAAVGMNIAWRFLLNPD GKIFFVAIDLLASPKELMNL VR-  319
647576600_ocp1_Synechococcus                  MSYTIDRARNIFPSTLAAGA IPATTARFAQLSAEDQLALI WFAYLEMGQSITIAAPGAAN LQFAENTLNTIKNMTPLEQS QAMCDLANRADTEVSRAYAV WTPNIKLGFWYRLGELMEQG LVAPIPEGYKLSANAAAVLQ SIRDLESGQQITVLRNAVVD MGYDTS--KMGSY-QKVSEP VIAPKSIGERTPVSIEGVDN ATVLSYMNNLNANDFDELVS LFTADGALQPPFRRPIVGKE TILQFFREECQNLKLVPERG VVEAAEDGYTPIKVTGKCQT PWFGAAVGMNIAWRFLLNPD GKIFFVAIDLLASPKELLNL VR-  319
2663547865_ocp1_Geitlerinema34                MPFTIESARNIFPNTATADA VPATTNRFEQLSAEDQLALI WFAYLEMGKTITIAAPGAAR MQLAERTLNQIRQMSFQEQS QTMCDLANRADTEICRTYAT WSPNIKLGFWYQLGQWMEQG IVAPIPEGYQLSASASAVLE AIKGLQPDQQITVLRNTVVN MGFDPN--KLGTY-NPVTEP VEPPKDMSQRSRVTIEGVTN PTVLAYMNNLNANDFDALIE LFAPDGGLQPPFQRPIVGKE AILQFFRAECQNLKLLPERG VSEPAEDGYTQIKVTGKVQT PWLGASVGMNIAWRFLLNAD NKIFFVAIDLLASPKELVNL SR-  319
2503636727_ocp1_Halothece                     MPFTIDSARNIFPNTLAADA VPATIARFEQLSAEDQLALI WFAYLEMGKTITIAAPGAAS MQFAERTLNQIRQMSFQEQS QVMCDLANRADTEVCRTYAT WSPNIKLGFWYKLGQWMEEG VVAPIPKGYQLSANASAVLQ AIRSLESGQQITVLRNCVVN MGFDPN--KMGSY-TPVSEA VEPPKELSKQEQVTIEGVTN PTVLAYMNNMNANNFDALIE LFLPDGALQPPFQRPIIGKD SILRFFKQECQNLKLLPEKG VAEPAEDNYTQIKVTGKVQS PWFGAKVGMNIAWRFLLDPN DKIFFVAIDLLASPKELMNF AR-  319
2788404062_ocp1_Euhalothece                   MPFTIDSARNIFPNTLAADA VPATIARFEQLTAEDQLALI WFAYLEMGKTITIAAPGAAS MQFAERTLEQIRKMSFQEQS QVMCDLVNRADTEICRTYAT WSPNIKLGFWYKLGEWMEEG IVAPIPEGYQLSANAAAVLQ AIRGLESGQQITVLRNSVVS MGFDPN--KMGTY-TPVTEP VEPPQEASERQEVAIPGVTN PTILAYMNNMNANDFDALIE LFLPDGALQPPFQRPIIGKE SIMRFFKQECQNLKLLPENG VVEPAEDNYTQVKVTGKVQS PWFGAKVGMNIAWRFLLDPN DKIFFVAIDLLASPQELMNF AR-  319
2509552689_ocp1_Dactylococcopsis              MPFTIDSARNIFPNTLAADA VPATIARFEQLTAEDQLALI WFAYLEMGKTITIAAPGAAS MQFAERTLEQIRKMSFQEQS QVMCDLVNRADTEICRTYAT WSPNIKLGFWYKLGEWMEEG IVAPIPEGYQLSANASAVLQ AIRGLESGQQITVLRNSVVS MGFDPN--KMGTY-TPVTEP VEPPQEASERQEVAIPGVTN PTILAYMNNMNANDFDALIE LFLPDGALQPPFQRPIIGKE SIMRFFKQECQNLKLLPENG VVEPAEDNYTQVKVTGKVQS PWFGAKVGMNIAWRFLLDPN DKIFFVAIDLLASPQELMNF AR-  319
2787954187_ocp1_Oscillatoriales44             MTYTINSARSIFPSTLAADV VPATTARFNQLSPEDQLAWI WFTYLEMGKTVTIAAPGAAS MQLAELTLNEIKKMSFQQQT QVMCDLANRADTAICRTYAI WSQNIKLGFWYQLGQWMEQG IVAPIPEGYRLSANASAVLE TLKSLEPGQQITILRNSVLD MGYDPN--KLGEY-TRVTEP VAPPQEMSLRTDVAIEGIDN PTILSYMNNMNANDFDALIE LFLADGALQPPFQRPVVGKE AVMKFFREECQNLVLVPERG VSEQADGGYTQIKITGKVQT PWFGSGVGMNIAWRFLLDPS NKIFFVAIDLLASPKELLNL AR-  319
2743871517_ocp1_Pseudanabaena11               MTYTISSARNIFPNTLAADV VPATTARFNQLTPEDQLAWI WFTYLEMGKTVTIAAPGAAS MQLAELTLNEIKKMSFQQQT QVMCDLANRADTPIGRTYAI WSQNIKLGFWYQLGKWMEEG IVAPIPEGYRLSANASAVLE TLKNLDPGQQITILRNSVVD MGFDPN--KLGGY-TRVAEP VMAPKEASKRTQVSIEGIDN PTVLSYMNNLNANDFDALID LFLPDGALQPPFQRPIAGKD AVLRFFKEECQNLVLVPERG VSEPADGGYTQIKITGKVQT PWFGSGVGMNISWRFLLDPN NKIFFVAIDLLASPKELLNL IR-  319
2504584269_ocp1_Pseudanabaena11               MTYTISSARNIFPNTLAADV VPATTARFNQLTPEDQLAWI WFTYLEMGKTVTIAAPGAAS MQLAELTLNEIKKMSFQQQT QVMCDLANRADTPIGRTYAI WSQNIKLGFWYQLGKWMEEG IVAPIPEGYRLSANASAVLE TLKNLDPGQQITILRNSVVD MGFDPN--KLGGY-TRVAEP VMAPKEVSKRTQVSIEGIDN PTVLSYMNNLNANDFDALID LFLPDGALQPPFQRPIAGKD AVLRFFKEECQNLVLVPERG ISEPADGGYTQIKITGKVQT PWFGSGVGMNISWRFLLDPN NKIFFVAIDLLASPKELLNL IR-  319
2524365890_ocp1_Rubidibacter                  MPFTIETARSIFPNTLSADA VPATIARFNQLSAEDQLALI WFAYLEMGKSITIAAPGAAS MQFAERTLNEIREMSFQDQS QMMCDLANRSDTPICRTYAV WSPNIKLGFWFQLGEWMENG IVAPIPEGYKLSANASAVLA AIRTLESGQQITVLRNIVVD MGYDPS--KLGSY-KTVSEP VVPPTSIAQRTKVAIEGVAN ATVLNYMNNMNANDFDALIE LFADDGGLQAPFNRPIVGKA AVLKFFREECQNLRLTPERG VTESAEEGFTQVKVTGKVQT PWFGASVGMNIAWRFLLDPN NKIFFVAIDLLASPRELMNL AR-  319
2506609770_ocp1_Spirulina                     MSFTIESARGIFPNTLTADM VPATIARFNQLSAEDQLALI WFAYLEMGKSITVAAPGAAN MQFAESTLNEIRQMTTLEQT QVMCDLTNRADTPIGRTYAI WSANIKLGFWYRLGEWMDQG IVAPIPKDYKLSANASAVLQ TIRSLDPGQQITVLRNTVVD MGYDTS--KLGSY-TPVTEP VAPPKEMSQRTRVKIDGIDN PVVLMYMDNMNANDFDANIK LFLPDGALQPPFQKPIVGTD AILRFFKEECQNLQLLPERG VSEPAENGYTQVKVTGKVQT PWFGASVGMNMAWRFLLDSQ NNIFFVAIDLLASPQELLNL VR-  319
2792279952_ocp1_Calothrix55                   MPFSIDSARNIFPGTLAADV VPATIARFAQLSAEDQLALV WFAYLEMGKTITVAAPGAAS MVLAEGTLNQIKKMSFLEQT QAMCDLTNRTDAPICRAYTV WSPNIKLGFWYQLGEWMEQG IVAPIPEGYKLSANASAVLL AIQNLDPGQQITVLRNAVVD MGYDVN--KMGSY-TRVSEP VEPPKEMSQRTAVAIKGVDN PTVLSYIDNMNANDFEALIK LFTPDGALQPPFQRPIVGQE AVMRFFRDECQNLKLIPEQG VLEPAEDGYTQIKVTGKVQT PWFGAGVGMNIAWRFLLNPD GKIFFVAIDLLASPKELLNL AR-  319
640623659_ocp1_Cyanothece66                   MPFSIDSARNIFPNTLAADA VPATIARFEQLSAEDQLALI WFAYLEMGKNITVAAPGAAN MQFAEGTIKEIINMTPLEQS QAMCDLANRADTPISRTYAT WSPNIKLGFWYELGKLMEEG KVAPIPKGYKLSANANSVLV TITGLEPGQQITVLRNCVVD MGYDPS--KMSNF-QKVTEP VAPPKEMSQRTQVKIEGIDN STILNYMNNLNANDFDALIA LFTEDGALQPPFRRPIIGKE NVLRFFREECQNLQLIPKQG VSEPAEDGFTQIKVTGTCQT PWFGGGVGMNIAWRFLLNPE GKIFFVAIDLLASPKELLNL AR-  319
641676132_ocp1_Cyanothece66                   MPFTLDSARNIFPNTLAADA VPATIARFEQLSAEDQLALI WFAYLEMGKNITVAAPGAAN MQFAEGTIKEIINMTPLEQS QAMCDLANRADTAISRTYAT WSPNIKLGFWYELGKLMEQG KVAPIPEGYKLSANANAVLL TITGLEPGQQITVLRNCVVD MGYDPS--KMGNF-QKITEP VAPPKEMAQRTQVKIEGVDN STILSYMNNLNANDFDALIK LFAEDGALQPPFRRPIIGKE NVLRFFREECQNLQLIPKQG VSEPAEDGFTQIKVTGTCQT PWFGGGVGMNIAWRFLLNPE GKIFFVAIDLLASPKELLNL AR-  319
2508646075_ocp1_Gloeocapsa6                   MPFTIDSARNIFPNTLAADA VPATIARFSQLSAEDQLALI WFAYLEMGKTITIAAPGAAN MVFAEKTLEEIKTMTPLQQT QVMCDLANRADTPISRTYGS WSVNIKLGFWYKLGQWMEQG IVAPIPEKYQPSANASAVLQ TIRGLESGQQITVLRNCVVG MGFDST--KLDQS-LLVSEA VVPPQEMQQRSDVAIEGVSN STILSYMNYLNANDFEALIE LFAPDGALQPPFQRPIVGKE AVLRFFKEECQNLKLIPDRG VLEPAEDGYNQIKVTGKVQT PWFGGNVGMNIAWRFLLNPD NKIFFVAIDLLASPKELLNF AR-  319
2022828433_ocp1_Leptolyngbya                  MPFTIESARGIFPGTLAADA VPATVARFNQLSAEDQLALI WFAYTEMGKTITIAAPGAAS MVLAEGLLNQIRQLSALEQT QVMCDLANRADTPMCRTYGT FSPNIKLGFWYQLGQWMEQG IVAPIPEGYKLSANASAVLQ TIRELDAGQQITVLRNAVVD MGYDPS--KLAGY-TPVAEP VVPPKSVAQRTQVSIEGVDN PTVLGYINNMNANDFDAVIN LFTGDGALQPPFQRPIVGKE NVLRYLREECQNLKLMPERG VAEPAEDGFTQVKVTGKVQT PWFGAKVGMNIAWRFLLDPQ GKIFFVAIDLLASPKELLNL IR-  319
2509775801_ocp1_Nodosilinea                   MPFTIDSARSIFPNTLSADA VPATIARFSQLNAEDQLALI WFAYLEMGKAITIAAPGAAS MQFAEPTLEEIRRMPFQQQS QVMCDLANRADTPIGRTYAS WSPNIKLGFWYRLGQWMEEG KVAPIPEGYKQSANASSVLQ AIRNLESGQQITVLRNAVVD MGFDTS--NMSSY-QRVAEP VAPPKDMGQRTKVTIEGIDN PTVLSYMDNLNANDFDALIE LFVADGALQPPFRKPIVGKE SVLRFFREECQNLKLIPERG VSEPAEDGFTQIKVTGKCQT PWFGAGVGMNIAWRFLLNPE GKIFFVAIDLLASPKELLNL AR-  319
2598893675_ocp1_Myxosarcina                   MPFTIESARNIFSNTMSADA VPATIARFNQLSAEDRLALI WFAYLEMGKSITVAAPGAAS MQFAEPTLNEIKKMSFQEQS QVMCDLANNADTPICRTYAT WSPNIKLGFWFQLGELMEKG VVAPIPKGYKLSANANAVLS TIQQLESGQQITVLRNCVVN MGFDSD--KLGEY-DRVSEP VAPPKDMSQRTEVAISGVTN PTVLKYMNLLNANDFDALIE LFAPDGALQPPFRRPIVGKE AVLRFFREECQNLKLIPERG VSEPAEEGYTQIKVTGNVQT PWFGAGVGMNIAWRFLLNSE NKIFFVAIDLLASPKELMNF AR-  319
2503798909_ocp1_Stanieria6                    MPFTIDSARGIFPNTLSADA VPAAIARFNQLSAEDQLAWI WFAYLEMGKTVTVAAPGAAN MQFAENTLNEIKQMSFQEQS QVMCDLANHADTPICRTYAT WTPNIKLGFWYRLGQWMEEG IVAPIPKGYKLSANASAVLQ ALRDMESGQQITVLRNAVVD MGFDKN--KLGQY-TKVSEP VVPPTDMAQRTSVKIEGINN STVLSYMNLLNANDFDELIK LFASDGALQPPFQKPIVGKE AVLKFFREECQNLKLMPERG VAEPAEDGFTQIKVTGKVQT PWFGAGVGMNMAWRFLLNSE NKIFFVAIDLLASPKELLNL VR-  319
2776061362_ocp1_Stanieria66                   MPFTIDSARGIFPNTLSADA VPATIARFNQLSAEDQLAWI WFAYLEMGKSVTIAAPGAAN MQFAELTLQEIKQMSFQEQS QVMCDLANHADTPICRTYAT WTPNIKLGFWFKLGQWMEEG IVAPIPKGYKLSANASAVLQ ALREMESGQQITVLRNAVVD MGFDKN--KLGQY-SKVAEP VVPPTDIAQRTSVKIEGINN STVLSYMNLLNANDFDELIK LFAPDGALQPPFQKPIVGKD AVLRFFREECQNLKLIPERG VAEPAEDGFTQIKVTGKVQT PWFGAGVGMNMAWRFLLNSE NKIFFVAIDLLASPKELLNL VR-  319
2509707823_ocp1_Pleurocapsa                   MSFTLSTPRNIFPHTLSANA VPALIARFNQLSAEDRLAWI WFAYLEIAKTITVAASGAVN MEFAEPTLNEIKKMSFQEQS QVMCDLANHADTTICRTYAT WTPNIKLGFWYQLGEWMEQG IVAPIPEGYKLSANANAVLQ TLIGLDSGQQITVLHKTIVN MGFDTS--KMGEF-TRVSEP VAPPTEMSKRTKVAIAGVTN STVLSYMNLLNANDFDELIK LFTADGALQPPFKRPIVGKD AVLKFFKEECPNLKLAPERG VSEPAGDGYTQIKVTGKVQT PWFGAGVGMNMSWRFLLNSE NKIFFVAIDLLASPKELLNL AR-  319
2505786883_ocp1_Chroococcidiopsis             MPYTIDSARNIFPNTLSADA VPALTARFNQLSAEDQLAWI WFAYLEMGKTITVAAPGAAN MQFAEPTLNEIKAMTFPEQS QVMCDLANHADTPICRTYAT WTPNIKLGFWYRLGEWMEQG IVAPIPEGYKLSANASAVLN TLTGLDSGQQITVLRNTVVD MGFDPA--KMSNF-TRVSEP VVPPTDISQRTKVKIEGITN PTVLNYMDLLNANDFDELIK LFDPDGALQPPFKRPIVGKD AILKFFKEECPNLNLAPERG VIEPAEDGYTQIKVTGKVQT PWFGAGVGMNMSWRFLLDSD NKIFFVAIDLLASPKELLNL AR-  319
2509710491_ocp1_Pleurocapsa                   MPFTIDSARNIFSNTLSADA VPALTARFNQLSAEDQLAWI WFAYLEMGKTITVAAPGAAN MQFAEPTLDEIKAMGFQEQS QVMCDLANHADTPICRTYAT WSPNIKLGFWYRLGEWMEQG IVAPIPEGYKLSANASAVLS SLQGLDSGQQITVLRNTVVD MGFDTS--KMGSF-TKVSEP VAPPTEMSKRTKVSIEGVTN QTVLNYMNLLNANDFDELIK LFTDDGALQPPFKRPIVGKD AVLKFFKEECPNLKLAPERG VSESADEGYTQIKVTGKVQT PWFGAGVGMNMSWRFLLNAE NKIFFVAIDLLASPKELLNL AG-  319
2775955955_ocp1_Chondrocystis                 MPYTIDSARNIFPDTLSADA VPALTARFSQLSAEDQLAWI WFAYLEMGKTITVAAPGAAN MQFAEPTLDQIKAMSFQEQS QVMCDLANRADTPICRTYAT WTPNIKLGFWYRLGEWMEQG IVAPIPEGYKLSANAKAVLE ALQGLDSGQQITVLRNTVVD MGFDVA--KMGNF-TRVSEP VAPPTEMSKRTQVKIEGVDN PTVLNYMNLLNANDFDELIK LFTADGALQPPFKKPIVGRD AVLKFFKEECPNLKLAPERG VSEPAEDGYTQIKVTGKVQT PWFGAGVGMNMSWRFLIDSE NRIFFVAIDLLASPKELLNL AR-  319
2509709056_ocp1_Pleurocapsa                   MPFTIDSARNIFPNTLSADA VPALTARFNQLSAEDQLAWI WFAYLEIGKTITVAAPGAAN MQFAEPTLDQIKEMSFQEQS QVMCDLANHADTPICRTYAT WTPNIKLGFWYRLGEWMEQG IVAPIPEGYKLSANANAVLQ TLQGLDSGQQITVLRNTVVD MGFDPA--KMVNF-TRVSEP VAPPVEMSKRTKVSIAGVTN STVLNYMNLLNANDFDELIK LFTEDGALQPPFKRPIVGKD AVLKFFKEECPNLKLAPEQG ISEPTEDGYTQIKVTGKVQT PWFGAGVGMNMSWRFLLNSE NKIFFVAIDLLASPKELLNL AR-  319
2507089992_ocp1_Pseudanabaena11               MPFTIDSARGIFPGTLSADV VPATIARFSQLNAEDQLALI WFAYLEMGKSITVAAPGAAN MQFAEITMNEIRQMSFQQQS QVMCDLANRADTPICRTYAT WSANIKLGFWYQLGQWMEQG IVAPIPEGYKLSANASSVLQ AIRGGDPGQQITILRNAVVD MGYDTN--KLGGY-NRVSEP IVLPQDVASRTQVKIDGVDN QTILSYMNNLNANDFDALIE LFEADGALQPPFQRPIVGKD AVYRFFREDCQNLKLMPEKG VVEPAADGYTQIKVTGKVQT PWFGAGVGMNMAWRFLLSPS NKIYFVAIDLLASPKELLNL AR-  319
648189539_ocp1_Cyanothece66                   MPFTIDSARNIFPNTLAADA VPATIARFNQLSAEDQLALI WFAYLEMGKTITIAAPGAAS MVLAEATLKEIKQMTRLQQT QVMCDLANRADTPICRTYGT WSPNIKLGFWFQLGQGMEDG TVAPIPEGYKLSANAKAVLE AIKALESGQQITVLRNCVVD MGFEAG--KLGNY-TRVSEP VEPPKAMSQRTQVTIDGVTN STVLSYMDNLNANDFKALID LFTPDGGLQPPFQRPIVGKE AILRFFQEECQNLKLIPEKG VSEPADDGYTQIKVTGKVQT PWFGANVGMNIAWRFLLNPE GKIFFVAIDLLASPKELLNF VR-  319
643482685_ocp1_Cyanothece6                    MPFTIDSARNIFPGTLAADA VPATIARFNQLSAEDQLALI WFAYLEMGKTITIAAPGAAS MVFAENTLKEIQQMTPLQQT QVMCDLTNRADTPICRTYAT WSPNIKLGFWYRLGELMEQG LVAPIPKGYQLSANANAVLE AIKSLESGQQITVLRNCVVD MGFEPS--KLGNY-TRVAEP VEPPKEMSQRTQVYIDGVSN PTVLDYMNNLNANDFEALIE LFTPDGGLQPPFQRPIVGKE AILRFFKEECQNLKLIPEKG VSEPTDDGYTQIKVTGKVQT PWFGANVGMNIAWRFLLNPD NKIFFVAIDLLASPKELLNF AR-  319
2805490594_ocp1_Merismopedia                  MSFTVESARGIFPNTLSADA VPATIARFTQLSAEDQLALI WFAYLEMGKTITIAAPGAAS MQFAEGTLSQIKQMGFAEQT QVMCDLANREDTPICRTYGT WSANIKLGFWYRLGQWMEEG AVAPIPAGYQLSANAKAVLQ AIQGLESGQQITVLRNSVVD MGYDPS--KMGAY-TRVSEP VVAPKEVATRTQVTIEGVSN PTVLEYMNDMNANDFNALIN LFTPDGALQPPFQRPIVGKE AVMRFFNEECQNLKLIPERG VSEPAQDGYTQIKVTGKVQT PWFGGGVGMNMSWRFLLNPE NKIFFVAIDLLASPKELLNL AR-  319
2509429361_ocp1_Synechococcus                 MPYTVDSARGIFSKTLAADI VPATIARFNQLSIEDQLAWI WFAYLEMGKTVTIAAPGAAR MQFAEPILAQIRQMSFQEQT QVMFDLANHADTPICRTYAT WSVNIKLGFWFQLGQWMEQG IVAPIPAGYQLSANAAAVLQ TLREADSGQQITILRNSVVD MGFDIN--KLGTY-TRVAEP LEAPKDLSQRSQVKIEGVNN PVVLAYMNNLNANDFDALID LFAEGSALQPPFQRPIVGKD AILRFFKEDCQNLVLLPERG VSEPADEGYTQIKITGKVQT PWFGAGVGMNIAWRFLLTPD NKIFFVAIDLLASPKELLNL SR-  319
2517693730_ocp1_Leptolyngbya                  MAFTLESARSIFPATLSADA VPATTARFSQLNAEDQLALI WFAYLDMGKSITIAAPGAAN MQFAENTLNEIRQLSFQEQS QAMCDLANRADTPICRTYST WSANIKLGFWYQLGQWMEQG LVAPIPEGYKLSANAAAVLQ AIRNLESGQQITVLRNSVVD MGFDPK--KLGSY-QTVAEP VVRPVIASQRTYVTIEGTDN STVLNYMNNMNANDFDALIE LFTEDGALQPPFQRPIVGRS AVLKFFQEDCQNLKLMPERG VVEPADEGYTQIKVTGKVQT PWFGAAVGMNMAWRFLLNPE NKIYFVAIDLLASPKELLNL TR-  319
2745214565_ocp1_Phormidium                    MPFNIETARNIFPETLSADA VPATIARFSQLNAEDQLALI WFAYLEMGKSITIAAPGAAN MQFAENTLNQIKAMSFQEQS QVMCDLANRADTEIGRTYAV WSSNIKLGFWYQLGEWMEQG IVAPIPDGYQLSANAKAVLE AIRNLDSGQQITVLRNAVVD MGFDTN--KLDGY-QTVAEP VAPPKEMSQRTSVSIKGVDN PTVLNYMNNMNANDFDNLIK LFVEDGALQPPFQRPIVGKD NVYKFMREDCQNLKLMPEQG VVEPAEDGYTQIKVTGKVQT PWFGAAVGMNMAWRFLLNPE NKIYFVAIDLLASPKELLNL AR-  319
640019823_ocp1_Lyngbya                        MPFTIDSARNIFPNTLAADT VPATIARFTQLSAEDQLALI WFAYLEMGKTITIAAPGAAN MQFAELTLNEIRKMGPQEQS QVMCDLANRSDKPLCRTYAT WSANIKLGFWYQLGQWMDEG LVAPIPEGYQLSANAAAVLQ AIRGLESGQQITVLRNSVVD MGFDTS--KLGSY-TRVAEP VTPPTDMAKRTQVKIEGVTN ATVLEYMNNLNANDFNALIE LFAPDGALQPPFRRPIVGKE AVLRFFQEECQNLKLIPERG VSEPADEGYTQIKVTGKVQT PWFGAGVGMNIAWRFLLNAE NKIFFVAIDLLASPKELLNF AR-  319
2724944521_ocp1_Mastigocoleus                 MPFSIESARGIFPNTLSADA VPATIARFTQLGAEDQLALI WFAYLEMGKTITVAAPGAAN MQFAENTMNQIRQMTPLEQS QVMCDLANRADTQIGRTYAT WSPNIKLGFWYQLGEWMEKG IVAPIPEGYQLSANAAAVLQ AIRNLDSGQQITVLRNAVVD MGYDTG--KLGDF-KRIAEP VVPPQEMSKRTQVQIEGVTN NTVLSYMNNLNANDFDALIQ LFADDGALQPPFRKPIVGKE AVLRFFREECQNLKLIPERG VSEAADDGYTQIKVTGKVQT PWFGAGVGMNIAWRFLLNPE DKIFFVAIDLLASPKELLNL ARG  320
2792369450_ocp1_Planktothrix44                MPFTVDSARGIFPNTLTADV VPATIARFNQLNAEDQLALI WFAYLEMGKTITVAALGAAN MEFAQGTMNQIRQMSFQEQT QVMCDLANRTDTPISRAYGS WTANIKLGFWYQLGEWMAQG IVAPIPSGYKLSANATSVLQ AIQALESGQQITVLRNCVVD MGFDTS--KLDSF-QRVSEP VVVPKDMAQRTQVTIEGVDN PTVLNYMNNMNANDFEVLIE LFTPDGALQPPFQKPIVGKD AVLRFFREECNHLKLIPERG VTEPAEGGYTQIKVTGKVQT PWFGAGVGMNMAWRFLLSPE NKIFFVAIDLLASPKELLNL VR-  319
2506071115_ocp1_Planktothrix44                MSFTVDSARGIFPNTLTADV VPATIARFNQLNAEDQLALI WFAYLEMGKTITVAALGAAN MQFAERTMDQIRQMSFQEQT QVMCDLANRTDTPISRAYGS WTVNIKLGFWYQLGEWMAQG IVAPIPSGYKQSANAASVLQ AIQALESGQQITVLRNCVVD MGFDTS--KFDSS-QKVSEP VVVPKDMAQRTQVTIEGVDN PTVLNYMNNMNANDFEVLIE LFTPDGALQPPFQKPIVGKD AVLRFFREECQNLKLIPERG VTEPADGGYTQIKVTGKVQT PWFGAGVGMNMAWRFLLSPE NKIFFVAIDLLASPKELLNL VR-  319
2506383431_ocp1_Planktothrix44                MSFTVDSARGIFPNTLTADV VPATIARFNQLNAEDQLALI WFAYLEMGKTITVAALGAAN MQFAERTMDQIRQMSFQEQT QVMCDLANRTDTPISRAYGS WTVNIKLGFWYQLGEWMAQG IVAPIPSGYKQSANAASVLQ AIQALESGQQITVLRNCVVD MGFDTS--KFDSS-QKVSEP VVVPKDMAQRTQVTIEGVDN PTVLNYMNNMNANDFEVLIE LFTPDGALQPPFQKPIVGKD AVLRFFREECQNLKLIPERG VTEPADGGYTQIKVTGKVQT PWFGAGVGMNMAWRFLLNPE NKIFFVAIDLLASPKELLNL VR-  319
2787956740_ocp1_Oscillatoriales               MSFTVDSARGIFPNTLTADV VPATIARFNQLNAEDQLALI WFAYLEMGKTITVAALGAAN MQFAEITMNQIRQMSSQEQT QVMCDLANRTDTPISRAYGS WTANIKLGFWYQLGEWMAQG IVAPIPSGYKLSANAASVLQ AIQGLESGQQITVLRNCVVD MGFDTS--KLDSF-QRVSEP VVVPKDMAQRTQVTIEGVDN PTVLNYMNNMNANDFEVLIE LFTPDGALQPPFQKPIVGKD AVLRFFREECQNLKLIPERG VTEPADGGYTQIKVTGKVQT PWFGAGVGMNMAWRFLLSPD NKIFFVAIDLLASPKELLNL VR-  319
2792361768_ocp1_Planktothrix44                MSFTVDSARGIFPNTLTADV VPATIARFNQLNAEDQLALI WFAYLEMGKTITVAALGAAN MQFAEITMNQIRQMSFQEQT QVMCDLANRTDTPISRAYGS WTANIKLGFWYQLGEWMAQG IVAPIPSGYKLSANAASVLQ AIQALESGQQITVLRNCVVD MGFDTS--KLDSS-QRVSEP VVVPRDMAQRTQVTIEGVDN PTVLNYMNNMNANDFDVLIE LFTPDGALQPPFQKPIVGKD AVLRFFREECQNLKLIPERG VTEPADGGYTQIKVTGKVQT PWFGAGVGMNMAWRFLLSPE NKIFFVAIDLLASPKELLNL VR-  319
2506077366_ocp1_Planktothrix44                MSFTVDSARGIFPNTLTADV VPATIARFNQLNAEDQLALI WFAYLEMGKTITVAALGAAN MQFAEITMNQIRQMSFQEQT QVMCDLANRTDTPISRAYGS WTVNIKLGFWYQLGEWMAQG IVAPIPPAYKLSANAASVLQ AIQALESGQQITVLRNCVVD MGFDTS--KLDSS-QRVSEP VVVPRDMAQRTQVTIEGIDN PTVLNYMNNMNANDFEVLIE LFTPDGALQPPFQKPIVGKD AVLRFFREECQNLKLIPERG VTEPADGGYTQIKVTGKVQT PWFGAGVGMNMAWRFLLSPE NKIFFVAIDLLASPKELLNL VR-  319
2503245680_ocp1_Planktothrix44                MSFTVDSARGIFPNTLTADV VPATIARFNQLNAEDQLALI WFAYLEMGKTITVAALGAAN MQFAEITMNQIRQMSFQEQT QVMCDLANRTDTPISRAYGS WTANIKLGFWYQLGEWMAQG IVAPIPSGYKLSANAASVLQ AIQALESGQQITVLRNCVVD MGFDTS--KLDSS-QRVSEP VVVPRDMAQRTQVTIEGIDN PTVLNYMNNMNANDFEVLIE LFTPDGALQPPFQKPIVGKD AVLRFFREECQNLKLIPERG VTEPADGGYTQIKVTGKVQT PWFGAGVGMNMAWRFLLSPE NKIFFVAIDLLASPKELLNL VR-  319
2582676242_ocp1_un                            MSFTVDSARGIFPNTLTADV VPATIARFNQLNAEDQLALI WFAYLEMGKTITVAALGAAN MQFAEITMNQIRQMSFQEQT QVMCDLANRTDTPISRAYGS WTANIKLGFWYQLGEWMAQG IVAPIPSGYKLSANAASVLQ AIQGLESGQQITVLRNCVVD MGFDTS--KLDSS-QRVSEP VVVPRDMAQRTQVTIEGIDN PTVLNYMNNMNANDFEVLIE LFTPDGALQPPFQKPIVGKD AVLRFFREECQNLKLIPERG VTEPADGGYTQIKVTGKVQT PWFGAGVGMNMAWRFLLSPE NKIFFVAIDLLASPKELLNL VR-  319
2787461762_ocp1_Elainella                     MPFTIDSARSIFPNTLSADA VPATIARFNQLNAEDQLALI WFAYLEMGKTITIAAPGAAN MVFAEATLNEIRKMPAQQQT QVMCDLANHADTPICRTYAT WSPNIKLGFWYQLGQWMEKG IVAPIPEGYKLSANAAAVLQ AIRELESGQQITVLRNTVVD LGFDPS--KLGGY-KTVAEP VVAPTEVAKRSLVSIEGVTN ETVLNYMNNLNANDFDALIE LFAPDGALQPPFQRPIVGKD AVFRFFREECQNLKLLPERG IVEPAEDGYTQIKVTGKVQT PWFGGGVGMNMAWRFLLTPE GKIFFVAIDLLASPKELLNL AR-  319
2582710961_ocp1_un                            MPFTIDSARSIFPNTLSADS VPATIARFSQLNAEDQLALI WFAYLEMGQTITIAAPGAAS MILAEGTLTQIKEMSSQEQT QVMCDLANRADTPICRIYAT WTANIKLGFWYRLGEWMEQG IVAPIPEGYQLSANAAAVLQ AIRGLESGQQITVLRNAVVD LGFDAN--KLGTY-QTVAEP VVAPTEVSKRQKVSIEGITN ATVLNYMDNLNANDFDILIE LFTSDGALQPPFQRPIVGKE AILRFFKEECQNLKLIPERG VVEPAADGYTQIKVTGKVQT PWFGAGVGMNMAWRFLLNPE DKIFFVAIDLLASPKELLNL ARR  320
2582663117_ocp1_un                            MPFTIDSARNIFPSTLSADA VPATIARFVQLNAEDQLALI WFAYLEMGKTITIAAPGAAN MQFAEGTLDQIRQMSFREQS QVMCDLANRADTPISRTYAT WSANIKLGFWYRLGQWMEQG FVAPIPDGYQLSANASAVLQ AIRNLDSGQQITVLRNAVVD MGFDTA--KLGNV-GRVSEP VVVPQAVTQRSRVTIEGVDN PTVLSYMDNMNANDFDALIE LFAADGALQPPFQKPIIGKE SVLRFFKEDCQNLKLLPERG VVEPAQDGYTQIKVTGKVQT PWFGAGVGMNMAWRFLLTPE NKIFFVAIDLLASPKELINL VR-  319
2504097405_ocp1_Calothrix55                   MPFTIDSARGIFPNTLSADA VPATIARFVQLSAEDQLALI WFAYLEMGKTITIAAPGAAN MQFAEGTMNQIRQMNFTEQS QAMCDLANRADTPVCRTYAT WSANIKLGFWYQLGQWMEQG IVAPIPEGYQLSANASAVLQ AIRGLDAGQQITVLRNSVLD MGFDPN--KMGSY-ERVSED VVVPKEIGERSKVTIEGIDN ATVLSYMNNMNANDFDALIE LFTADGALQPPFQRPIVGKE AVFRFFREECQNLKLLPERG IIEPADENYTQIKVTGKVQT PWFGAGVGMNMAWRFLLTPD NKIFFVAIDLLASPKELLNL TR-  319
2776197216_ocp1_Calothrix55                   MPFTIDTARNIFPNTLSADA VPATIARYAQLSAEDQLALI WFAYLEMGKTITIAAPGAAN MQFAEATMNEIKQMSFAQQS QVMCDLANRADTPICRTYAS WSANIKLGFWYQLGKWMEEG IVAPIPQGYQLSANAAAVLQ AIRNLESGQQITVLRNAVVD MGYDPN--KMGDY-KRISEP VVVPKEISERTQVKIEGVEN PTVLSYMNNMNANDFDALIE LFTPDGALQPPFQRPIVGRD AVLRFLREECQNLKLMPERG VIEPAEDDFTQIKVTGKVQT PWFGAAVGMNMAWRFLLNPE GKIFFVAIDLLASPKELLNL AR-  319
2776169247_ocp1_Calothrix55                   MPFTIDSARNIFPNTLSADA VPATIARFTQLSAEDQLALI WFAYLEMGKTITIAAPGAAN MQFAEGTMNEIKQMGFREQS QVMCDLANRADTPVCRTYGS WSANIKLGFWYQLGKWMEEG IVAPIPEGYQLSANAAAVLQ AIRNLESGQQITVLRNAVVD MGFDPN--KLGNA-ARVAEP VVVPQELSQRTQVTIEGIDN ATVLNYMNNMNANDFDELIK LFTPDGALQPPFQKPIVGKD AVYRFFREDCQNLKLLPERG VVEPAEDGYTQIKVTGKVQT PWFGAAVGMNMAWRFLLNPE GQIFFVAIDLLASPKELLNL VR-  319
2776157647_ocp1_Calothrix55                   MPFTIDSARSIFPNTLSADA VPATIARFAQLSAEDQLALI WFAYLEMGKTITIAAPGAAN MQFAEATMNQIRQMDFREQA QVMCDLTNGADTPICRTYGT WSANIKLGFWYQLGKWMDEG IVAPIPKGYQLSANASAVLQ AIRNLEPGQQITVLRNFVVD MGYDPN--KMGNY-ERVSEP VVVAKELSQRVKVNIEGIDN PTVLNYMNNMNANDFDALIE LFEPDGALQPPFQRPIVGKE AVLRFFREDCQNLNLLPERG IVEPAEDGYTQIKVTGKVQT PWFGAAVGMNMAWRFLLNPN GKIFFVAIDLLASPKELLNL AR-  319
2507478831_ocp1_Calothrix55                   MPFTIDSARSIFPNTLSADA VPATIARFAQLNAEDQLALI WFAYLEMGKTITIAAPGAAN MQFAEATMNQIRQMDFREQS QVMCDLTNGADTPICRTYGT WSANIKLGFWYQLGKWMEEG IVAPIPEGYQLSANASAVLQ AIRNLEPGQQITVLRNFVVD MGYDPN--KMGNY-ERVSEP VVLPKELSQRVKVNIEGLDN PTVLSYMNNMNANDFDALIE LFEPDGALQPPFQRPIVGKE AVLRFFREDCQNLKLLPERG ILEPAEDGYTQIKVTGKVQT PWFGAAVGMNMAWRFLLNPQ GKIFFVAIDLLASPKELLNL AR-  319
2510024635_ocp1_Calothrix55                   MPFTIDSARSIFPNTLSADA VPATIARFAQLNAEDQLALI WFAYLEMGTTITIAAPGAAN MQFAEATMNQIRKMDFREQS QVMCDLTNGADTPICRTYGT WSANIKLGFWYQLGKWMEEG IVAPIPEGYQLSANASAVLQ AIRNLEPGQQITVLRNFVVD MGYDPN--KMGNY-ERVSEP VVLPKELSQRVKVNIEGLDN PTVLSYMNNMNANDFDALIE LFEPDGALQPPFQRPIVGKE AVLRFFREDCQNLKLLPERG ILEPAEDGYTQIKVTGKVQT PWFGAAVGMNMAWRFLLNPQ GKIFFVAIDLLASPKELLNL AR-  319
2634120306_ocp1_Nostoc55                      MPFTIDSARGIFPNTLAADV VPATIARFNQLSAEDQLALI WFAYLEMGKTITIAAPGAAS MQFAEGTLNQIRQMSFTEQS QVMCDLANRADTPITRTYAV WSANIKLGFWYQLGKWMDQG IVAPIPQGYKLSANAAAVLQ AIRELDAGQQITVLRNSVVD MGFDPN--KLDGQ-KRVSEP VVVPKEISQRTQVTIEGVDN PIVLSYMNNLNANDFDALIE LFTSDGALQPPFQRPIVGKE GVLRFFREDCQNLKLIPERG VVEPAEDGFTQVKVTGKVQT PWFGAAVGMNMAWRFLLTPD NKIFFVAIDLLASPKELLNL VR-  319
2656456079_ocp1_Calothrix55                   MPFTIDSARGIFPETLAADL VPATIARFTQLSAEDQLALI WFAYLEMGKTITIAAPGAAN MVFAEGTLNQLRQMSFREQT QAMCDLANRSDTPICRAYGT WSANIKLGFWYQLGQWMEEG TVAPIPEGYRLSANAAAVLQ TIRELESGQQITVLRNSVVD MGFDPK--QLGTY-TKVTEP VAPPQEIAQRTQVSIEGVDN PTILSYMNNLNANDFDALIE LFTPDGALQPPFQKPIAGKE AVYRFFREDCQNLKLLPERG VSEPADDGFTQIKVTGKVQT PWFGAGVGMNMAWRFLLTPD NKIFFVAIDLLASPKELLNL VR-  319
2776149577_ocp1_Calothrix55                   MPFTIDSARGIFPETLTADS VPATIARFNQLSAEDQLALI WFAYLEMGKTITIAAPGAAN MVFAENTLNELKQMSFQEQT QVMCDLANRADTPICRTYAI WSVNIKLGFWYRLGEWMEQG IVAPIPEGYRLSANAAAVLK AIRDLDAGQQITVLRNSVVD MGYDTN--KLGSY-TKVSEP VTPPKEKAKRTPVTIEGIDN PIILSYMDNLNANDFDALIE LFTPDGALQPPFQKPIAGKE AVYRFFREDCQNLKLIPQRG VSEPAEDGYTQIKVTGTVQT PWFGAAVGMNMAWRFLLTPE NKIFFVAIDLLASPKELLNL VR-  319
2776206472_ocp1_Calothrix55                   MPFTIDSARGIFPETLTADL VPATIARFNQLSAEDQLALI WFAYLEMGKTITIAAPGAAN MVFAENTLNELKQMSFQEQT QVMCDLANRADTPICRTYAI WSVNIKLGFWYRLGEWMEQG IVAPIPQGYRLSANAAAVLQ AIRDLDAGQQITVLRNSVVD MGYDPN--KLGSY-TKVSEP VAPPKEIAKRTPVTIEGIDN PTILSYMDNLNANDFDALIE LFTPDGALQPPFQKPIAGKE AVYRFFREDCQNLKLIPLRG VSEPAEDGYTQIKVTGTVQT PWFGAAVGMNMAWRFLLTPD NKIFFVAIDLLASPKELLNL VR-  319
2776145820_ocp1_Tolypothrix                   MPFTIDSARGIFPETLTADS VPATIARFNQLSAEDQLALI WFAYLEMGKTITIAAPGAAN MVFAENTLNELKRMSFPEQT QVMCDLANRADTPICRTYAI WSVNIKLGFWYRLGEWMEQG IVAPIPQGYRLSANAAAVLQ AIRDLDAGQQITVLRNSVVD MGYDPS--KLGSF-TKVSEP VAPPKEMAKRTPVTIEGIDN PTILSYMDNLNANDFDALIE LFTPDGALQPPFQKPIAGKE AVYRFFREDCQNLKLIPQRG VSEAVEDGYTQIKVTGTVQT PWFGASVGMNMAWRFLLTPE NKIFFVAIDLLASPKELLNL VR-  319
2501541336_ocp1_Tolypothrix                   MPFTIDSARGIFPETLTADS VPATIARFNQLSAEDQLALI WFAYLEMGKTITIAAPGAAN MVFAENTLNELKQMSFQEQT QVMCDLANRADTPICRTYAI WSVNIKLGFWYRLAEWMEQG IVAPIPQGYRLSANAAAVLQ AIRELDAGQQITVLRNSVVD MGYDPS--KLGSY-TKVSEP VAPPKEMAKRTPVTIEGIDN PTILSYMDNLNANDFDALIE LFTPDGALQPPFQKPIAGKE AVYRFFREDCQNLKLIPQRG VSEAVEDGYTQIKVTGTVQT PWFGASVGMNMAWRFLLTPE NKIFFVAIDLLASPKELLNL VR-  319
2776652889_ocp1_Nostoc55                      MPFTIDSARGIFPETLTADS VPATIARFNQLSAEDQLALI WFAYLEMGKTITIAAPGAAN MVFAENTLNELKQMSFQEQT QVMCDLANRSDTPICRTYAI WSVNIKLGFWYRLAEWMEQG IVAPIPQGYRLSANAAAVLQ AIRELDAGQQITVLRNSVVD MGYDPS--KLGSY-TKVSEP VAPPKEMAKRTPVTIEGIDN PTILSYMDNLNANDFDALIE LFTPDGALQPPFQKPIAGKE AVYRFFREDCQNLKLIPQRG VSEPVEDGYTQIKVTGTVQT PWFGASVGMNMAWRFLLTPE NKIFFVAIDLLASPKELLNL VR-  319
2776186589_ocp1_Calothrix55                   MPFTIDSARGIFPETLTADS VPATIARFNQLSAEDQLALI WFAYLEMGKTITIAAPGAAN MVFAENTLNELKQMSFQEQT QVMCDLANRADTPICRTYAI WSVNIKLGFWYRLGEWMEQG IVAPIPQGYRLSANAAAVLQ AIRDLDAGQQITVLRNSVVD MGYDLS--KLGSY-TKVSEP VAPPKEMAKRTPVTIEGIDN PTILSYMDNLNANDFDALIE LFTPDGALQPPFQKPIAGKE AVYRFFREDCQNLKLIPQRG VSEPVEDGYTQIKVTGTVQT PWFGASVGMNMAWRFLLTPE NKIFFVAIDLLASPKELLNL VR-  319
2724438985_ocp1_Oscillatoria                  MPFTIDSARGIFSNTLAADV VPATIARFNQLSPEDQLAWI WFAYLEMGKTVTVAAPGAAR MQFAEPTLNEIRQMSFPEQT RVMFDLANHEDTPICRTYAS WSPNIKLGFWYQLGEWMQQG IVAPVPPDYQLSANASAVLQ TLRELDSGQQITILRNAVVD MGFDPN--KLGEY-ERVAEP LEAPKEASQRTKVSIEGVDN PTILAYMDNLNANDFGSLIA LFAPDGALQPPFQRPIVGRD AILRFFREECQNLVLMPERG ISEPAEDGYTQVKVTGKVQT PWFGASVGMNIAWRFLLNPE NKIFFVAIDLLASPKELLNL AR-  319
2683942022_ocp1_Leptolyngbya                  MPFTIDSARGIFSNTLAADV VPATIARFNQLSPEDQLAWI WFAYLEMGKTVTVAAPGAAR MQFAEPTLNEIRQMSFPEQT QVMFDLANHADTPICRTYAS WSPNIKLGFWYQLGEWMEQG IVAPIPPNYELSANASAVLQ TLRKLDSGQQITILRNAVVD MGFDPN--KLGEY-ERVAEP LEAPKEASQRTKVSIEGVDN PTILAYMDNLNANDFGSLIA LFTPDGALQPPFQRPIVGRD AILRFFREECQNLVLMPERG ISEPAEDGYTQVKVTGKVQT PWFGASVGMNIAWRFLLNPE NKIFFVAIDLLASPKELLNL AR-  319
2724442747_ocp1_Oscillatoria                  MPFTIDSARGIFSNTLAADV VPATIARFNQLSPEDQLAWI WFAYLEMGKTVTVAAPGAAR MQFAEPTLNEIRQMSFPEQT KVMFDLANHADTPICRTYAS WSPNIKLGFWYQLGEWMEQG VVAPIPPNYELSANASAVLQ TLRELDSGQQITILRNAVVD MGFDPN--KLGEY-ERVAEP LEAPKEASQRTKVSIEGIDN PTILAYMDNLNANDFGSLIA LFAPDGALQPPFQRPIVGRD AILRFFREECQNLVLMPERG VSEPAEDGYTQVKVTGKVQT PWFGASVGMNIAWRFLLNPE NKIFFVAIDLLASPKELLNL AR-  319
2774719751_ocp1_Leptolyngbya                  MAITIDSARSIFPNTLAADA VPALTARFNQLSAEDQLAWT WFAFLEMGKTITIAAPGAAS MQFAESTLAQIKRMPFSEQT QVMCDLANNADTPICRTYST WSANIKLGFWYQLGQWMEQG IVAPIPTGYTLSANASAVLQ SLRGLDQGQQITVLRNSVVN MGYDVN--KLGSY-NRVSEP VVAPKAEAQRTQVKIEGIDN QTVTQYMNNMNANDFDALIQ LFSEDGALQAPFQKPIVGKE GVMRFFREECQNLNLMPERG VSEPAEDGYTQIKVTGKVQT PWFGAAVGMNMAWRFLLNPE GKIFFVAIDLLASPKELLNL MR-  319
2688868623_ocp1_Leptolyngbya                  MAITIDSARGIFPNTLSADA VPATTARFNQLSAEDQLAWT WFAYLEMGKTVTIAAPGAAS MQFAEPTLAEIKKMSFPEQT QVMCDLANRADTPICRTYAT WSPNIKLGFWFQLGEWMEQG IVAPIPTGYELSANASAVLQ ALREMDQGQQITVLRNSVVD MGYDTQ--KLGEF-TRVAEP VVAPKDQSQRSAVKIEGINN ATVQKYMDNMNANDFNTLIE LFAQDGALQPPFQRPIVGRD AVMRFFREECQNLKLMPERG VSEPTEDGYTQIKVTGKVQT PWFGAAVGMNMAWRFLLDPQ GKIFFVAIDLLASPKELLNL IR-  319
2691422260_ocp1_Leptolyngbya                  MPISLDSARSIFPSTLSADA VPATTARFNQLSAEDQLAWT WFAYLEMGKTVTVAAPGAAS MQFAEPTLEQIKKMSFPEQT QVMCDLANHADTPICRTYAT WSPNIKLGFWFQLGEWMEQG IVAPIPTGYQLSANASAVLQ ALRELDQGQQITVLRNSVVD MGYDLD--KLGSF-TRVSEP VVAPKAQSQRTSVKIEGINN ATVLNYMDNLNANDFDVLIE LFAPDGALQPPFQKPIVGKE AVLRFFREECQNLKLIPERG VAEPAEDGYTQIKVTGKVQT PWFGAAVGMNMAWRFLINPQ GKIFFVAIDLLASPKELLNL IR-  319
2582668223_ocp1_un                            MSITIDSARSIFPKTLSADA VPATIARFKQLSAEDQLAWT WFAYLEMGKTITIAAPGAAS MQFAEPTLNQIRNMTFAEQS QVMCDLANQSDTPICRTYAA WSANIKLGFWYQLGQWMDQG IVTPIPANYQLSANAEAVLQ AVRELDQGQQITVLRSSVVD MGYDIN--KLGDY-TRVSEP IVAPKEISQRSQVSIEGVTN PVVLNYMNNMNANDFGSLIQ LFANDGALQPPFQKPIIGKD AILRFFKEECQNLNLLPERG VSEAAEEGYTQIKVTGKVQT PWFGAAVGMNMAWRFLLNPE GKIFFVAIDLLASPKELLNL IR-  319
2788978619_ocp1_Cuspidothrix                  MSITIDSARSIFPKTLSADA VPATIARFKQLSVEDQLAWT WFAYLEMGKTITIAAPGAAS MQFAEPTLNEIRNMTFDEQS QVMCDLANQSDTRICRTYAA WSANIKLGFWYQLGQWMDQG IVTPIPANYQLSANAQAVLQ AVRELDQGQQITVLRSSVVD MGYDIN--KLGDY-TRVSEP IVAPKEISQRSQVSIEGVTN PVVLSYMNNMNANDFGSLIQ LFANDGALQPPFQKPIIGKD AILRFFKEECQNLNLLPERG VSEAAEEGFTQIKVTGKVQT PWFGAAVGMNMAWRFLLNPE GKIFFVAIDLLASPKELLNL IR-  319
2522379164_ocp1_Cylindrospermopsi             MAITIDSARGIFPQTLSADA VPATIARFKQLSAEDQLAWI WFAYLEMGKTVTIAAPGAAS MQFAEPTLNQIRQMSFPEQT QAMCDLANNADTPICRTYAA WSPNIKLGFWNQLGEWMEQG IVAPIPAGYQLSANAAAVLQ ALREMDQGQQITTLRSTVVD MGFDPN--KLGDY-TRISEP VVVPTEMSKRTQVTIEGLTN STVLSYVNNLNANDFGALID LFAPDGALQPPFQKPIVGRD AILRFFNEECQNLTLVPERG VSEPVEDGYTQIKVTGKVQT PWFGSSVGMNIAWRFLLNPQ GKIFFVAIDLLASPKELLNL MR-  319
647107175_ocp1_Cylindrospermopsis5            MAITIDSARGIFPQTLSADA VPATIARFKQLSAEDQLAWI WFAYLEMGKTVTIAAPGAAS MQFAEPTLNQIRQMSFPEQT QAMCDLANNADTPICRTYAA WSPNIKLGFWNQLGEWMEQG IVAPIPAGYQLSANAAAVLQ ALREMDQGQQITTLRSTVVD MGFDPN--KLGDY-TRVSEP VVVPTEMSKRTQVTIEGLTN STVLSYVNNLNANDFGALID LFAPDGALQPPFQKPIVGRD AILRFFNEECQNLTLVPERG VSEPVEDGYTQIKVTGKVQT PWFGSSVGMNIAWRFLLNPQ GKIFFVAIDLLASPKELLNL MR-  319
2730906889_ocp1_Cylindrospermopsis55          MAITIDSARGIFPQTLSADA VPATIARFKQLSAEDQLAWI WFAYLEMGKTVTIAAPGAAS MQFAEPTLNQIRQMSFPEQT QAMCDLANNADTPICRTYAA WSPNIKLGFWNQLGEWMEQG IVAPIPAGYQLSANAAAVLQ ALREMDQGQQITTLRSTVVD MGFDPN--KLGDY-TRISEP VVVPTEMSKRTQVTIEGVTN STVLSYVNNLNANDFGALID LFAPDGALQPPFQKPIVGRD AILRFFNEECQNLTLIPERG ISEAVEDGYTQIKVTGKVQT PWFGAAVGMNIAWRFLLNPQ GKIFFVAIDLLASPKELLNL MR-  319
647108518_ocp1_Raphidiopsis                   MAITIDSARGIFPQTLSADA VPATIARFKQLSAEDQLAWI WFAYLEMGKTVTIAAPGAAS MQFAETTLNQIRQMSFPEQT QAMCDLANSADTPICRTYAA WSPNIKLGFWNQLGEWMEQG IVAPIPAGYQLSPNAAAVLQ ALREMDQGQQITTLRSTVVD MGFDPN--KLGDY-TRISEP VVVPTEMSKRTQVTIEGVTN STVLSYVNNLNANDFGALID LFAPDGALQPPFQKPIVGRD AITRFFNEECQNLTLIPERG ISEPVEDGYTQIKVTGKVQT PWFGAAVGMNIAWRFLLNPQ GKIFFVAIDLLASPKELLNL MR-  319
2503740439_ocp1_Nostoc55                      MPITIDSARGIFPETLSADA VPATIARFKQLSAEDQLAWT WFAYLEMGKTITIAAPGAAR MQFAEGTLDQIRKMTFPEQS QVMCDLANNADTPICRTYAT WSANIKLGFWYQLGVWMDQG IVAPIPAGYQLSANASAVLQ AVRELDQGQQITVLRNSVVD MGFDPN--KLGDY-TRVAEP VVAPKDVSQRTQVTIEGLTN ATVLSYMDNLNANDFGALID LFAPDAALQPPFQRPIVGRD AILRFFNEECQNLSLLPERG VAEPAEEGYTQIKVTGKVQT PWFGAGVGMNMAWRFLINPK GKIFFVAIDLLASPKELLNL VR-  319
2775963463_ocp1_Anabaenopsis                  MPITIDSARGIFPETLSADA VPATIARFKQLSAEDQLAWT WFAYLEMGKTITVAAPGAAR MQFAEATLHQIREMSFPEQS QVMCDLANNADTPICRTYAT WSANIKLGFWYQLGVWMDQG IVAPIPAGYQLSANASAVLQ AVRELDQGQQITVLRNSVVD MGFDPN--KLGEY-TRVSEP VVAPKDVSQRTQVTIEGITN ETVLSYMDNLNANDFGALID LFAPDAALQPPFQRPIVGRD AILRFFNEECQNLKLLPERG VSEPAEEGYTQIKVTGKVQT PWFGAGVGMNMAWRFLINPK GKIFFVAIDLLASPKELLNL VR-  319
2791308442_ocp1_Nostoc55                      MPITIDSARGIFPETLSADA VPATIARFKQLSAEDQLAWT WFAYLEMGKTITVAAPGAAR MQFAEATLNQIREMTFPEQS QVMCDLANNADTPICRTYAT WSANIKLGFWYQLGVWMDQG IVAPIPAGYQLSANASAVLQ AVRELDQGQQITVLRNSVVD MGFDPN--KLGDY-TRVSEP VVAPKDVSQRTQVTIEGITN ETVLSYMDNLNANDFGALID LFAPDAALQPPFQRPIVGRD AILRFFNEECQNLKLLPERG VSEPAEEGYTQIKVTGKVQT PWFGAGVGMNMAWRFLINPK GKIFFVAIDLLASPKELLNL VR-  319
2516146008_ocp1_Fischerella55                 MPFTIDSARSIFPNTLSADA VPATIARFNQLSAEDQLAWT WFAYLEMGKTITVAAPGAAS MQFAEATLNQIRQMTFSEQT QVMCDLANHADTPICRTYAT WSPNIKLGFWYQLGQWMDQG IVAPIPAGYQLSANASAVLQ AVRELDQGQQITVLRNAVVD MGFDPS--KLGDY-TKVAEP VVAPKQTSQRTQVTIEGITN PTVLSYMDNLNANDFEALIE LFTPDGALQPPFQRPIVGKD AILRFFKEECQNLKLIPERG ISEPVEDGYTQVKVTGKVQT PWFGAAVGMNMAWRFLLNPQ NKIFFVAIDLLASPKELLNL VR-  319
2517062861_ocp1_Fischerella55                 MPFTIDSARGIFPKTLSADA VPATIARFNQLSAEDQLAWT WFAYLEMGKTITVAAPGAAS MQFAEGTLNQIRQMTFSEQT QVMCDLANHADTPICRTYAT WSANIKLGFWFQLGQWMDQG IVAPIPAGYQLSANASAVLQ AVRELDQGQQITVLRSAVVD MGFDPN--KLGDY-TKVTEP VVAPKEVSQRTQVTIEGIDN PTVLSYMDNLNANDFGALID LFAPDAALQPPFQKPIVGRD AILRFFNEECQNLKLMPERG VAEPVEDGYTQVKVTGKVQT PWFGAAVGMNMAWRFLLNPK GKIFFVAIDLLASPKELLNL VR-  319
2776274522_ocp1_Fischerella55                 MPFTIDSARGIFPKTLSADA VPATIARFNQLSAEDQLAWT WFAYLEMGKTITIAAPGAAS MQFAEGTLNQIRQMTFSEQT QVMCDLANHADTPICRTYAT WSANIKLGFWFQLGQWMDQG IVAPIPAGYQLSANASAVLQ AVRELDQGQQITVLRSAVVD MGFDPS--KLGDY-SKVTEP VVAPKEVSQRTQVTIEGIDN PTVLSYMDNLNANDFGALID LFAPDAALQPPFQKPIVGRD AILRFFNEECQNLKLMPERG VAEPAEDGYTQVKVTGKVQT PWFGAAVGMNMAWRFLLNPK GKIFFVAIDLLASPKELLNL VR-  319
2752813797_ocp1_Desertifilum                  MAITIDSARGIFPGTLSADA VPALTARFNQLSAEDQLAWT WFAFLEMGKTVTVAAPGAAS MQFAEATLNQIKQMTFEEQT QVMCDLANHADTPICRIYAT WSPNIKLGFWHQLGKWMEEG IVAPIPTGYKLSANATAVLE TLKTLDQGQQITVLRNSVVD MGFDVN--KLDGY-TRVSEP VVAPKAISQRTNVTIQGLDN PTVLSYMNNLNANDFDELIK LFVEDGALQPPFQRPIVGKK AIMQFFREECQNLNLMPERG VAEPADDGYTQVKVTGKVQT PWFGAAVGMNMAWRFLLNPE GKIFFVAIDLLASPKELLNL MR-  319
2628196395_ocp1_Phormidesmis                  MAITIDSARGIFPGTLSAGA VPALTARFNQLSAEDQLAWT WFAFLEMGKTVTVAAPGAAN MQFAEGTLNQVKKMTFEEQT QAMCDLANNADAPICRTYAT WSPNIKLGFWNQLGEWMEQG AVAPIPAGYKLSANANAVLE TLKSLDQGQQITVLRNSVVN MGFDAG--KLDSY-TRISEP VVAPREMSQRTQVAIEGLDN PTVLSYMDNLNANDFDELIK LFVPDGALQPPFQKPIVGKD AIMRFFREECQNLSLLPERG VAEPAEDGYTQVKVTGKVQT PWFGAAVGMNMAWRFLINPE GKIFFVAIDLLASPKELLNL VR-  319
2805486193_ocp1_Phormidesmis                  MAITIDSARGIFPGTLSADA VPALTARFNQLSAEDQLAWT WFAFLEMGKTITVAAPGAAS MQFAEGVLNQVKKMTFDEQT QVMCDLANHADTPLCRTYAT WSPNIKLGFWDQLGKWMEQG VVAPIPVGYKLSANANAVLE TLKTLDQGQQITVLRNSVVD MGFDAG--KLGGY-TRVSEP VVAPRELSQRTQVTIQGLDN PTVLSYMNNLNANDFDELIK LFLADGALQPPFQRPIVGKD AIMRFFKEECQNLSLLPERG VAEPADDGYTQVKVTGKVQT PWFGAAVGMNMAWRFLINPE GKIFFVAIDLLASPKELLNL VR-  319
2509809327_ocp1_Nostoc55                      MAITIDSARRIFPNTLQADA VPALTARFNQLSAEDQLAWT WFAFLEMGKTITVAAPGAAS MQFAEAILNQIKQMTFEEQT QVMCDLANHTDTPICRTYAT WSPNIKLGFWNQLGEWMQEG IVAPIPTGYQLSANAKAVLE TLKSLDQGQQITVLRNSVVD MGFDIN--KLDGY-TRVSEP VVAPKEISQRVKVSIEGVNN PTVLNYMNNLNANDFDELIK LFVEDGALQPPFQRPIVGKD AILRFFREECQNLNLLPERG VAEPTDDGYTQVKVTGKVQT PWFGAAVGMNMAWRFLLNPQ GKIFFVAIDLLASPKELLNL VR-  319
2673877873_ocp1_Nostoc55                      MAITIDSARRIFPNTLQADA VPALIARFNQLSAEDQLAWT WFAFLEMGKTVTVAAPGAAS MQFAEAILNQIKQMTFEEQT QVMCDLANHTDTPICRTYAT WSPNIKLGFWNQLGEWMEQG VVAPIPAGYQLSANANAVLE TLKTLDQGQQITVLRSSVVD MGYDAG--KLGGY-TRISEP VVAPKDISQRNQVNIEGINN PTVLSYMNNLNANDFDELIK LFVADGALQPPFQRPIVGKD AILRFFREECQNLNLLPERG VAEPAEDGYTQVKVTGKVQT PWFGAAVGMNMAWRFLLNPE GKIFFVAIDLLASPKELLNL VR-  319
637233536_ocp1_Nostoc55                       MAITIDSARRIFPNTLQADA VPALTARFNQLSAEDQLAWT WFAFLEMGKTITVAAPGAAS MQFAEGILKQIKEMTFEEQT QVMCDLANHTDTPICRTYAT WSPNIKLGFWNQLGEWMEQG AVAPIPAGYQLSANANAVLE TLKSLDQGQQITVLRSSVVD MGFDAA--KLDGY-TRVAEP LVAPKDISQRVQVTIEGINN STVLNYMNNLNANDFDELIK LFVEDGALQPPFQRPIVGKD AILRFFREECQNLNLLPERG VAEPADDGYTQVKVTGKVQT PWFGAAVGMNMAWRFLLNPQ GKIFFVAIDLLASPKELLNL VR-  319
646569346_ocp1_Trichormus                     MAITIDSARRIFPNTLQADA VPALTARFNQLSAEDQLAWT WFAFLEMGKTITVAAPGAAS MQFAEGILKQIKEMTFEEQT QVMCDLANHTDTPICRTYAT WSPNIKLGFWNQLGEWMEQG VVAPIPAGYQLSANANAVLE TLKSLDQGQQITVLRSSVVD MGFDAA--KLGGY-TRVSEP VVAPKDISQRVQVSIEGINN PTVLNYMNNLNANDFDELIK LFVEDGALQPPFQRPIVGKD AILRFFREECQNLNLLPERG VAEPAEDGYTQVKVTGKVQT PWFGAAVGMNMAWRFLLNPQ GKIFFVAIDLLASPKELLNL VR-  319
2730914286_ocp1_Sphaerospermopsis             MAITIDSARGIFPNTLSADA VPALTARFNQLSAEDQLAWT WFAFLEMGKTITVAAPGAAS MQFAEGILNQIKKMTFPEQT QVMCDLANHADTPICRTYAT WSPNIKLGFWNQLGEWMEQG IVAPIPAGYKLSANANAVLE TLKTLDQGQQITVLRNSVVD MGFDAS--KLEGY-TRISEP VVAPREISQRTQVKIQGLNN PTVLSYMNNLNANDFDELIK LFVADGALQPPFQRPIVGKD AILRFFREECQNLNLIPERG VAEPAEDGYTQVKVTGKVQT PWFGAAVGMNMAWRFLLNPE GKIFFVAIDLLASPKELLNL VR-  319
2509834000_ocp1_Chlorogloeopsi5               MAITIDSARGIFPNTLSADA VPALTARFNQLSAEDQLAWT WFAFLEMGKTITVAAPGAAS MQFAEGILNQIKQMTFPEQT QVMCDLANHADTPICRTYAT WSPNIKLGFWNQLGEWMEQG IVAPIPAGYQLSANAKAVLE TLKALDQGQQITVLRNSVVD MGFDVN--KLGSY-TKISEP VVPPKEKSQRTQVTIQGINN PTVLSYMNNLNANDFDELIK LFVPDGALQPPFQRPIVGKD AILRFFREECQNLNLLPERG ISEPAEDGYTQVKVTGKVQT PWFGAAVGMNMAWRFLLNPE GKIFFVAIDLLASPKELLNL VR-  319
2504681715_ocp1_Pseudanabaena11               MPFTLDTARGIFPNTLTADV VPATIARFEQLSAEDQLALI WFAYLEMGKSITIAAPGAAN MVLAEDALNQIKAMSPMEQS QAMCDLANRSDTPICRTYAV WSPNIKLGFWYRLGEFMEQG LVAPIPEGYKLSANASAVLA AIQGLESGQQITVLRNSVVG MGYDPN--KLGDF-KRVSEP VVPPQDMSQRTKVSIEGVDN PTVISYMNLLNANDFDNLIE LFAPDGALQPPFQRPIVGKD AVLKFFREECQNLKLMPERG VVEPADDGYTQIKVTGKVQT PWFSANIGMNMAWRFLLSPD NKIYFVAIDLLASPKELLNL AR-  319
2510102423_ocp1_Geitlerinema34                MPFTLDTARGIFPDTLSADV VPATIARFSQLNAEDQLALI WFAYLEMGKSITIAAPGAAS MTLAENTLNEIRQMKPLEQS QAMCDLANRADTPICRTYAS WSPNVKLGFWYQLGKLMEEG VVAPIPEGYKLSANASAVLQ AIRGLDPGQQITVLRNAVVG MGFDSG--KVGD--NRVSEP VVPPKDMAQRTQVKIEGVTN STVLEYMNNLNANDFNALIE LFVPDGALQPPFQKPIVGKD NVLRFFREECQNLKLIPERG VEEPAEDGYTQIKVTGKVQT PWFGGNVGMNIAWRFLLDPE NKIFFVAIDLLASPKELLNL AR-  318
2631154997_ocp1_Moorea66                      MPFSIESARGIFPGTLSADV VPATIARFNQLSAEDQLALI WFAYLEMGKTITVAALGAAS MVLAENTLNEIRDMTPMQQS QAMCDLANRADTPICRTYAT WSVNIKLGFWYQLGKWMDEG LVAPIPKGYQLSANASAVLA TIEGLDPGQQITVLRNCVVD MGFSSS--KLGSY-TRVSEP VVPPKEISQRTQVKIEGVTN PTVLKYMNNLNANDFDTLIT LFTADGALQPPFQRPIVGKD NVLRFFREECQNLKLIPERG VSEPAEDNYTQIKVTGKVQT PWFGGEVGMNVAWRFLLNPD DKIFFVAIDLLASPKELLNL AR-  319
2631139052_ocp1_Acidobacteria                 MPFTIESARGIFPGTLSADV VPATIARFNQLSAEDQLALI WFAYLEMGKTITVAALGAAS MVLAENTLNEIREMTPMQQS QTMCDLANRADTPICRTYGT WSVNIKLGFWYQLGKWMDEG LVAPIPEGYQLSANASAVLA TIEGLDPGQQITVLRNCVVD MGFSSS--KLGNY-TRVSEP VVPPKEISQRTQVKIEGVTN PTVLKYMNNLNANDFDALIT LFTPDGALQPPFQKPIVGKD NVLRFFREECQNLKLIPEKG VSEPAEDNYTQIKVTGKVQT PWFGGDVGMNVAWRFLLNPE NQIFFVAIDLLASPKELLNL AR-  319
2678294257_ocp1_Geminocystis                  MPFTIDSARTIFPQTLAADV VPATIARFIQLSAEDQLALI WFAYLEMGKTITIAAPGAAS MVLAEATLNEIKTMTPQEQS QLMCDLANRADTPVCRTYAV WSANVKLGFWYQLGEFMEKG IVAPIPEGYQLSANANSVLD AIKKLEPGQQITVLRNAVVD MGYDVS--KLGNY-TAISEP VVPPQEVSKRTKVTIEGVTN STVLNYMDNLNANDFDTLIE LFLPDGALQPPFKRPIVGKD NILRFFKEECQNLKLIPQHG ITEPADGGYTQIKVTGKVQT PWFGGNVGMDIAWRFLLNPE GKIFFVAIDLLASPKELLNL IR-  319
2672713132_ocp1_Geminocystis                  MPFTIDSARTIFPQTLAADV VPATIARFTQLSAEDQLALI WFAYLEMGTTITIAAPGAAS MILAESTLNEIKTMTAQQQS QVMCDLANRADTPICRTYAV WSVNIKLGFWYQLGKFMEEG IVAPIPEGYQLSANANSVLE AIKKLEPGQQITVLRNAVVD MGYDVN--KLGNY-TQIAEP VTPPQEVSKRTKVSIDGVSN PTVLNYMDNLNANDFDTLIE LFLPDGALQPPFKRPIVGKD NILRFFKEECQNLKLIPKHG VTEPADGGYTQIKVTGKVQT PWFGGNVGMDIAWRFLLNPD GKIFFVAIDLLASPKELLNL IR-  319
2509876957_ocp1_Geminocystis                  MPFTIDSARTIFPQTLAADV VPATIARFTQLSAEDQLALI WFAYLEMGKTITIAAPGAAS MILAESTLNEIKTMTPQQQS QVMCDLANRADTPICRTYAI WSANIKLGFWYQLGEFMEKG IVAPIPAGYTLSANANSVLE AIKKLESGQQITVLRNAVVD MGYDVK--KLGDY-TPIAEP VTPPQEISQRTKVSIQGVTN ATVLNYMDNLNANDFDTLIE LFLADGALQPPFKRPIVGKE NILRFFKEECQNLKLIPQQG VTEPADGGFTQIKVTGKVQT PWFGGNVGMDIAWRFLLNPE GKIFFVAIDLLASPKELLNL IR-  319
2503367326_ocp1_Cyanobacterium6               MPFTIDSARNIFPDTLAADA VPATIARFNQLSAEDQLALI WFAYLEMGKTITIAAPGAAS MVLAESTLEEIKKMNPQEQS QAMCDLANRADTPLCRTYAV WSPNIKLGFWYQLGKFMEEG LVAPIPEGYKLSANANSVLN TIKGLESGQQITVLRNAVVD MGYDLT--KLDSY-TPVSEP VAPPKDMAKRTNVSIEGVTN RTVLDYMDNLNANDFDTLIE LFAPDGALQPPFKRPIVGKE NVLRFFKEECQNLKLLPDRG ITEPADDGYTQIKVTGKVQT PWFGGNVGMNIAWRFLLNPD GKIFFVAIDLLASPKELLNL IR-  319
2790065741_ocp1_Cyanobacterium66              MPFTIDSARNIFPNTLSADA VPATVARFTQLNAEDQLALI WFAYLEMGKTITIAAPGAAS MVLAESTLEEIKKMSFQEQS QAMCDLANRADTPLCRTYGG WSANIKLGFWYQLGKFMEEG IVAPIPEGYKLSANANSVLN TIKGLESGQQITVLRNAVVD MGYDVS--KLENY-TPVSEP VAPPKDMNQRTNVSIEGVTN KTVLDYMDNLNANDFETLIT LFTADGALQPPFKRPIVGKD NIFRFFKEECQNLKLIPERG ITEPADDGYTQIKVTGKVQT PWFGGNVGMNIAWRFLLNPD GKIFFVAIDLLASPKELLNL IR-  319
2514153952_ocp1_Synechocystis                 MPFTIDSARGIFPNTLAADV VPATIARFSQLNAEDQLALI WFAYLEMGKTLTIAAPGAAS MQLAENALKEIQAMGPLQQT QAMCDLANRADTPLCRTYAS WSPNIKLGFWYRLGELMEQG FVAPIPAGYQLSANANAVLA TIQGLESGQQITVLRNAVVD MGFTAG--KDG---KRIAEP VVPPQDTASRTKVSIEGVTN ATVLNYMDNLNANDFDTLIE LFTSDGALQPPFQRPIVGKE NVLRFFREECQNLKLIPERG VTEPAEDGFTQIKVTGKVQT PWFGGNVGMNIAWRFLLNPE GKIFFVAIDLLASPKELLNF AR-  317
2810311282_ocp1_Synechocystis                 MPFTIDSARGIFPNTLAADV VPATIARFSQLNAEDQLALI WFAYLEMGKTLTIAAPGAAS MQLAENALKEIQGMTPLQQT QAMCDLANRADTPLCRTYAS WSPNIKLGFWYRLGELMEQG LVAPIPAGYQLSANANAVLA TIQGLESGQQITVLRNAVVD MGFTVG--K--DI-KRIAEP VVPPQDTASRTKVTIEGVTN ATVLNYMDNLNANDFDTLIE LFTSDGALQPPFQRPIVGKE NVLRFFREECQNLKLIPERG VTEPAEDGFTQIKVTGKVQT PWFGGNVGMNIAWRFLLNPE GKIFFVAIDLLASPKELLNF AR-  317
2506598109_ocp1_Spirulina66                   MPFTIDSARSIFPETLAADV VPATIARFKQLSAEDQLALI WFAYLAMGKTITIAAPGAAN MQFAQRTLDEIRQMTPLQQT QAMCDLANRTDTPMCRTYAS WSANIKLGFWYELGQFMEQG IVAPIPEGYKLSANANAILA TIQGLDPGQQITVLRNCVVD MGFDIS--KLDSS-QRVAEP VVPPKEMSQRTKVQIEGVTN STVLEYMDNLNANDFDNLIS LFTEDGALQPPFQKPIVGKD NVLRFFREECQNLKLMPERG ISEPAEDGYTQIKVTGKVQT PWFGGNVGMNIAWRFLLNPE NKVFFVAIDLLASPKELLNL VR-  319
643171068_ocp1_Arthrospira                    MPFTIDSARSIFPETLAADV VPATIARFKQLSAEDQLALI WFAYLEMGKTITIAAPGAAN MQFAEKTLEEIRQMTPLQQT QAMCDLANRTDTPICRTYAS WSPNIKLGFWYELGRFMDQG LVAPIPEGYKLSANANAILV TIQGIDPGQQITVLRNCVVD MGFDTS--KLGSY-QRVAEP VVPPQEMSQRTKVQIEGVTN STVLQYMDNLNANDFDNLIS LFAEDGALQPPFQKPIVGRD NVLRFFREECQNLKLIPERG VSEPTEDGYTQIKVTGKVQT PWFGGNVGMNIAWRFLLNPE NKVFFVAIDLLASPKELLNL VR-  319
646130639_ocp1_Arthrospira                    MPFTIDSARSIFPETLAADV VPATIARFKQLSAEDQLALI WFAYLEMGKTITIAAPGAAN MQFAENTLQEIRQMTPLQQT QAMCDLANRTDTPICRTYAS WSPNIKLGFWYELGRFMDQG LVAPIPEGYKLSANANAILV TIQGIDPGQQITVLRNCVVD MGFDTS--KLGSY-QRVAEP VVPPQEMSQRTKVQIEGVTN STVLQYMDNLNANDFDNLIS LFAEDGALQPPFQKPIVGKE NVLRFFREECQNLKLIPERG VSEPTEDGYTQIKVTGKVQT PWFGGNVGMNIAWRFLLNPE NKVFFVAIDLLASPKELLNL VR-  319
2508688806_ocpx_Synechococcus66               MVASLESVPNLFPSTQVASA VPTTIAAFDKLNVEDRLALL WYAYTEMGRSITPAALGSAR IVLAQGILEQIKQMSPAAQT QVMTDLASGADTPISRSYGS FSVNTKLGFWYELGEMMQQG LVARIPAGYEITPEANAVLE TIKNLDAGQQITVLRNTVVN MGYDPA---LNDY-KRPEEP AAKPVAFSLRSKSEISGISE YAVLSYIENMNAFDFRAAVS LFVADSALQPPFQKPIIGRE AIIAYMNEECQGLKMMPQQG ISETLPDGSKQVKVTGKVQT PWFGVNVGMNIAWRFALNPQ GEIKYLAVDLLASPQELLNM QR-  318
2510436315_ocpx_Chamaesiphon                  MSISLKSAQSIFSNTLIADA VPAVTAAFEQLSVEDQLALL WYAYTEMGVTITPAATGSAS MALAQPLLNDIKAMQPTAQT QVMTDLAMHTDTPICRTFTS FRMNTKLGFWYELGQMMKQG LVAPIPVGYQPSAEATALLE TIKELDAGQQITVLRNTVVN MGYDPA--RGQDY-DKREAP LVTPRAFADRSRAAIEGVDN YTVLSYIDNMNAFDFMAASG LFAEEGALQPPFQAPVVGQA AILTYMREECVGLKMLPERG VVEPIDDGYTQIKVTGKVQT PWFGASVGMNIAWRFLLDPQ GKIFFVAIDLLASPKELLNL RRA  320
2790073834_ocpx_Chamaesiphon                  MSISLKSAQSIFSNTLVADA VPAVTAAFEQLSVEDQLALL WYAYTEMGVTITPAATGSAS MALAQPLLNEIKAMQPAAQT QVMTDLAMHTDTPICRTFTS FRMNTKLGFWYELGQMMKQG LVAPIPDGYQASPEASALLE TIKGLDAGQQITVLRNTVVN MGYDPA--RGQDY-DKREAP SVTPRAFADRSRAAIEGVDN YTVLSYIDNMNAFDFMAASS LFAEEGALQPPFQAPVVGQA AILTYMREECVGLKMLPERG VVEPIDDGYTQIKVTGKVQT PWFGASVGMNIAWRFLLDPQ GKIFFVAIDLLASPKELLNL RRV  320
2509433601_ocpx_Microcoleus44                 MTYTIESAQGIFPNTQIANA VPATTEAYNKLSVEDQLALL WFAYTEMGTSITRAATGAAS MILAEGLLNEIKQMPRQAQS QAMYDLASNADTPIGRTYSS FRVNTKLGFWYELGQLMKQG VVAPIPPGYQMSSEAVGVLE TIKKLDPGQQITVLRNTVVN MGYDPD--LSEDY-AKREAP RSTPKALSERVQTKIEGIDN YTVLNYIDYMNAFDFTPAVG LFAEEGALQPPFQKPIVGKA AILTYMREECVGLKMMPERG VAETIENGYTQIKVTGKVET PWFGNNVGMNIAWRFLLDPQ GKIFFVAIDLLASPKELLNL MRK  320
2504089918_ocpx_Oscillatoria4                 MAVSIQSAQSIFSNTEIASI VPATTDAFYKLSVEDQLALL WYAYTEMGVSITAAAPGVAS MTLVEGVLNDIKQMSPAEQS KTMYDLASNADTPIGRIYTS LRVNTKLGFWYELGQLMKQG IVAPIPAGYQMSPEATAVLE TIKKLDPGQQITVLRNTVVH MGYDPD--FSQEY-GKRFAP RSTPTALEERVKTKIEGISE QTVLSYIDYMNAFDFTPAVG LFAEEGALQPPFQKPIVGRE AILNYMREECVGLKMMPERG VSEPAEDGYRQVKVTGKVET PWFGANVGMNIAWRFLLDPQ GQIFFVAIDLLASPKELLNL IRK  320
2505166544_ocpx_Microcoleu44                  MAVSIQSAQSIFSNMEIASA VPATTEAFYKLSVEDQLALL WYAYTEMGISITPAAPGVAS MALVEGILSEIKQMSPAAQS KTMFDLASNADTTIGRIYTS LRVNTKLGFWYELGQLMKQG LVAPIPAGYQMSPEATTVLE TIKKLDPSQQITVLRNTVVN MGYDPA--FSQEY-GKRSAP RSTPTAPEERVKTKIEGISE QTVLNYIDYMNAFDFTPAIA LFAEEGALQPPFQKPIVGRE AILNYMREECIGLKMMPQQG VSEPTEDGYRQVKVTGKVET PWFGANVGMNIAWRFLLDPQ GQIFFVAIDLLASPKELLNL IRQ  320
2724634483_ocpx_Microcoleus44                 MAVSIQSAQSIFSNTEIASV VPATTEAFYKLSVEDQLALL WYAYTEMGVSITAAAPGVAS MALVEGILSEIKQMSPEAQS KTMFDLASNADTTIGRIYTS LRVNTKLGFWYELGQLMKQG LVAPIPAGYQMSSEATQVLE TIKKLDPGQQITVLRNTVVN MGYDPA--FNQEY-SKRSAP RSTPTAPEERVKSTIEGISE QTVLSYIDYMNAFDFTPAVG LFAEEGALQPPFQKPIVGRE AILNYMREECIGLKMMPQQG VSEPAEDGYRQVKVTGKVET PWFGSNVGMNIAWRFLLDPQ GQIFFVAIDLLASPKELLNL IRK  320
637457419_ocpx_Gloeobacter0                   MAFTLESAQAIFAETGKPSP IPGILADFNRLSLEDRLALL WYAYTETGRTITRAALGAAS MALVEGMLDQIKQMPPAEQT RVMFDLARRADTPISRSYGY FSVNTKLGFWYQLAEWMAQG TVAPIPANYQMSTDAQLLFE SIKNLDGGQQIQVLRDIVLN MGFDPS-VVPDEA-PEAEDF QFERTEPVSTERIDVKGVDD PTPLRYFEAMNSDNFEAAVA LFEPEGALQPPFQKPIVGRE AIAAYMREEAQGLTMKPIEG ITEVLPDGSKKLKVTGKVQT PWFGVNVAMNIAWRFALNPK GEIFFVAIDMLASPEELVNL RPP  321
2558546973_ocpx_Gloeobacter00                 MPFTLASAQAIFAGV-APSR IPAILEEFNRLSIEDRLGLL WFAYTETGRSITRAALGAAS MSLVENLLNEIKQKSRAEQT QVMIDIASRADTPISRSYGY FSANTKLGFWYQLAEWMAQG LVAPAPKDYQLSSAANDLFN TIKKLDGGQQIQVLRDIVVN MGFDAS-VAPAPA-PKAEEF QFERTEPVVSG-LKVDGIND PTPLAYFEAMNRDDFETAVN LFAEDGALQPPFQKPIVGRE AILKYMREEAQGLNMRPAQG IAEVLPDGSKQLRVTGKVQT PWFGVNVAMNLAWRFALNPD GKIFFVAIDMLGSPEELLNL RPP  319
2634162237_ocpx_Nostoc55                      MSYTIESARSIFSNTQVADA VPATIAMFDQLNIDDQLAFL WYAYTELGRTITPAAPGKAN LQLMEGIFNQIKQMSHEEQT QLMRDLATNADTPISRSYAY FGVNAKLGFWWQLGEWMKEG IVAPMPASYQMSSQVKAVLE AVQQLDPGQQITVLRNTVVD MGFDPA-LASKRE-KEVINF TFPRTSQSPQ--FTIEGVTE PTVLKYIEAMNADNVDAAVA LFANNGALQPPFQKPIVGRP AISAYLRDEGQGLVMKPTQG ISESIEDGYTQHKITGTVET PWFGGNVGMNIAWRFLLDPQ GQIYFVAIDLLASPKELLNL TRG  319
2776635380_ocpx_Nostoc55                      MTYSIESARNIFSSTQVADA VPATTAMFAKLNVDDQLAFL WYAYAELGRTITPAAPGKAN LQLMEGIFNDIKQMSHEEQT QLMRDLASNADTPISRSYAY FGVNAKLGFWWQLGEWMKEG IVAPMPAGYQMSTEVKTVLE AVQRIDQSQQITVLRNTVVN MGFDPS-VADNKQ-AEVINF KFPRTSLSPQ--FTIEGVTE PTVLKYIEAMNADNFEAAVA LFANNGALQPPFQKPIVGRE AITSYLRDEGQGLVMKPTKG VSETIEDGYTQHKITGTVET PWFGGNVGMNIAWRFLLDPQ GQIYFVAIDLLASPKELLNL TRK  319
2776626838_ocpx_Nostoc55                      MSYTIESARNIFSSTQVADA VPATTAMFAKLNVDDQLAFL WYAYAELGRTITPAAPGKAN LQLMEGIFNDIKQMSHEQQT QLMRDLASNADTPISRSYAY FGVNAKLGFWWQLGEWMKQG IVAPMPAGYQMSTQVKAVLE AVQRIDQSQQITVLRNTVVN MGFDPS-LADKQQ-AEVINF KFPRASLSPQ--FTIEGVTE PTVLKYIEAMNADNFEAAVA LFANNGALQPPFQKPIVGRE AITAYLRDEGQGLVMKPTKG VSETIEDGYTQHKVTGTVET PWFGGNVGMNIAWRFLLDPQ GQIYFVAIDLLASPKELLNL TRK  319
2791288966_ocpx_Nostoc55                      MSYTIESARNIFSSTQVADA VPATTAKFAELNIDDQLAFL WYAYAELGRTITPAAPGKAN LQLMEGIFNEIKQMSHEEQT QLMRDLASNADTPISRSYAY FGVNAKLGFWWQLGEWMKQG IVAPMPVGYQMSTQVKAVLE AVQRIDQSQQITVLRNTVVN MGFDPS-LADKKQ-AEVINF KFPRSSLSPQ--FTIEGVTE PTVLKYIEAMNADNLEAAVA LFATNGALQPPFQKPIVGRE AITSYLRDEGQGLVMKPTKG VSETIEDGYTQHKITGTVET PWFGGNVGMNIAWRFLLDPQ GQIYFVAIDLLASPKELLNL TRK  319
642599720_ocpx_Nostoc55                       MNYTIESARNIFSSTQVADA VPATTAMFAELNIDDQLAFL WYAYAELGRTITPAAPGKAN LQLMEGIFNEIKQMSHEEQT QLMRDLASNADTPISRSYAY FGVNAKLGFWWQLGEWMKEG IVAPMPVGYQMSTQVKAVLE AVQKIDQSQQITVLRNTVVN MGFDPS--LADKK-QAQINF KFPRTSLSPQ--FTIEGVTE PTVLKYIEAMNADNFEAAVA LFANNGALQPPFQKPIVGRE AITAYLRDEGQGLVMKPTKG VSETIEDGYTQHKITGTVET PWFGGNVGMNIAWRFLLNPQ GQIYFVAIDLLASPKELLNL TRK  318
2551963320_ocpx_Scytonema                     MTFTIESAQSIFSSTQVPSP IPATLALFEQLSVDDKLALL WYAYTEMGRSITPAAVGVAR LQFAEGLLNQIKQMSTDDQF QVMRELANRADTPISRSYGV FSVNTKLAFWYELGELMKQG IVAPVPAGYQMSRGVSIVLE AIKQLDPGQQITVLRNAVVD MGFGSD--VAKSV-QTDAEP LFPRTSPAPAK-IAVEGITD STILSYLEALNKDDFDAAIA LFTPDGALQPPFQKPIVGYE AIKRYMRAEAQGLNIMPQQG ISESLPNGSKQVKVTGIVQT PWFGVNVGMNIAWRFLLNPE GKIVFVAIDMLASPQELLNL RPV  319
2646294031_ocpx_Scytonema                     MVFSIESAQNIFSSTQVPSP IPATIALFEQLNVDDKLALL WFAYTEMGRSITPAAVGAAR LQFAEGLLNQIKQMSQADQL QVMRDLANRADTPVSRSYAN FSVNTKLAFWFELGELMKQG VVAPVPSGYEMSRGVQIVLD AIKKLDAGQQITVLRNTVVD MGFGDV-VPPSSS-QIEAEP LFPRTEPAPTK-ITVKGITE PTVLSYIEALNKDDFDTAIS LFTPDGALQPPFQKPIVGRE AIKRYMRAEAQGLNILPQEG ISENLPNGSKQIKVTGIVQT PWFGVNVGMNISWRFLLNSE SKIFFVAIDMLASPEELLNL RVR  320
2652236399_ocpx_Chroococcales                 MTYTIESAQSIFSNTQIPSQ IPAIIALFDQLSVDDRLALL WYAYTEMGKTITPAAPGAAR LQFAERLLNEIKQMPNEGQM QVMRELALRSDTPISRTYGY FSVNTKLAFWYELGELMKQG LVTPVPTGYQMSPGVEVVLE AIKKLDAGQQITVLRNAVVD MGYDSD--AASSE-NRAAEP MFKRAVPAPSK-ITIAGVME PAVLNYVEAMNADNFKAAVE LFTSDGALQPPFQKPIVGRE AIAKYMQEEAQGLNMMPQQG ICETKADGSKQIKVTGVVQT PWFGVNVGMNIAWRFLINPQ GKIFFVAIDMLASPQELLNL RPR  319
2789937544_ocpx_Chlorogloea                   MTYTIESAQNIFSSTQVPSQ IPAIIALFDQLSVDDRLALL WYAYTEMGKTITPAAPGAAR LQFAERMLKDIQEKSNEDQM QVMRELATRADTAISRTYGY FSVNTKLAFWYELGELMKQG LVTPVPTGYQMSPGVQIVLD AIKKIDAGQQITVLRNTVVD MGFDTT-VASSSE-PRAAEP MFERDAPAPTA-IKIDGINE PAVSSYVTAMNADDFKSAVE LFTPDGALQPPFQKPIVGRE AIAKYMREEAQGLNMMPQQG ISEKTPDGSKQVKVTGVVQT PWFGVNVGMNISWRFLINPE NKIFFVAIDMLASPQELLNL RPT  320
2517697059_ocpx_Synechocystis                 MTYTIESAQNIFSSTQVPSQ IPAIIALFDQLSVDDRLALL WYAYTEMGKTITPAAPGAAR LQFAERMLKDIQQKSNEDQM QVMRELARRADTPMSRTYGF FSVNTKLAFWYELGELMKQG LVTPVPTGYQMSPGVQIVLD AIKKLDAGQQITVLRNTVVD MGFDTT-VASSSE-PRAAEP MFERDAPAPTK-IEIAGINE PAVSSYVTAMNADDFKSAVE LFTTDGALQPPFQKPIVGRE AIAKYMREEAQGLNMMPQQG ISEKAPDGSKQVKVTGVVQT PWFGVNVGMNISWRFLINPE DKIFFVAIDMLASPQELLNL RPT  320
2619256054_ocpx_Tolypothrix                   MSLSIESAQKIFSGTQVPSP IPATIALFDQLSVDDKLALL WFAYTELGRTITPAAPGAAR LQLAEGLLNQIKQLSNDEQT QVMRELADHIDTPISRSYAN FSVNTKLAFWYELGELMKQG LVAPIPPGYQMSTGVRVVLE AIQKLDPGQQITVLRNTVVD MGYDPG-ASSTNYARAAVEP MFERTVPSPTK-VTIEGITD PTVINYIEALNADNFDAAIA LFTPDGALQPPFQKPIVGPQ AIAAYLRAEAQGLNIMPEKG ISEVLADGSKQLKITGKVQT PWFGVQLGMNIAWRFLINPE GKIFFVAIDMLASPQELLNL RPV  321
2804887066_ocpx_Scytonema                     MSLSIESAQKIFSGTQVPSP IPAAIALFDQLSVDDKLALL WFAYTELGRTITPAAPGAAR LQLAEGLLNQIKQMSNADQT QLMRDLAGYVDTPISRSYAS FSVNTKLAFWFELGELMKKG IVAPIPPGYQITDGVKFVLE AIQKLDPGQQITVLRNTVVN MGFEPE-VNSSGYSKAAKEP MFPRTQPAPTQ-ITVEGITE PAVLSYFEALNADNFEAAIA LFTPDGAVQPPFQKPIVGRE SIIAYMRAEAQGLNIMPEQG ISEALPDGSKQLKITGKVQT PWFGVQVGMNIAWRFLLNPE GKIFFVAIDMLASPQELLNL RPR  321
2517243596_ocpx_Mastigocladopsis5             MSFSIESAQKIFSGTQVPSP IPATIALFDQLSVDDKLALL WFAYTELGRSITPAAPGAAR LQLAEGLLNQIKQMSNDEQT QLMRDLAAYVDTPISRSYAN FSVNTKLAFWFELGELMKKG IVAPIPPGYQITQGVKVVLE AIQKLDPGQQITVLRNTVIN MGFEPE-VNSSGYAKAAKEP MFPRTQPAPQ--LTVEGITE PAVLSYFEALNADNFDAAIA LFTPDGAVQPPFQKPIVGRE SIAAYMRAEAQGLNIMPEQG ISESLPDGSKQLKITGKVQT PWFGVQVGMNIAWRFLLNPE GKIFFVAIDMLASPQELMNL RPT  320
2637740930_ocpx_Tolypothrix                   MSLSIESAQKIFSGTQVPSP IPAAIALFDQLSVDDKLALL WFAYTELGRSITPAAPGAAR LQLAEGLLNQIKQMSNDEQT QLMRDLAGNVDTPISRSYAN FSVNTKLAFWFELGELMKKG IVAPIPPGYQITDGVKVVLE AIQKLDPGQQITVLRNTVVN MGFEPE-VDSSGYSKAAKEP MFPRTGPAPSK-LTVEGITE PAVLSYFEALNTDNFDAAIA LFTPDGAVQPPFQKPIVGRE SIAAYMRAEAQGLNIIPQQG ISEALPDGSKQLKITGKVQT PWFGVQVGMNIAWRFLLNPE GKIFFVAIDMLASPQELLNL RPS  321
2510089267_ocpx_Rivularia                     MALTIDSAQNIFAGTQVPSP IPATIALFDQLSVDDKLAYL WYAYTEMGKTITPAAPGAAR LQLAESLLKQIKEMSAEEQT RVMRDLANRSDSPISRSYGF FSVNTKLAFWFELGELMKQG VVAPIPANYQMSEGVKVVLE ATKKLDAGQQITVLRNTVVD MGFDTSGMAPSSS-KAPAEP MFERSGETVSD-VKIEGVNE PAVTKYIEAMNADNFDAAVS LFADDGALQPPFHKPIVGKQ AIGKYMREEAQGLNMMPKKG ISESRPDGSKQLKITGVVET PWFGANVGMNIAWRFLVNPQ GKIFFVAIDMLASPQELLNL GRK  321
2776200611_ocpx_Calothrix55                   MALTIDSAQNIFKETQLPSQ IPATIALFDQLSVDDKLAYL WYAYTEMGKTITPAAPGAAR LQLAESLLNQIKQMSPEEQT KVMRDLANRADSPISRSYGF FSVNTKLAFWFELGELMKQG VVAPIPANYQMSEGVKVVLE TTQKLDAGQQITVLRNTVVD MGFDTSGMAPSSS-KPTAEP AFERTSNAPKE-VKIDGINE PAVTKYIEAMNADNFDAAVA LFTDDGALQPPFHKPIVGKQ AIGKYMREEAQGLNMMPKKG ISENGPDGSKQLKITGVVET PWFGANVGMNIAWRFLVNPQ GKIFFVAIDMLASPKELLNL GRK  321
2648590327_ocpx_Scytonema                     VTYTIESAQNIFSGTQIPSP IPATIALFDQLSVDDRLAYL WYAYTEMGRTITPAAPGAAR LQLAEGLLTQIKQMSPEEQT KVMRDLANRIDTPINRSYGF FSVNTKLAFWYELGELMKQG IVAPIPTGYQMSPGVKVVLE ATQKLDPGQQITVLRNTVVD MGFDTSDLTPSSS-RKSVEP VFERTEPVTTN-VKIEGIDE PAVLQYVEAMNADNFAAAIA LFTADGALQPPFQKPIVGHE AIAKYMREEAQGLNMMPKQG ICEVQPDGSKQVKVTGVVQT PWFGVNVGMNIAWRFLINPQ GKIFFVAIDMLASPQELLNL RRM  321
2503615751_ocpx_Chroococcidiopsis5            MTYTIESAQNIFSGTQIPSP IPATIALFDQLSVDDRLAYL WYAYTEMGRTITPAAPGAAR LQLAEGLLTQIKQMSPEEQT KVMRDLANRIDTPINRSYGF FSVNTKLAFWYELGELMKQG IVAPIPTGYQMSPGVKVVLE ATQKLDPGQQITVLRNTVVD MGFDTSDLAPSSS-RKSAEP VFERTEPVTTN-VKIEGINE PAVLQYVEAMNADNFAAAIA LFTANGALQPPFQKPIVGHE AIAKYMREEAQGLNMMPKQG ICEVQPDGSKQVKVTGVVQT PWFGVNVGMNIAWRFLIDPQ GKIFFVAIDMLASPQELLNL RRM  321
2789932493_ocpx_Cyanosarcina                  VTYTIESAQNIFSGTQIPSP IPATIALFDQLSVDDRLAYL WYAYTEMGRTITPAAPGAAR LQLAEGLLTQIKQMSPEEQT KVMRDLANRIDTPINRSYGF FSVNTKLAFWYELGELMKQG IVAPIPTGYQMSPGVKVVLE ATQKLDPGQQITVLRNTVVD MGFDTSDLAPSSS-RKSAEP VFERTEPVTTN-VKIEGINE PAVLQYVEAMNADNFAAAIA LFTANGALQPPFQKPIVGHE AIAKYMREEAQGLNMMPKQG ICEVQPDGSKQVKVTGVVQT PWFGVNVGMNIAWRFLIDPQ GKIFFVAIDMLASPQELLNL RRM  321
2506493993_ocpx_Anabaena55                    MALTIQSAQSIFSDTQVPSQ IPATIALFDQLNVDDQLAYL WYAYTEMGKTITPAAPGAAR LQLAESLLTQIKLMSPEDQT KVMRDLASRADTPISRSYGF FSVNTKLAFWYELGELMKSG LVTPIPAGYQMSPGVKVVLE ATQKLDQGQQITVLRNTVVN MGFDTSELGPSSYPKASAEP AFQRTTPVISS-VKIDGITE PAVLGYIEAMNADNFDAAVA LFTTDGALQPPFQKPIVGLE AIAKYMREEAQGLNMMPQQG ICEVQPDGSKQLKITGVVQT PWFGVTVGMNIAWRFLINPQ GKIFFVAIDMLASPQELLNL RRV  322
2504135231_ocpx_Anabaena5                     MTLTIQSAQSIFSNTQVPSL IPATIALFDQLNVDDQLAYL WYAYTEMGKTITPAAPGAAR LQLAESLLTQIKLMSPEEQT KVMRDLASRADTPISRSYGF FSVNTKLAFWYELGELMKKG LVTPIPVGYQMSPGVKVVLE ATQKLDQGQQITVLRNTVVN MGFDTSELAPSSYPKSDSEP AFQRTTPTISS-VKIEGITE PAVLGYIEAMNADNFDAAIA LFTPDGALQPPFQKPIIGTQ AIAKYMREEAQGLNMMPQQG ICEVRGDGSKQLKITGVVQT PWFGVTVGMNIAWRFLINPE GKIFFVAIDMLASPQELLQL TRV  322
2509769046_ocpx_Cylindrospermum5              MALTIQSAQSIFSNTQVPSP IPATIALFDQLNVDDQLAYL WYAYTEMGKTITPAAPGSAR LQLAEGLLTQIKLMSPEEQT KVMRDLANRADTPISRSYGF FSVNTKLAFWFELGELMKKG LVAPIPSGYQMSPGVQFVLE ATKKLDPGQQITVLRNTVVD MGFDTSDLGPSSYPKAVAEP AFQRTTPTISS-VKIEGVTE PAVLGYIEAMNADNFDAAIA LFTADGALQPPFQKPIVGRE AIAKYMREEAQGLNMMPQMG ICDVQPDGSKQLKVTGVVQT PWFGVTVGMNISWRFLINPE GKIFFVAIDMLASPQELMNL RRV  322
648050422_ocpx_Nostoc55                       MALTIQSAQTIFSNTQVPSP IPATIALFAQLNVDDQLAYL WYAYTEMGKTITPAAPGAAR LQLAEGLLTQIKQMSREEQT KVMRDLASRADTPISRSYGF FSVNTKLAFWYELGELMKQG IITPIPVGYQMSPGVKVVLE ATQKLDQGQQITVLRNTVVD MGFDTSELGPSSYPKADTEP AFQRTTPVISS-VKIDGITE PAVLGYIEAMNADNFDAAIA LFTNEGALQPPFQKPIVGQK AIAKYMREEAQGLNMMPQKG ICEVQPDGSKQLKITGVVQT PWFGVTVGMNISWRFLINPE GKIFFLAIDMLASPQELMNL RQV  322
2516864165_ocpx_Dolichospermum                MALTIQSAQTIFSNTQVPSP IPATIALFDQLNVDDKLAYL WYAYTEMGKTITPAAPGAAR LQLAEGLLSQIKQMSSEEQT KVMRDLASRADTPISRSYGF FSVNTKLAFWYELGELMKQG IITPIPVGYQMSPGVRFVLE ATQKLDPGQQITVLRNTVVD MGFDTSDLGPSSYPKAATEP AFQRTTPVISS-VKIDGITE PAVLGYIEAMNADNFDAAIA LFTTDGALQPPFQKPIVGRE AIAKYMREEAQGLNMMPQQG ICEVQPDGSKQLKITGIVQT PWFGVTVGMNISWRFLINPE GKIFFVAIDMLASPQELMNL RRV  322
2516859902_ocpx_Dolichospermum                MALTIQSAQTIFSNTQVPSP IPATIALFDQLNVDDKLAYL WYAYTEMGKTITPAAPGAAR LQLADGLLSQIKQMSSEEQT KVMRDLASRADTPISRSYGF FSVNTKLAFWYELGELMKQG IITPIPVGYQMSPGVKFVLE ATQKLDPGQQITVLRNTVVD MGFDTSDLGPSSYPKAATEP AFQRTTPVISS-VKIDGITE PAVLGYIEAMNADNFDAAIA LFTTDGALQPPFQKPIVGRE AIAKYMREEAQGLNMMPQQG ICEVQPDGSKQLKITGIVQT PWFGVTVGMNISWRFLINPE GKIFFVAIDMLASPQELMNL RRV  322
2513240909_ocpx_Dolichospermum                VALTIQSAQTIFSNTQVPSP IPATIALFDQLNVDDKLAYL WYAYTEMGKTITPAAPGAAR LQLADGLLSQIKQMSSEEQT KVMRDLASRADTPISRSYGF FSVNTKLAFWYELGELMKQG IITPIPVGYQMSPGVKFVLE ATQKLDPGQQITVLRNTVVD MGFDTSDLGPSSYPKAATEP AFQRTTPVISS-VKIDGITE PAVLGYIEAMNADNFDAAIA LFTTDGALQPPFQKPIVGRE AIAKYMREEAQGLNMMPQQG ICEVQPDGSKQLKITGIVQT PWFGVTVGMNISWRFLINPE GKIFFVAIDMLASPQELMNL RRV  322
2586761846_ocpx_Aphanizomenon                 VALTIQSAQTIFSNTQVPSP IPATIALFDQLNVDDQLAYL WYAYTEMGKTITPAAPGVAR LQLAESLLTQIKQMSREEQT KVMRDLASRADTPISRSYGF FSVNTKLAFWFELGELMKQG IIAPIPVGYQMSPGVKFVLE ATQKLDQGQQITVLRNTVVD MGFDTSDLGPSSYPKAATEP AFQRTSPVISS-VKIDGITE PAVLGYIEAMNADKFDDAIA LFTTDGALQPPFQKPIIGRE AIAKYMREEAQGLNMMPQQG ICEVQPDGSKQLKVTGVVQT PWFGVTVGMNISWRFLINPD GKIFFVAIDMLASPQELMNL RRV  322
2632408825_ocpx_Aphanizomenon                 MALTIQSAQTIFSNTQLPSP IPATIALFDQLNVDDQLAYL WYAYTEMGKTITPAAPGVAR LQLAESLLTQIKQMSREDQT KVMRDLASRADTPISRSYGF FSVNTKLAFWFELGELMKQG IITPVPVGYQMSPGVKFVLE ATQKLDQGQQITVLRNTVVD MGFDTSDLGPSSYPKAATEP AFQRTSPVISS-VKIDGITE PAVLGYIEAMNADKFDDAIA LFTTDGALQPPFQKPIIGRE AIAKYMREEAQGLNMMPQQG ICEVQPDGSKQLKVTGVVQT PWFGVTVGMNISWRFLINPD GKIFFVAIDMLASPQELMNL RRV  322
2652613930_ocpx_Anabaena55                    VALTIQSAQTIFSNTQLPSP IPATIALFDQLNVDDQLAYL WYAYTEMGKTITPAAPGVAR LQLAESLLTQIKQMSREDQT KVMRDLASRADTPISRSYGF FSVNTKLAFWFELGELMKQG IITPVPVGYQMSPGVKFVLE ATQKLDQGQQITVLRNTVVD MGFDTSDLGPSSYPKAATEP AFQRTSPVISS-VKIDGITE PAVLGYIEAMNADKFDDAIA LFTTDGALQPPFQKPIIGRE AIAKYMREEAQGLNMMPQQG ICEVQPDGSKQLKVTGVVQT PWFGVTVGMNISWRFLINPD GKIFFVAIDMLASPQELMNL RRV  322
2562228855_ocpx_Anabaena55                    MALTIQSAQTIFSNTQLPSP IPATIALFDQLNVDDQLAYL WYAYTEMGKTITPAAPGVAR LQLAESLLTQIKQMSREEQT KVMRDLASRADTPISRSYGF FSVNTKLAFWFELGELMKQG IITPVPVGYQMSPGVKFVLE ATQKLDQGQQITVLRNTVVD MGFDTSDLGPSSYPKAGAEP AFQRTTPVISS-VKIDGITE PAVLGYIEAMNADKFDTAIA LFTTDGALQPPFQKPIVGRE AIAKYMREEAQGLNMMPQQG ICEVQPDGSKQLKITGVVQT PWFGVTVGMNISWRFLINPE GQIFFVAIDMLASPQELMNL RRV  322
2582773794_ocpx_un                            VALTIQSAQTIFSNTQLPSP IPATIALFDQLNVDDQLAYL WYAYTEMGKTITPAAPGVAR LQLAESLLTQIKQMSREEQT KVMRDLASRADTPISRSYGF FSVNTKLAFWYELGELMKQG IITPVPVGYQMSPGVKFVLE ATQKLDQGQQITVLRNTVVD MGFDTSELGPSSYPKAATEP AFQRTTPVISS-VKIDGITE PAVLGYIEAMNADKFDTAIA LFTADGALQPPFQKPIVGRE AIAKYMREEAQGLNMMPQQG ICEVQPDGSKQLKITGVVQT PWFGVTVGMNISWRFLINPE GQIFFVAIDMLASPQELMNL RRV  322
2507334691_ocpx_Scytonema                     MVLSIESAQNIFSKTQVPSP IPATIALFDQLGVDDQLAYL WYAYTEMGKTITPAAPGVAR LQLAEGLLNQIKEMSQEEQT QVMRELASRADSPISRSYGF FSVNTKLAFWYELGELMKQG VVTPIPSGYQMSPGVKVVLE ATQKLDAGQQITVLRNTVVD MGFDTSALGPSTS-KPAAEP AFKRSVPPITS-VKIEGITE PAVLGYIEAMNSDNFDAAIN LFTTDGALQPPFQKPIVGHE AIAKYMREEAQGLNMMPKQG ISEVLPDGSKQLKITGVVQT PWFGVTVGMNIAWRFLINPQ GKIFFVAIDMLASPQELMNL RPV  321
2776128733_ocpx_Tolypothrix                   MALSIESAQNIFSNTQVPSP IPATIALFDQLGVDDQLAYL WYAYTEMGKTITPAAPGAAR LQLAEGLLNQIKQMSKEEQT QVMRELASRADTPISRSYGF FSVNTKLAFWYELGELMKQG LVAPIPSGYQMSPGVQVVLE ATKKLDAGQQITVLRNTVVD MGFDTSAIGPSSS-KPAAEP AFKRSAPPVTS-VKIEGITE PAVLGYIEAMNADKFDAAIA LFTPDGALQPPFQKPIVGHE AIAKYMREEAQGLNMMPKQG ISEVLPDGSKQLKITGVVQT PWFGVTVGMNIAWRFLINPQ GKIFFVAIDMLASPEELMNL RRV  321
2628367946_ocpx_Hassallia                     MALSIESAQNIFSNTQVPSP IPATIALFDQLSVDDQLAYL WYAYTEMGKTITPAAPGAAR LQLAEGLLNQIKQMSKEEQT QVMRELANRADTPISRSYGF FSVNTKLAFWYELGELMKQG IVAPIPSGYQMSPGVQVVLE ATKKLDAGQQITVLRNTVVD MGFDTSALGPSSS-KPAAEP AFKRSAPPVTS-VKIEGITE PAVLGYIEAMNADKFDAAIA LFTPDGALQPPFQKPIVGHE AIAKYMREEAQGLNMMPKQG ISEVLPDGSKQLKITGVVQT PWFGVTVGMNIAWRFLINPQ GKIFFVAIDMLASPQELMNL RPV  321
2634157516_ocpx_Nostoc55                      MALTIESAQNIFSKTQVPSP IPATIALFDQLGVDDQLAYL WFAYTEMGRTITPAAPGAAR LQLAESLLTQIKQMSPEEQT QVMRDLANRADTPISRSYGF FSVNTKLAFWYELGELMKQG VVAPIPSGYQMSPGVQVVLE ATKKLDAGQQITVLRNTVVG MGFDTSALGPSSYPKPVAEP AFERTAPVVSS-VKIDGITE AAVLSYIEAMNADNFDAAIN LFTPDGALQPPFQKPIVGRE AIAKYMREEAQGLNMMPKQG ICEVQPDGSKQLKVTGVVQT PWFGVNVGMNIAWRFLINPQ GKIFFVAIDMLASPEELLSL RRV  322
2563162250_ocpx_Nodularia55                   MALTIQSAQNIFSNTQVPSP IPATIALFDQLGVDDQLAYL WYAYTEMGKTITPAAPGAAR LQLAESLLNQIKKMSPEEQT QVMRDLANRADAPISRSYGF FSVNTKLAFWYELGELMKQG VVAPIPSGYQMTPGVQVVLD ATKKLDPGQQITVLRNTVVN MGFDTSDLGPSSYPKAVEEP AFARTAPSISS-VKIDGVTE PAVLSYIEAMNADNFDKAIS LFTPEGALQPPFQKPIVGHE AIAKYMREEAQGLNMMPKQG ICEDQPDGSKQLKITGVVQT PWFGVTVGMNIAWRFLINPE GKIFFVAIDMLASPEELLNL RRV  322
K9TNB3_Oscillatoria_acuminata_PCC_6304        M----TTNVTGKSQTR-SQD TQNIVNEFEKLSTDDQLAVL YWIYEKMGDSITPAAPGAAE PNIAPMLMDDYYKLSDDEQL QIMRDIVERKDTVYSHAYGA LSANNQLVVWYAWAVGMGD- RIVDMPSDYQSTPETDRILS EIEQAEFEEQISILREIAGG MGYTAA--------ASVPTQ AETGVTPSL----------- -------------------- -------------------- -------------------- -------------------- -------------------- -------------------- ---  175
F5UFR4_Microcoleus_vaginatus_FGP2             M----NSPAATNPHSL-SNE TQNIVQAINGLGTDEKLALL YFVYEKMGDSVTPAAPAAAD PQLAPMLLDDFYKLSHDQQL NIMRGIVNGDDTPYSHAYGA LTANNQLVVWYAWAIGMGE- TIVDIPEGYEATEAVNGLLG QIEGLEFEQQITVLRDVANN MGYTDV--------KPIATQ AEVGKTSSL----------- -------------------- -------------------- -------------------- -------------------- -------------------- -------------------- ---  175
K9VD25_Oscillatoria_nigro_viridis_PCC_7112    M----NSPAATNPHSL-SND TQNIVQAINGLGTDEKLALL YFVYEKMGDSITPAAPAAAE PQLAPVLLDDFYKLSHDEQL NIMRGIVNRDDTPYSHAYGA LTANNQLLVWYAWAIGMGE- RIVDIPEGYEATEAVNGLLD KIEGLDFEQQISVLRDVANN MGYTDV--------KPIATQ AQVGKTSSL----------- -------------------- -------------------- -------------------- -------------------- -------------------- -------------------- ---  175
A0A0S3UDJ9_Leptolyngbya_sp_NIES3755           M-PQSASQNVDPSEYL-GEG LQSAIDDFNPLSADDKLALL YYVYEKMGDSITPAAPQAAE PELAPILLGDFYNLSHQDQL QVMRDIVNRTDTEYSRAYGA LKENNQLLVWYAWAVAMGE- SVVGMPADYQQSDAIGNFLK RIESFEFEQQMSLLRELASE MGYTEV--------QAVPSQ AQTGKTASL----------- -------------------- -------------------- -------------------- -------------------- -------------------- -------------------- ---  178
K9VUT6_Crinalium_epipsammum_PCC_9333          M---PANENSGKSQAL-SDD TKQVVAAFEGLGTDEKLALL YFIYKEMGKSITQAAPAATD PQLAPKLLGDYLQLSNEQQL AIMREIVNREHTEYSHAYGV LKENNQLMVWFAWAQAMGH- TVVDMPSGYENSAPSNDVLN RIKALDFEGQISLLRTIASN MGYTDI--------QAIPTQ AETGKTSSL----------- -------------------- -------------------- -------------------- -------------------- -------------------- -------------------- ---  176
K9WL88_Microcoleus_sp_PCC_7113                M---SSAQETTRSSAR-SED TRKVVQAFEALGTDDKLALL YYVYEKMGDSITPAAPTAAN PEMAPRLLGAFYDSSDQDQL AVMRAIVNREDTELSRAYGA LTENNQLVVWYAWAVAMGD- TVVDMPNDYQSTEAINNTLS QIEGLDFEGQISLLREIVGK MGYSDV--------KPIPTQ AETGKTPSL----------- -------------------- -------------------- -------------------- -------------------- -------------------- -------------------- ---  176
A0A1Q4REG9_Calothrix_sp_HK06                  M---VSSFNNQIPQAL-TEE SQAVVKDFDKLDTDAKLAWF YLVYTEMGESITRAAPNAAE PELAPSLVQDYLKLSDDKQL QIMRDIVDKKDTEYSRTYGA LKDNNQLLVWYAWAEEMGK- SVVGMPNDYTPSDNVKGLLS KIQNLEFEGQMSVFRTIVNQ MGYSNV--------KPIETQ AQTGKTASL----------- -------------------- -------------------- -------------------- -------------------- -------------------- -------------------- ---  176
A0A2P8QPV0_Chroococcidiopsis_sp_CCALA051      M---TSSFNPDRSQAL-SAE TQNIIKAFDALDTDAKLAWF YLVYKKMGDSITPAAPTAAE PELAPRLLGDFYELSDDEQL AIMRQIVNKENTDYSHAYGA LKENNQLMVWYAWAQAMGD- TVVGMPSSYQASEPIKNLLS QTEGLEFEDQISIFRTISSN MGYTDI--------KPIETQ AQTGKTSSL----------- -------------------- -------------------- -------------------- -------------------- -------------------- -------------------- ---  176
K9X0I3_Cylindrospermum_stagnale_PCC7417       M---TASYNKTVAQVQ-GQE TQQVVADFNNLDTDAKLAWL YFVYEKMGDSVTPAAPGAAE PELAPLLVEDYLELSDEQQL EIMRDIVNRKDTEYSRAYGA LKENNQLYIWYVWAEEMED- TVVGMPDNYQSTKAINDLLS RLEELDFEEQISILRTISGQ MGHTDV--------KPIETQ AQTGKTSSL----------- -------------------- -------------------- -------------------- -------------------- -------------------- -------------------- ---  176
B2J276_Nostoc_punctiforme_strain_PCC73102     M---TASYDKTISQAQ-SNE TQKLVDAFNNLDTDAKLAWF YLVYKKMGDSITPAVPAAAE PELSPLLLGDFFELSDEQQL DIMRDIVNRKDTEYSRAYGA IKENNQLLVWYAWAVAMGN- QVVDLPGSYEPSKAINDLVS QIEKLDFDEQISVFRTIAGE VGYTDV--------KPIATQ AETGKTSSL----------- -------------------- -------------------- -------------------- -------------------- -------------------- -------------------- ---  176
A0A433NNI8_Chlorogloeopsis_fritschii_PCC6912  M---TTGYNKSAPQAL-SEE TQKAVESFNTLDTDAKLAWL YFVYEKMGDSITPAAPSAAE PELAPTLLADYYKLSDEQQL QIMREIVNCENTEHSRAYGA LKENNQLFIWYAWAEAMGD- DVVDMPDDYNASDAINNLLS QIEKMDFEEQMSVLRTVVGQ MGYSDV--------KPIETQ AETGKTSSL----------- -------------------- -------------------- -------------------- -------------------- -------------------- -------------------- ---  176
A0A139XE24_Scytonema_hofmannii_PCC7110        M---TASYNKQAPQAL-SNE TQKVVDAFNRLDTDAKLAWL YYVYKKMGNSITPAAPAAAE PELAPKLVGDYLQLSDDKQL AIMRQVVNREDTEYSRAYGA IKENNQLFVWFAWAVAMGQ- SVVDMPANYKATDAINNVLS QIEGLEFEQQMSVLRTIVGQ MGYTDV--------KPIETQ AQTGKTSSL----------- -------------------- -------------------- -------------------- -------------------- -------------------- -------------------- ---  176
Q7NNZ9_Gloeobacter_violaceus_PCC7421          METDQPLRSEAPEAVR-SAQ LEHAVGQFNALEVDDKLAVL YGVYKLSGQAIDSATPDDAN FEMTREFFGEFDALPQEAQL EAMRALLRRDGNAIGHIYSR YTETERLAIWLLLAKRMGS- DVIGVPAGYQLSEQAQTILA LVQPLDFEQQITFLGDTVKD TDR----------------- -------------------- -------------------- -------------------- -------------------- -------------------- -------------------- -------------------- ---  161
Q7NNZ8_Gloeobacter_violaceus_PCC7421          MIVEQALDSEAPEAAR-SVG VRNAVEQFNALEVDDKLAVL YYLYEAMGESVTPAAPGAAD IELTTAFFGEFNALTDDTQL EAMRALVRCEDNTLGREYGK LSENNKLVIWYLLAERMGD- DVIGMPDDYQLGDLGQQNLV HVKELDFEQQITFLRDVVNP MGHDPI--------ERAV-- -------------------- -------------------- -------------------- -------------------- -------------------- -------------------- -------------------- ---  168
A0A0S3U9E1Leptolyngbya_sp_NIES3755            M-----------PYNH-SEN TQRALSMFQQYDIDTQLALL WYGYLDIKDELNPAPPPSA- DTLARTIYGEIKALSQDEQL QAQRDILSGAESQFGKSYSA LSNSARIEVWLLLGQGMESG EIINVPSDYKLPEQTHEFSD FISGLSFEDRIEFMQAGVQG MGAAST--------TAQ--- -------------------- -------------------- -------------------- -------------------- -------------------- -------------------- -------------------- ---  156
A0A1Q4RQ64_Calothrix_sp_HK06                  M--------TTSYFAP-SDQ VKKAIETFQNFDVDTQLALF WFGYLDLKQNLTPANSPSS- QTTAEAVFNRIIAMSKEEQL QAQRDIAGHANSEISQLYGG LDPSAKLDVWLRISQAMEDG RAIPVPEDYKLPENTNQFTQ QVKSLEFEERVEFSRNVAFS MGTSSA--------NN---- -------------------- -------------------- -------------------- -------------------- -------------------- -------------------- -------------------- ---  158
B2JAD1_Nostoc_punctiforme_PCC73102            M-----------TYTV-DEA TRPALETFQRFDVDTQLALL WFGYLDLKEQLKPAPPLSV- ETPAKAVFDQFLDLSQEEQL KAQRDIINGAANNISQTYNS LSPNAKLDVWFLLAQGMEDG SIIQVPSDYQLPGETDEFVA LIKNLEFEQRINFMLSAVEA MG------------------ -------------------- -------------------- -------------------- -------------------- -------------------- -------------------- -------------------- ---  149
K9VZ80_Crinalium_epipsammum_PCC9333           M-----------TFTT-NNT SKEALQNFQQFDADTQLAVL WFGYLDIKDQLTPTNTTSA- QEEAAAVFNIIQALPPEEQL QAQRDIITGADNQITRAYTS VSSSSKLDIWLRLAQGMEKG TVIQVPSDYQLPSETKQFVD KIKQIDFEERLNFMRSAVIE MGVKS--------------- -------------------- -------------------- -------------------- -------------------- -------------------- -------------------- -------------------- ---  152
K9U8D2_Chroococcidiopsis_thermalis_PCC7203    M-----------TYAT-DES TKRSLEQFNRYDADTKLGLL WFGYLDLKDKLTPANETST- QDTAAAVFDQFVALSQEEQL QAQRDIVNRADTDLSRAYSA LASSGKLDLWLRLAQGMEDG RIIGVPSDYEPPAETNEFVE QIKQLEFEQRLNFMRSAVVE MGAK---------------- -------------------- -------------------- -------------------- -------------------- -------------------- -------------------- -------------------- ---  151
A0A433NQK8_Chlorogloeopsis_fritschii_PCC6912  M-----------TFAT-DER TKQAVEQFRGFDVDTQLALL WFGYLDIKDKLIPANQTSA- QDTAAALYDQIQAKSKEEQL QAQRDIASRADTDISRAYTA LSSSAKLDVWLRLARGMENN TIIPMPSDYKLPENTKGFVD TIKSLEFEQRVDFTRSVVME MGAK---------------- -------------------- -------------------- -------------------- -------------------- -------------------- -------------------- -------------------- ---  151
A0A139WVH8_Scytonema_hofmannii_PCC7110        M-----------TFTA-DAK TKQLVEQFRSFDADTQLALL WFGYLDIKDKLTPANQTSA- QDTAAAFYDTICALPKEQQL QAQRDIVTGANSDISRAYKA LSSSAKLDLWLRLGRAMEKG TVIQVPSDYKLPSNTQDFTN NIQGLDFEQRIDFTRSAVFE FGAKQ--------------- -------------------- -------------------- -------------------- -------------------- -------------------- -------------------- -------------------- ---  152
A0A3S5K2D7_Chlorogloeopsis_fritschii_PCC6912  MDSTQSFFSGAFNYSTQGDA VAATVAVFTNLSVDDQLAVL WYAYTEMGRSITPAATGAAR LQLAEGLLNQIKQMSHAEQL QVMRDLAAKRNTQFTRSYGV LSANTKLAFWYELSELMVKG FVVPMPPNYQLSRDGAQVLE TLKQLDFGQQITVLRKVVTD MGVDPL--------AD---- -------------------- -------------------- -------------------- -------------------- -------------------- -------------------- -------------------- ---  168
K9U398_Chroococcidiopsis_thermalis_PCC7203    MAFSFASNRLNSDFQL-ADA VPATISLVKRLSTDDQLALL WYAYTEMGRSITPAAPGAAR LQLAEGLLNSLKQMSHAQQL EAMRDLVERKNTPISRSYGI LSNNTKLAFWYELSELMVQG FVVPMPTGYQPSRDVNETLA TIKQLDFGQQITVLRKLVAD MGVDPL--------AD---- -------------------- -------------------- -------------------- -------------------- -------------------- -------------------- -------------------- ---  167
F5UK63_Microcoleus_vaginatus_FGP2             M-----------TFTT-SGA YDQGKADIQSLSVDDQLALL WFVYTEMGKSITPAAPGASG SEIAQGLFDQVKPLSHEEQL QVMRDIASKANTEISRMYGS MSPETKLAFWYFLALGMDEG TIIPMPPDYEFPEAGKALLG KVQAMDFQQQIDFLRGTVLV MGAEAA--------PGAGI- -------------------- -------------------- -------------------- -------------------- -------------------- -------------------- -------------------- ---  159
K9VLB8_Oscillatoria_nigro_viridis_PCC7112     M-----------TFTT-SAY DQGK-ADIKKLSVDDQLGLL WFVYTQMGKSITPAAPGASG SDIAQGLFEQVKPLPHPEQL QVMRDIASKANTELSRMYGS MSPETKLAFWYFLAVGMDEG TIIPVPPDYQLPEAGKALLG KIEGMDFQQQIDFLRGTILE MGAEAA--------PGAGI- -------------------- -------------------- -------------------- -------------------- -------------------- -------------------- -------------------- ---  158
K9W1T0_Crinalium_epipsammum_PCC9333           M-----------TASN-ISA YDQGKEALKGFDVDEQLAFL WFVYTKLGSSITPAAPGASG SDIAEGLFNQVKELPHEEQL QVQRDIALNKDTLISREYGS LSPETKLAFWYFLAQGMEKG TIIPMPPNYELSQPAKDLLQ ELESMDFGRQIDFLRGAVLP MGAEAA--------GGSDL- -------------------- -------------------- -------------------- -------------------- -------------------- -------------------- -------------------- ---  159
K9WM07_Microcoleus_sp_PCC7113                 M-----------TYAP-TNS YDQGKQALKGLNVDDQLGLL WVVYTRLGSSITPAAPGASG SEIAQGLFNQVKELPHEQQL QVMREIASNANTVISREYGS LSPETKLAFWYFLAKGMENG TIIPMPDDYELPPQGQSLLG QIESMEFNQQIDFLRGAVLP MGAEAK--------GGAEI- -------------------- -------------------- -------------------- -------------------- -------------------- -------------------- -------------------- ---  159
A0A0S3U6J1_Leptolyngbya_sp_NIES3755           M-----------TYTT-SGT ANDLIEAFQQLDVDTQLALF WFIYREMGSSITPAAPGASS PAIAEGIFNQIKELPQEEQL NVQRDLVARRNTQLTREYGA LGDTTKLLVWYLLAQGMDNQ TIIPMPAGYELEEEARGLLD RVKQMEFEQQITFFRDYVAP MGVDPT--------QEGVID PETGL--------------- -------------------- -------------------- -------------------- -------------------- -------------------- -------------------- ---  165
K9TUQ8_Chroococcidiopsis_thermalis_PCC7203    M---------TFTQSN-DQN LSQLVASIQKLNVDDQLALF YFIYKKMGDSITPAAPGASS ADVAEGLFNQIKEKSHEEQL QFQRDLINKADNEYTRMYGS MSDTTKLLFWYRLAQGMDSN VISPMPPNYELSSESKEILN QLEGIDFEQQITLFRDYVSP MGAEPK--------QGAEV- -------------------- -------------------- -------------------- -------------------- -------------------- -------------------- -------------------- ---  161
A0A1Q4RHS6_Calothrix_sp_HK06                  M---------TYTQSP-NQE INQVAQAFSGLEVDDQLALF WFVYKEMGSSVTPAAPGASS DAIAEGLFNQVKELSHEEQL QLQRDLINKADTQLSREYGS LSDTTKLLFWYLLAQGMDNG TIIPMPENYQLSSSAQEVFD QIKQKEFEQQMTIFRDYVAP MGAEAK--------PGAEI- -------------------- -------------------- -------------------- -------------------- -------------------- -------------------- -------------------- ---  161
B2IWZ1_Nostoc_punctiforme_PCC73102            M---------TYTQTS-DPT IREHVQAWQKLDVDQQLALF WFIYKEMGGSITPAAPGASS PEIAEGLFNQVKELSHEQQL QVQRDLINKVDTQISREYGS LGDTTKLLFWYRLSQGMDNG TIIPVPSDYQLPSESKALFG RIQGLGFEQQITLFRDYVSP MGTGAK--------AGAEI- -------------------- -------------------- -------------------- -------------------- -------------------- -------------------- -------------------- ---  161
A0A139XCY6_Scytonema_hofmannii_PCC7110        M---------TFTQTN-DPN VREHVQAFQSLPVDEQLALF WFLYKEMGKSITPAAPGASS DSVAEGLFNQIKELPSEEQL QFQRDLINNTDNQYSRMYGS MSDTTKLLFWYRLAQGMDNA TIISMPPGYKLSSQSQELLN KLKQVEFEQQMNIFRDYVSP MGTEPK--------AGAEV- -------------------- -------------------- -------------------- -------------------- -------------------- -------------------- -------------------- ---  161
A0A3S1AHE2_Chlorogloeopsis_fritschii_PCC6912  M---------TFTQSN-DPN IREHVQAFQNLPVDEQLALF WFIYKEMGDSITPAAPGASS PEVAEGLFNQVKELSHEEQL QLQRDLINKADNQLAREYGS FSDTTKLLFWYRLAQGMENA TIIPMPANYELSSQAQELFN KIKQLDFGQQITLFRDYVSP MGAQPK--------AGAEI- -------------------- -------------------- -------------------- -------------------- -------------------- -------------------- -------------------- ---  161
A0A0S3U3E4_Leptolyngbya_sp_NIES3755           M-----------TSMN-ASD LDQAIAKFQSLPANDQLALL GLLFKNLSGSIPATAFSSAN SSEMTGLIQEIQAQSTDEQV QTLGGFLRSKTGPGDEIYKA MDGNTRLAFWYQLGQQLAS- ---GIPTDATLSSEATQLLM ELQPLSPEEQASFVSQLA-- -------------------- -------------------- -------------------- -------------------- -------------------- -------------------- -------------------- -------------------- ---  142
K9WYT4_Cylindrospermum_stagnale_PCC7417       M-----------TYTN-IYP LEQAVSAFNKLDIDDRLEVL ALLYQQRAHLISLDDLDAID QDSLHLMLTQIQHLTSEEKL AFLSDLLLKDDTVQGGMYHS LDTESKLAFWFVFAENLRE- LVIGIPNDYSPTAVVKKVFN SLNSLEPDELVVFLKQVL-- -------------------- -------------------- -------------------- -------------------- -------------------- -------------------- -------------------- -------------------- ---  145
K9TWL5_Chroococcidiopsis_thermalis_PCC7203    M-----------ASTN-VND LKPLAKQFTSLDIDDQLGVM ALIYKEISGSIPADSLPTS- SSDVQSIVGSVQKMSSEEQI NALRDLLPANKTDQNETYGK LNPESKLAVWYLLAQKLGS- GIVAIPSDYSPSAEAMQVFN SLKSMGQEQMANFVVKGMEE LSSNIT--------EPPKNA E------------------- -------------------- -------------------- -------------------- -------------------- -------------------- -------------------- ---  159
B2IWZ2_Nostoc_punctiforme_PCC73102            M-----------TSTN-INF LEQSVSKFQSLDTDDRLTVL ALLYTEIGDEIPSLCLNNVP NEKTANLVAQIQNLPQAEQL FALRQLLNQDEVGETAIYAA MNADDKLGFWYQLAQNLGT- SIINVPDDYIPSEKATEVVD LLHTPNIEDLVTFFKRVL-- -------------------- -------------------- -------------------- -------------------- -------------------- -------------------- -------------------- -------------------- ---  145
K9WWT6_Cylindrospermum_stagnale_PCC7417       M-----------TATN-INA VRQAVSAFHELQEDEQLTVL GLIYAENADTIPADAIDSLP IETAGDLVAQIQQLSPEEQL YALGDLLSANRNDQDEVYGS LSAEAKLAFWYLIGERLGT- TIIGIPRDYSPSESATELLN TLKSLNTNDLVTFLKQVL-- -------------------- -------------------- -------------------- -------------------- -------------------- -------------------- -------------------- -------------------- ---  145


>>alignment_OCP_containing_species_tree (Extended Data Fig. 6)
Cyanobacterium_stanieri_PCC_7202                RASRVRPVKADYQIQYKTLG STGSDVVARQPQPGLAKYLR KPSMLRVIPSRMTSIAKTEI EKLYKQITLVKPRLGSIMTE KGIYLESKEAIGLASALVYQ LREGGVTKTEGDWMQSAFIA NTVQAQELQQTIGFFDRRTK TLLFRAQQKTFSMRPYQEGT IVRNDLMKNPALNEANIVNK LRIDIRNRGGSLDDMSRLLE EKDIAEISP-LKLIDSDIKV NDKGEADIKDIEAPEDVKLL LFLTKKLMIDGVEEVKHDDV AWFAVFWYELRK--TLCPIA VLISRF-TKPKRLAGDLKKA ELPEMKLLSIENIMAAAYLI ATMVKGITEKAFDNVADQKL EDWESPGAIDRDSVLTGLAV PGRAAVQKQGWNVHDDDLSA IRIERRMTVTMKKYFVEYSK TMAVKRVHKNNRKRLAKLKN ILLTDDQELSFDADVAAPLD IIDTAKQENPKWLLDREAKL L-ILGAGKSGGTLPLL--F- -AQIRDFNAFFQLGNLVIGA GKLIPLPAKALLLLEIVARA VRTMDARDLDIFKAEYTLKG NAAILQIECLKVRDFENELN DGIVQPVNSGTILGKIYKQK KKRRQLMNAVAINLELLNKI TAAYSIVPGGIAALVIRIIV TQTAASIRSLVNVIKRLPAE KAKGFQATNVTLSIGVMDAI EIEIKGDTPEVTRKVSSLRM SIKDDVVSIHEVLKVIGTAE GTRGQKSLREEKGILQRNDT TEEELVQYNKLTNEKLGMGQ LTIFKVGVTVVELVQ-ILSR NNYAEVFIRDGSVQSILDLV NRLAPKIELLATEVILTWYL YEITIQTSAVNLGIGWLNHA HFNKRLLILKDWISTDDQMM ITFSLGKLVVSTEVMQRCIE NTIGVVLLPKAFEDDSNHHQ QLIADRKEKILVSSYDFIIS PLILEGKKGEPVEGLHGIAI ELEFNVLAKAIVVRKEEPAP EKATTVEEEFLELRYEVAYD SKVQLR--GNIGTTEIRLAN MAGAVIESNGDLYYLILSEI AAPLQTFYYRSVIEVKADVL GQRVEGGIGEDPETVSKYLI ERMVIEIDE-AKNKSKAEIS IAESL---------QAIIDQ PDEVRDSTNQFINREFWNDS PYKIFPAPAFLMSIDLTRVE IVALLGALEIGEIQVVKKVA RYQGVEERAEDAKSAQTIQA VTTVEDVEIPEIHAVETFDL SQEVMKRGAKSEKRLEQREG YTSQVAPLEKMRSEILKDDI IDRIKLVVSCMYYKQEHLVI EVVAGKVKAFHREEQRILKK VLDIKRDIDTFAITAGEAGI PQRASVERELALSQLVPMAI VQVMLAIEERTKRMNIADAN EHIQEMETKIPLAGILARDT LESVLRVCDLVALTKFIAYN GEAVYATLQLFVRFTSVERS SKIQWLTVALIDHTSAVSDP SCKDVPEEQMKIIIVPKINE TLKVIVFHAPDEDKADLKSI FLVEVKSEYASYLIVVISKA QPVPQSQGNQ---------- -------------------- ------------SSVRGVNE ILPKIDLILQKLAILIVFLA AAVDVEARTILSCERIENKY HVDEGWPAFEIYKDKTAVIY WGT-SNKMRNHVDGRELFAL PTAWQEKVPTKVDTKEYELR HVPEVLAFDDAGEEWTVGSQ LRCKAGYCP---FFLKPFSD GEALIMGDYDAAMLMYQLKL LLDLNQGIKQELILSWSVVI NLTETHSLVPEAIPLLYLAK ETTSKDVIRILAIIESVLAM VFETTDNLLERSDAGVAGVG AKFDSTGKMDCETDVISVPK YTELLLATASQKEPLIVTRN VAFAMLIDVVRLVLAIARKR TTKEVNIPYKKIQIDGSAIA RLLSCIESVKVYSDGAGQNA PPRGVSNMVLFIPLITTAFS LLKDSEILEAIRVGKNLQTD EIKLVINFVDLQLNIALQLG PRLIALKSGKILTAILAVLF MTPGGIYTLIAGKDRLIAAI QCGAPIWLGKGGEYQLIINF VWNLQFMS--FNSVGIGLN- -FSIQLLILMIFTLITLVCA IQIHSIMHIRTLKEDEDPEL VKATAQKTTYYGEAECLLEI SPSPEIIILKLSLLAFIYMF PGSGRVRDGQQLGPLNRKAK LHVVDKPHKDAILYIHYAIQ EQALEDARYSIFELLEVGKK NNGIQQQTIIYVQGIDEAYM DILAITGLMVFYV-MDEFLK INLF---------------- VYAETAPSQGTPYFQ-AFSY KSPNSDILLPLVEDLKAIIE RQLLLLRFRERERVAVPREE VVVSKEEYKTTRLDIVDKSD ATPFMQIINIRNEQGYGVDS SEEIELLALSIIFRETIALT AEIAEFDCVSNWAQISFMAE NYGRYGELGLIQGSEDLADT TVDFFAVKRRYIKPPQPNNT GQQLLDQQRVQRELGNSALG PIIFIDSLLYLEEAIDEAST IDRIDIMAIYLPVELVLKLG QLILPAIPISVALREKVPMP ELRIETIGQFTPDLVARGIT AQHTHDYHILLLLDNYEEEE CIEHSLKKSEVLLEEDFALR RLMGAFDVCKNQLEEHLAAQ ERQETTQLPTMSVALSVIRH TLDDLAIAKEYTCAERGLSI LVLKISQSISLRERIFRFKT EIFNRVVTIAIAYYQGPSIA EEKILDGILELEPILPFVVN FLKSLSKVVLFTALEISIKG EVGSAKVLATPLTSSVKVVN GFNRNPIT------------ -------------------- ----------RKHNQLIVVK LGLVPIKLGDLAQYCVKVKG RNNDDLANLLIEQIIAVALL VLLPKDGLGIGGQ-LSKTAE ATLRALSVALTVLSQGDDDE VIQTIDGSEEVVIDKTNINV VMA-VIDIVAVKDVELDLVP K-RLQMARIITFAISQAELQ AENDVIPSLAQTNFSIKLAG SEIYMTVQRQVLPELANRTH GASLMAFLQSKLTQPRERMQ SRAKRAVHVVTARETGEYVI FKSTIEENAGGYSFYVLDVL RM------------------ -------------------- -IVEFTGASIVQEEKIIPIE IFVNDIMIVPRVIVKIVNFG TQRGLHLCDEIISAIAVQDI RLGRRVNVNAFLQAIIEWHL AYRYISLKDSTNHIDAEGGG IAANLMWKVERTRYDLKPVL EPIRAR-PRVLPPGQSIRKL SLLLTPGVPDVRDKTLEFYV VEEVNILVRRIVKRIVKVGV AKIKIVSGGAVMRATEININ NRAAESEAEPLSAKVVYSLV MIRMKKAIAPTEQKNRTVPS AWLFSIMDGEHEYKGARRLA SHLFRIQQVMKARNYKRNAG SQIANKALLVQAKVLQPAGR VLLVTPTEPVNDTAPTYIIS AYMDLGVLAITTEPYIGRIR SRRLDQGRYLIPYRACIKLH NLTVAYAGPTPAQRKRTCIP LAIDGHQRYGTYTACVTDRK DLIPFIISILGFKQ-EAAAD ELVDQAQIETEYINLVLRPI ALKFGTDQLSFLQSIQPAVR LDLPK-EIKVVQLAIRPNFP LVVAVQRPGMTFKNIELGLT KVPVNHNIGPSISASGQKKF YRLHTKTIVLAETDLVLGDA KAASKSEHKTIKDKILSTVI VIKHKGITTEHSMLYKVAIY VIEKKKTGI-SNKYSTTSCL GSNLSGVPINSQCALGSVEN AKGSLASTGLAPVGTIGEMT IAIGFPDKTFDKSRQAKAFN NAELASMASACQETHYEENL EVVHRWLNLTGLLKLTNNAQ QLEAITVGVPYEPLIKDAVT TPFPTVVDCKKYAGLDTSVL DMIQIPLNLRRNADALSSRR TKGRAYGNALIIRRKIRVTA TMSEYWVRIGITRRLAAPIR KPYLLETSADLIEEEIGMFL DKIAGDLIKLDGHMSQEVRR IVYPGQSTTEISHKDNGLII NIAAMDTYRGRLLHHSVHIP YVR----------------- -------------------- -----IIKEKYQKERYVLTM MEASRTDKVRIVFKIKEAEY LESATKALESIQVRIFIADL AACDAYLLPEPYLYQNLKEK LIKIIDKSAIESVMPLLIPK ATKMFEVPFLQDGQCEMSIA VTDTMACTRN-APILLVIVA NPPLVQSTDIEFGEYAQLLL AVFNTSIRKLPIDVLPAPHC KEMIIVSYILTIKVDKNVQI EETPLNADEAAKATA----- ---LVLREQMLNRLNIIAMA QEAAVIASDDGRIKISREQL QEYVVNVRVVTKRDQVRERM EETFRLAEVIVADDRQLINK LNVSLLKHNVAVDVRLLLIG IILKDEKVAFFSILLEVYRL A--IWLKIMNGSSRNGA-FF PKLQKMAEPDAYIRTSEVII TPGEVAVIREKIAQPEPNTG MVANLFVSLARIGD-SNSYI SKVT-QVLLGDDVKAMAAVA TLLVQAEVAERVFAAAFKLN RVGCPFGVTQ-NFVVRLEKP PYRLVETRRRLAAILYTNWV LKVGGGKQFIGISREEGWLR GRVGVVNRENWKRPLDYQDV HLTIFINQIPT--------- -------------------- -------------------- -------------------- ---------------TSNPY LTLPTKVDEIVSDYPAAEIV SSLADETCEASLKTQRLAQC ILIHN-GHWGKT---AKYLF VTGRFLLIGSSGFCWEFNDQ VAPASKSVVQARRATAFRIK VIIATASVLILTNDELLDRA VLIVTSLDYLINLAQGNPEI GKELNFAELIIPSEEGEKAY LQLEGAIITAWHGGQVISVS RFAVREAVQAEMRAINPGPI PLQFPIGLTDVQRQKKELPG LKGKGDDLVGKIQNRLTAGY AYTILV-KKTIKSTIVTITS KFQTDAARTDNMKEVMVPAA IALLERPPRKIINGQSVPKV VVGIVRNRTVSQFEQYQQEV VSEIAPGRYGAIAVDIQSEC LLGTSLTLVSPLVSLINAVP PGVTLFQAGSLIF-AEIELF IPWFQMASGTHPGILLQRFF TDEVI-----------EKVR VNQTATIGFGKYMNLRTIRS --EKVIVLVVIHNDKID  4699
Cyanobium_sp_CACIAM_14                          RTARVRPVRGNYYNPYLTLG GTGADIAARDPKPGLAKYLK KPSMLRKIPARLSSIAQQEI ERLYSQVKLINPKLGSVMSD KGVYLENQIELQLGAALVYR LQANGVTKTDGDWLSNAFVV DAVQSQRFEENLSYFDRKQR LHIFRAQQKQLSMRVLHEDV IQRNGLLKRPAAHERAVEHH IVVRVQRDGTNLDEVSAPLG EAGLAEVSP--AFLKCPIEV QTTEEKDIKEVEIDDETKLL TYLTKKLMIEGV----HHPG AN-AVLLYELRRERTLCPIA VLISRF-TKPERLAADLRRL EREELALLGIGEVMAAAYGI ATMVKGVTEQDFSEVA--QY EDWESPGAIDRESCLTDVSL PGRAAVQRAGWNVHNDDLSS KRVERRLTLTMKRCFCSYGA AMAVKVVHRNTNKRLSQVKR LLLCDDAELRWTPDVAAELD IVDTARQAGTEFLLDEVGTL L-LLLAGGSGRVLPAV---- -ARIRALGPIFTLGNLVLGL GRLI-RPAKAMLLIRVTARA LREMDARDLALFKQDYTIVG NAAIIEVESFWLRDLDDTLK VSTLKPVASLKVMGSIYKRK KKRNQVMQVLSVELRLLSRV TAAYSIVPTAIAALVVRTIV SMTAAAIRSLVNVLKRLPAS QAKGFQRTDAALAVGIMDAI ELEIKGDTPEVTRRVAALRL SIKDEVVSVKEVLRVVGRDE GSKGRRQLREEEGLLRRGVW DEEALVQVDAIGIVRLGLGG LTLLGWAVTVVRLVQAILEQ QGYWPLHIRDASPQMLLGVV DRLCPRLELVAEEL-ADWHQ YEITIETSAVNLGIGQLNHS HFNLRAAVLNSWITEQVEA- FSVPVGATHVAPRVLQPCFE ATLGVVLLPSAHSGESDHRE QHAADRKVRLIVDSSDFICS VVIREERDQLPREGLLGIVV QLEFNVLRRAVVIRREAAAE EPAGLVQEDYLELRYQVGCQ ERLAML--GGLGTALVRLCS MAGAAVEDNDDAYHAVWPLL VWPLDSLLYRVAIELTEDVL GEQVEDGIGEEPATLDQLLV EQQVLELGS-AKSKSKAEVS LADELDDKIR---------- ------------NRDFWQDS PLEVFAAPALLVSVSLLRVE AVALLGALDA----VVEPVA RYTGLEERAKAEAIADTIDV VTNVEEIDIPETHPVD-YDI PEEVVKRGAVDQKRLPAKEG YNQQVAVLERMRSEIL--DV VSEVRLVVACMYYKQEHVVI SVIAGKVKCFHREEQRILRK CLGVERQVTSGAIGVGEAGV PQRNGVERQLPVSLLVPLAL V-CLLAIEERVRRIELSSAD QHLQEGDRRVPLAGILARDS VRS-RRLCDLTVLARIAVLD QRACYGGLGLWVHASSWEAL -SLEWLAVALIEHTSAVSHG SSKAVAGADLALVIVPKITP TLEVLIFHAPDEDAAALQAL FMPRVLAEYQALLIVVIRRA VPVPGGGGQQQPCAYAYNAA PFQYASYAYTERILPLLEIA LFVVLAIRSGDVASVRGINE ILPQVTLILQELAIIRVYLI --------------RLRNKH RADEGWPVFLVFKTKTAVIY WAT-SNKRRHQVDGR-LYAL ATTWDERVPTDVETKSAELR HQPEVLAFDEAAGEWPVDSH FRCRDGYC-CP-FFLRDFSP GRLLVLGECDAAMCLFALR- LL-RQQGIREELLLSWGQIL SLSATYSLCPLAVPLLYLAG RTTSPDVIAVLAVIEAILAM VFGTTGNLLEHSDCAVAGLG ARFGSLGSLDCEADLVSVPP YPDVLLETHSDKEPLVVPRR VVFAVLLDVVRYVAVIARDQ SSADREIPVVELPLESAALA RLAALLERVAVYLDGAGEHA PPRGAPRLVLFTPLLAGSFE VLET-AILAPVRVGKNLRTP EVKLVIELVELRRAAALQLG PQLVAEASGRVLTAHFALLF MTPGSIYGLIAGRRRLIAEI TCGTPVWEPAGDAAQHVVPA VWNLQAAQF--GSLGMAQL- -FALDLGLLMVFLLVG-LAA LAILSIMHIRTLAEDVDPAV VKARAGETTYVGPVECLLDI VASEAIVVLGLSLLAWIYAF AGSGRVRAGKALGAVNRQAA LHVVDRPERDAILLLRWAIQ ELGVEDARSSVW-------- --AVRRRTIIYVEGIDTAHL DVLALSGLFRFYV-MDEFRA ISLFSAIVCHLELDSDAMLG VLGETAACGERPEFPPAADF RPPRDSILVELVEQLKAIIG RQILLLRFRGRERVAVSKDE VVVSKEEFKTTRLDLVDKSD ATPFLLILNIRNDKAYGLEG SQKLKHLAIKVIFVLTVTLA AEVAAFDLLSAWAELPFLAA NYGRYAELGLL-GSEDLADA GVDFFASKRKFVRPPDPQAA GHQLLAQQDLERALGKAVNG MILLVNSLLYERLAIDESGT VERVDIMPIPLPVELV---- -------ELSLAMREALPMP ELRLESLARFTPELVARGLR GRQTHDYHNVLYVDNYEENE CLDRGLLRSAVLLAEELALR -------------------- -------------------- --ADLAVAREHTCSERGLNI LVIKTSAPASLRDRLLRVGL ELFQVLIAVSLARLQGPSVA EARLLDGVLELQPVLPLVVH FLASLSKVLLFTALPISLSA DASTNKLLATPGTSAVHVAQ GFNRDPVT------------ -------------------- ----------RRHDELVAPR LGLVPLRLGQIAQLCVKELC RSSPEAPDLPITNSLMLALL VLLPKDGMGLASS-MSRSAE NTLRTLLLGLAVLSQSTGNE IIQGLDGSEEVVVDRTNINT VAK-VVDIVQVKEVELELVP R-RVQLARIITFAISTAELQ AENDMVPSLAQRDFDVTLEA SEVHMTVQRQVLPELSDRAH GASLMAFVQSKLIAPREKMQ SRARRAVHVPTAREEEEFLI FKSDIQANAGGYQFYVLEL- --FLALTMLRKVVWPSRQQL SAVILMVSLAAAIAAIYGSQ ITVQFTGASILQEEKLLALE IFTSQVTILPRIWVRVVNFG TQRGLHRRPTIIAAISVQEI RIKRRINVRAYLMALIEWHL ATKYVTLAEACNHIDARGGE VAANLMWRIARDQYNVKPVL DPVRARHPRILPPGQSIRKL SLLLIPRVADVREAALEFMV REEVEILVRRIVKRIVRVGV GKLRILSGAAVIRSTEINVK TRAAEKEAESLNAEKRFSLA MVAMKKQIAPLETRNRTVQE AWLFALMDNEHEYKGARRLA SNLFRTQRVMKACNYRRNAG SKIADKAQLVASAVAQPVGR VLLVSPTEPVETTAPAYVKS AHMELGVLAITTEPYIARIR SRRLDQGRYLMPYRSTTKLH NLAIASAMPSPAQKKQTCIP LAVNGHQRYGAYNACVTDRK DLIPYIIAILGFYKYEALAD QLVDQSTIETEYLYLIFRPI VLRFGSDRLSFLEGVQAEAR LAL---DLRLVQLAVRPTFP LVVAVQRPGMTFHAIELGLR KVAP-DSLQPGIAASGQKRF YRLHPTTIV-KTSQLVLGDK QAATASARKTVKDRVLNRVV VLRHKGIVTEHAMLYTVAVI VIKKRKTGVFSPQLSSTSVE GPNQSGVPVNAGNEWGDAYR TLGRLAAEGVAPLGVQGHLA VSLGLPDGTGDAREQALEFN NSQLALMASACQEPHYDDQL EAVHRVQGLAGRLKLTVSAQ ALEAIAASVPYE---KSAVL TPFPRIADCRDYAGLGSSVL DFVQLPLTLRRNAAALGSKR VKGRATGNALQIRKKIRVTA TMSEFWIRIGIIRRLAYPVR TDYLVDTTIDLIEADVGAFL DKVAGDLIKLDGHRSQEIRK FIYPGTTTGEICHRDNNLIV NVAAVDAYEGRTLWESCHIP FLK----------------- -------------------- -----IVKDKYTAEKYVLTE RQGGKHDRVAIAFGAREGGY LRAAVRQLDSIQVRIFIAEL AACDAYLLPEPYLYHDLKEK LIRIIDKAAIESVMPLLIPK APKMFQVPFLLDTQCEMSIE QTDTMPCTRP-APLLLVVVA NPPTLQRTGIEFGNYAQAIL ALFAASVRDMPVDVVQAPHC KEYVIVSFITTIKAEAAVAI RETPLNCSESAREAR----- --ALVRDGSMLTRLDILALE APAAVLASDQGRIRFT-EEL EAYVIEVQILTKRDQVRERM EETFSLAQVIVPEDRQLIDK LNVPLYKHNVAVDVRSLMIG IILREEKVAFFRILLEVYRP K-TVWLRVVNGDSRNDA-KF PKLQKMQEPDTFIRTSEVVI TPGDVSILRDSISDPQGDTG MVPNLFVRSRRRGT-ANSYV SKVS-RVLLGDDVGGMAAVA TLLVQAEVAERVFAAAFELS EVSCPFG-T-GHFVLRLERP STRLLEGRRVRAALLYANWC RHVGGGRQLVGLQRETGWLS GRLGVISREALARPLDREDL NLRIFIEGIPP--------- -------------------- -------------------- -------------------- ---------------TSNPY LTLPERQDEVCSDFPAAEIV APLAALQCEADLRSQRLAQA LLLHGAREQERPR-SAQYLC LTGRLLLAGLSGLCWNWNEQ AAPASRDVDLARAATRYRLK VIIATVAILALTADGLLERV ALIVTRLHVLIGLASGHPEL GQELSYPFQLIPSAESERAA LALSGASIVAWHGGELINVS EYSVREVIEAPLRVVNPGPF PFQIPIGLSDIERQKTETRG LSGRTSQKVSDIQGRETAGY AYTVLLRKRVIQSTIVSISA RFQTEAARREQMREVLVPSA IALLERRARKILQGLTVPKV VSNLVPSRTVSKFEVYQQEF VNSVGPGKYGTVAIGVASEL LLDTALTLVVPLVELIRAVS PGVTLFEVVRMVFLASLEIV LAWLGLAGTLEPGVFMVDVY E---------------DKLR VHATATIGFGKYVNLRTMRA --KKIKVRVVIANNKLE  4677
Phormidesmis_priestleyi_Ana                     RSSRVRPMKGEYANAYKTLG GTGADIVAREPMPGLQKYLK KGSMLRAIPSKMTSIAKEEV ESLYKQLKLVNPRLGSVMTD RGIYLANALALTLSSAVVYA LREGTISKTDGKWMSSAVLT DAVKKQ-------------- -------------------- --------TPAIGEVDAVNQ LRIDVRNNQEGLDDLSSALT DSDIAEVSP-LNFLDATIEV QSSEGKDIKAMEIDESDKAL AFLTKKLMIEGVQELKHAPA ANFAVLWYELRR--TLAAIA VLISRY-TKPARLAADFKQV ELSEMYMLDEEDIMAAAYTV ATMVKGVTEQSFSNIT--KL DDWESPGAIDRDSVLTGIST PGRASVQRQGWNVHDDELSA IRVERRLAVTTKRYHVEQKK DMAVKRVHRNARKRLAHLKS VLLTNDAQLTYAPDVSAYLD IVETARQANSPWLLDDRDQL IIILMAGRSGGTLPLVPPVI V------GVLMALGNLIIGA AKLIPKAAKALLLIRIKVRA IREMDARDLALFQPEYTIVG NAAIIEIAGLRVRNLEDTLE GGIITPVETGTIVGKIYKQK KKRQQVMDAVSITLTLLGTV TTAFEIVDGAIASLIVRIIV TQSAAVIRSLVNILKRLPAD QAKGFQATDVTVAIGVMDAI ELEIGGDTPDVTRRVSATRM NIKDDVVSIDDVLKVIGTDE GQRGQRKLREDRALLQRVGS TEEAIVQQDGIAVQRLGLGQ ITIYTVGVTVVRLVQAIIDK GGYLPVFSRDSSPQMMLDIV NRLSPKIELVATELASKWYE YEITVATSEVNLGVGWLNHS HYNRRLQILKGRIVSQDEVM FSFSLGRITISPEILQTCVE NTIGVVLLPKYFETDSDHQQ QFIADRKGTILTGSYDFIAS VVINEGTQGLPVEGLQGIVI DLEFNVLKKAIVIRREEIAE EKAEALDEDFLELRYEVGYD RKVQMR--GNIGTSELRLAS MAGATIESNGDFYYLICPEA AIPIKTFVYKTAIEISSDVV GKNVEDLFGTEPETLSEYLA ERQVLEAKS-AKSKSKAELS LAEAL-----------IIES PDEIKDNTNQFINRDFWHDS GWRIMPLPILLLALNMCRAE VVGFLGALDVGTQWVVQKVA RFRSYEQREKEAEAANTIEA VTSVDEVDIPDLHSVILYDL GDEVIRQGADEQKRLENREG YATAIAPMERMRSEILRE-- -------VQALYHQSR-VVV DVIAGSVKFLHRKKT----- VIKLKRPIDTGAVSAGEAGV PQRASVERGIPLALLIELGM IQVMLAIEDRVKRIQVADAD EHIQDAEKKVPLAGILARDS LHSPARVCDTIALTSLVVYT GEAIQAALNLFVRLTSFAIE NKIQWLTVALIEHTSAVSHP SSREVIDSKLCIVIVPKVNL TLQVIVFHAPDEDKAALKSL FSPEAKIEYQSWLIVVVQKA EPVPQDGGNQEPITYSASAA PFQYASYEYTERCLPFLEIA LYLVISVRSGDISSVRGVNE ILPRIGLILQTLAIMQVFMI SSVDVEANTILSCERIKNKY RVDDGWPIFIIFKEKTAVIY WGT-SNNRRDHVDGRELFAL PTAWNEKVPTAADTKKMDLT HVPEVLAFDDAGCEWTVANL YICASGYSPCPDFLLETWT- GSDTILNYADYAFLNYNTQ- LLDLDQGIREELILSWSEII SLSDTYSLVPAAIPLLYLAS QTCSTDVIPILAIIEALLAM AFETTENLLERSDANVAGIG AKFDSIGKMDCDSNVVSVPE YSAQTLPTQSVKNPLVVERD VAFARVIDVVRLVLAIARRR STDPATIPYIKIQISGPSLA RMASSIEATNVYLDGAGTDA LPRGVPTMVLFTPMLKTPFL LAQTSEILAPVRVGKNLQTP QIKLVISFVNVAQREALELG PRLVAIRSGKLILAVLFLLF MAPIGIHLVIAGAERLIAKI QCATPIFMGSGGEWQLIVSG LWNLQFALALFGSVGLSLP- -FSIGLLLLMVFALAALLAA LEIMPIMHIRTLYDDANPSM VKVDAQRSTYYGEAKCLLHI SESPEVVILKLSILAFIYVF PGSGRVREGQQLGALNREAS LFLVDKPAKDAILLIEYAIQ ELAPIDAPYSVNTHLEVGKK ENGVRQQITIYVQSIDEAYM DIFAVTGLLRFYVQMDEFQK ISLFTAIVCCLELKSNAPIA TYAETAASGGTPYFQPAFTF KSPRADIIVPLVEDLRAIIA RQILLLKFRDRERVAVSRDE VVVSKENFKTTRLDIVDKTD ATAFVLIVNIRNEQAYGIDS SEEIKALAITIIFSETVALA AAVASFDSVSEWANIPFMQA NYGRYQQLGLLEGAEDLADT SVDYFVSKRKYVKPPQPQET GHQLLAQQDLERPIGKSATG LIIFLDALLYLALAIDEGST VNRVDIMPIYLPIDLV---- --MLPALPVSVALREKLPMP ELKIETVGQFTPDLVARGLR NEQTDDYHVVLYIDNYEFEE CIENGLVKSEVLMEEMLALR KLWGAPKTCNNQMQEHLAAQ DRQGLTDLSTESVALGVVRS -LSALAIAKEYTCTERGLNI LVIKTSQPVALRERVLRYKM EIYQSAITVGVAFYQGPSVA EEKILDGILELEPVLPFVVH FLQSLSKVVLFTALDIALRA DAGATKVLATPITTAVRVVQ GFNRAAVT------------ -------------------- ----------RRHNELIIQQ LSLVPLKLGDLAQYCVKARG KNN-DLAGLVVATIIAVAGV VLLPKDGLGLGGQ-LSKSAE ETLRLLTMALTVLSQGTDND VIQAMDGSDEVIADKTHINQ VTQ-VIDIVEVKDVELDLVP K-HVQIARIMTFAISTAELQ AENDVIPSLTQTNFDVQIAD SDVYMTVQRQVLPELATRTH GASLMAFLQSKLCEPRDKMQ SAVRRAVHVSTSREEEEFVI FKATIAENAGGYQFYVLELL RVFVEGTRLTKVIWPTRQQL SAVILMVGLATLIYFVFASQ VVVSIGGASIIQEEKIL-LE IFSEDFTIVPKLPVKIVNFG TQRGLHRRDRIVAAISVQDI RLKRRINVRCYLQAIIEWHL AYRYVTLSESTNHIDAEGGG IASNLMWKVSREQYTAKPIL DPIRAS-PRVLPPGQSIRKL TLILTPRVPDVRGAALSFLV VEEVNVLVRRIVKRIVKVGV GKLKIPSGGAVMRAIEINID NRAAEGSAEPVSAQKRYSLV MSRMLKNISPIEQRNRTVSE SWLFALIDGEHEYKGARRLA SHLFRTQQVMKARNYRRNAG SRIANKAQLVLTTVKQPVKK VLLVSPTEPVEESAPAYVKS AYMDLGVLAITTEPYIAKVR SRRLDQGRYLMPYKACLKLH NLVVAYAQPTPAQKKPTCIP LAADGHQQYGEYNACITDRK DLIPFIVSILGFYKYEAAAD D------------------- -------------------- ----TPKIRVVQLAVRPNYP MVVAVQRPGMTFQAIELGLT KVPS-TDVKPGIAASGQKRF YRLHENTLVLAETDLVLGEA KAATKSEHKTVRDKIVSQVI VMKHKGILTEHSMLYKVAVH TLEKMKTGIFSGICSTTSAV GSNVSGVSVNVQIESGTIEL AQGRLASANLALLGTIGAIA IALGFADKTADASGQAKAFN NADLAQMASACQEPYFALDL QSVVRWLNLLGRVKLTTTAG SLEAVTVGVPFEELIKQAVN TPFPKVIDCRDYAGLESSVL DMIQIPLNIRRSAEALGSRR TKGRAHGNALTMRKKIRVTA TMSEFWIRVGVIRRLAFP-R QTYILETTADIVEAEIGMFL DKVAGDVIKLDGHKDQEIRR PIYPGESTKEICHRDNGLIV NVAAVGTYQGRLLWESVHIP LVR----------------- -------------------- -----IIQDKYRSERYVLTS HQGGKTDQVAISFGARDTEY LQAATRHLDSIEVRIFIAEL AACDAYLLPDPFLYNALKEK LIRIIDKSAIESVMPLLIPK APKMFEVPFLEPTQCELVMA STDTMPCTRG-APIILVIVV NPPLIQKTHLEFGTYAEALL AVFSTGIKPLPVDVLPAPHC KDLIVVSFILTIKAEGRVSI RETPLNADEMANEEA----- ----VLHATMMRRLDILAIV DPAAIMASDEGRIRATKDLL EMYVITVLALTKRDQVRERM EETFSLAEVIVPDDRQLID- -------------------- -------------------- --HIWLKVINGANRNDA-YF PKLQRMSDADSYIRTSEVVI TTGEVTVIRDKIANPETDSG MIARMFIRDKRVGDEYQSYI SKVM-QVLLADEVGGMAAVA TLLVQAELAERVFGAAFNLT KVGCPFG-V-SNFALRLEMP AMRLLSS-SRLAAILYTNLS QHVGGGKQLIGIHKETGWLS GRLGLIDREDMERLLDVQDV HLTIFIAGIPP--------- -------------------- -------------------- -------------------- ---------------TINPY LTLPQVQDEICSDFPAAEIV APLADTATEVDLQTQRLAQC LLLHRSDHWKVMLKGDEYFY VTGRLLLVGISQFCWEFNEH ASPASNSVNRAKKAKEFRIK VIIATTSILQLTTDSLLDKA VLLVTRLHFVVELAEGNPRI GQELSFPNQIVPSEESEAAL LQLGGASIVAWHGGEVISVS TFSVREVIDAKLRVVNPGPF PFQFPIGLTDIQTQKTDCKG LSGRSDQLVSIIQNKQIPGY AMSVLL-RKVIQSTIVTVSS KFQTDAARRDQMREVQVPSA IALLERPPRKVIEGQTVPKI FVGIVRNRTVSNYEQYSQMF VGNVAPGRYGAVAI-IKSSV FVDTALTLVSPLVSFVIAVP PGITIFQAGSLIF-AQLVLF IPWLSVAGGAEPGVLITPYY VEGLQTTG-VVMLAV-DSVR VNGNATIGFGKYTNLRTQ-- EGQKVKVRVVIANDSLS  4658
Oscillatoriales_cyanobacterium_CG2_30_40_61     RSSRVRPLKGLYYNQYKTLG NTGAEIVAREPKPGLATYLR KPAMLRAIPARMTSIAKQEI EKVYNALRLVNPRLGSVMTE RGVYLENEIALETKSAIVYN LRPGSVTKTAGQWLENAFLV DAIQAQ-------------- -------------------- --------SPALGSVGATNQ LRVDIRNPSQGLEDMSRALE ETDIAEISP--QFVDVLVQV QDTAANDIKNELPPEDAKLV IFITKTLMIDSVEALRHGEA AVFAVFWYELKR--TLCAIA VLISRF-TKPPRLAADFRKA ELLEMRMLAIEIIMAAAYTI ATMVKGITEKSFTAIV--KL EDWESIGAIDRDSVLTDIAV PGRAAIQRKGWNVHDKDLSA VRIERRLSVTMKKCLVDFGT QMAVKKVHPNNRKRLARLKR LLLTDNTMLTYNPDVAAYLD IVETAHQQGSKWLLDDEDVL LVILLAHRSGGTVPLLAAII I-KVSD-NALFQLGNLFIGA AKLIPKPAKALLLIRITVRA VQEMDARDLSLFAPSYTIVG NAAIIEIEGIKVRELDNSLN DGVIQPVNTGTVLGRIYKRK KKRQQLMEAVSVALDLLQTI TAAYRIVEGAIASIIIRVII TESAAVIRSLVNIVKKLPAE KAKGFQATNVTVAVGVMDAI ELEIKGDTPEVTRRVAAQRI DIKDDVVSIDDVLKVIGTEE GTRGQRRLREERGLLQQREH TEEQMVQKTDVAITRLGLGQ LTIFYVGVTVVSLVQAMLDK NNYRPVFVRDSSTQLILDLV NRLAPKIELVATELSATWYL YEITIATSAVNLAIGWLNHS FFNRRLQVLKGRVDDDDAAM FTFSLGKLVVSPEVFEQCIE PTIGVVLLPKAFEQDSHHQQ QWAADRKDLVLVSSYDFIVS ALILSDQEELPVEGLMGIVI ELEFNVLQKAVVVRRENVPE EKATKVEEDFLELRYEVAYD AKVQLR--GNLGTLEVRLTS MAGAAIEHNGDFYYLILDEI AVIIRCFYYRYAIILKVDVL GQKVEGLIGEEPATLSKFLV EKMVLEEEQ-AKNKSKAELS MAEAL---------QAIIAK PDEIRNDTNKFVNREFWHDS GLKIFPIPSVLLSLELPRAE LVALLGALEAGEDFVVKKVA RYQSVEQREQQAETAEAVNA VTELEEVDIPSLHSVD-YDL NDEVIKEGANQQKRLDDKEG YEAQIAVLERMRSDILKEEI ITRMKLVVACMYYKQEHVVI EVVAGKVKAFHREEQRMLKK VLEIQRKLTTGAISAGEAGI PQRASVERALALNHLIPLGM IQVMLYIEERVKRILVSDAE LHIQSTDKKVPLAGIIARDS LHSPRRVCDTIALTQFVVYH GSATYAALNLYIRLTSYQIA DKIQWLTVALIEHTSAVSKG SCKEVADTDLQIIIVPKIHP TLLVIIFHAPDEDKADLKAI FSPEAKTEYESLLVVPIAKA VLVPQEGGNQ---------- -------------------- -------------------- -------------------- --------------RIQNRY RVDEGWPAFLIY-QKTAVIY WGT-SYKMRDHVDGRELFAL PTAWNEKVPTQVDTKEYGLI HVAEVLAFDDAGEEWTVTSQ LRCAAGYCP---FFLTPFSD GDALIMGDYDAAMLFYELR- LLDLEQGIREELILSWTDVK QLTDMHSLVPVAVPLLYLAS QTSSLDVIRVLAIIESVLAM KFDTTDSLLERSDAKVAGVG AKFDSLGKMDCESDLVSVPT YTELTLTTASQKNPIIVDRE VAFALVLDVVRLVAAIARNR TTSEAKIPYVEVTVAGSSIA RLESSLETITVYKNGADADA LPRGAPNMVLFTALLETPFT LLEQSEILEPVRVGKNLRTA EIKLVISLVELEQDIALQLG PRLVAIRSGKLLIAILAILF MTPGGIYTVIAGQERLIAAI ICGTPVWLGAGGEWQLVVQF LWNLQFLVLPLGSVGLGYP- PFSLNLGLLMVFALITLVCA LEILSIMHIRTLSDDDGQIL VKATAQKSTYYGEAACLLHI SPSPEIILLKLSLLAFIYVF PGSGRVREGQQLGALNRSAK LFLVDKPKKDAILLIKYAIQ ELAVEDAPYSIEELLQVGKR DNAIKQQILIYVSGMDEAYM DILAITGLMRFYV-MDEFLQ IALFTAIVCVLKLK-DAKIA VYAETANSSETPYFQQDFTF KSPRVDVMVPLIQELRAIIG RQILLLRFSTREQIAVHRDE VIVSKEEYKTTRLDIVEKSD STPFLIIINIRNDKALGVDS SESIDALAITLIFHETVSLL ATIGEFDAISEWLNIDFMQQ NYGRYGKFGLLAGAEDLSDT GVDFFASKKKFVKPPKPQEI GHQILQQQDLRRTIGKSAYG LIIFINKLLYRALAVDEAST INRIEIMSIYLPVELV---- QLIIPALPVSVALREKVPMP ELQIETIGQFTPELIARGLN NPSTEDYHVLLYTDNYEAEE CIENGLERSEVLLIEDLALR RLSGAVGVCGNQLQEHLNAQ ERHDLTHLPTASVALSVVRE QLADLAIAKEYTCTERGLSI LVIQTSKPVSLRERLLQYKA EIFQTLLTIGVAFYQGPAVA EEKILDGILELEPILPFVVN FLKSLSKVLLFAALEIDLKS EAGTTKVLSTPTNTAVKVVA GFNKSAIT------------ -------------------- ----------QRHNLLIIAR LGLVPVQLGQIAQYCVKARG KNN-DLADLVVLQAVSLAGI VLLPKDGIGIGGQ-LSKSAE TTLRMLAMGITVLSQGNDEK VIHMLDGSEEVIRDKTHINS VAQ-IADIVEVKDVELELVP K-RLQLARIITFAISTAELQ AENDMTPSLTQQDFNVKIAD SEVHMTIERQVLPELANRTN GASLVAFLQSKLSDPRDKMQ SRGKRAVHVDTARQ-EEYVI FRGEIQENAGNYQFYVLELL RLFLKETKLDKVVWPGRQQL SGVLLMVTLASLIYLALASQ IVIRFSGASILQEEKIL-LE IFVQELMIVPKLWFKIVNFG TQRGLHRRDQIVNAISVQDI RLKRRINVKAYLQAIIEWHL AYCYVSLAESTNHIDAEGGG IAGNLMWKVSRTRYAVKPVL DHIRARHPRILPPGQSVRKL SLLLTPHVPEVRNKALELLV VEEVQILVRRIVKRVVKVGV GKLKIPIGGAVMRATEVNIS NRTAQADAEPIRVQKRYSLI MVRMKKYISPVEKRNRTVSE AWLYSLMDSEHEYKGARRLA CQNFRTQRVMQAKNYRRNAG SQVANKAQLVLTGVLQPIGK VLLISPTETVNETAPAYIKS AYMELGVLAITTEPYIARIR SRRLDQGRYLIPYRSCLKLH NLAIAYAQPTPAQRKPTCIA LAIDKYQRYGAYNACITERK DLVPFIISILGFYKYEAAAD D------------------- -------------------- ---LPSALPVIQLAVRPIYP MVIAVQRPGMIFKAIELGLT KVPT-NDAIPGISASGQNRF YRKFQKTIVLAETELILGEA EAATQGTHKTVSDKIISKVV VVKHKGIMTEHSMLYKVAVY TFEKMKTGIFSDLCSTTSAL GNNVSGVAVNENIPLGIVEQ AQGQLASWDLALIGTIGTIA IAVAFPDYTDDLIDQSRSFN NAQLARMASACQEPYYDQNL QAVTRWLGLLGQLKLSTNCG ELEAITVSIPFESL-KDAVL SPFPKVVNCKEYINPGEAVL DMIQIPLTLRRNADALGSRR TKGRATGNALLIRRKIRVTA TMSEYWVRVGVIRRLAFPIR RDYILETSADLLEAEIGMFL DQVAGDVIKLDGHMAQEIRR IIYPGQSTEEICHKDNGLIV NVPALDTYQGRIIWESVHIP LVR----------------- -------------------- -----IIREKYSSERYVLTE HQGGKTDKVTISFGARESEY LTVVQRYLESVEVRVFVAEL AACDAYLLPEPYLYHALKEK LIKIIDKSAIESVMPLLIPK APKMFEVPFLEETQCEMVME STDTMPCTRS-APVVLVIVA NPPLMQSTHLEFGDYAKLLL AVFSKSIRSLPVEVVTAPHC KELVVVSFILTIKAEGNVKI QETPLNADEAAKATV----- --ALVIHEQLLNRLDIIALM DKAAILASDESRVRFVKNQL EEYVIQVQLLTKRDKVRERL EETFSLAEVIVPDDRQLIDK LSVPLLKHNVVVDIRLLLIG IILRDEKIAFFKILIELYRL A-FIWLKVINGSSRNDA-YF PKLQRMSPADSYIRTSEVVI TTGEVTIFREKIGHPEKNTG MVARLFVRLKRIGDDSQSYI TKVTQKILLGDDVGAMAAVA TLLVQAEIAERVFAAAFQLT RVSCPFG------------- -------------------- ---------IGVHREIGWLG GYMSVIEREALDRPLDFQDV NLTIFIQKIPP--------- -------------------- -------------------- -------------------- -------------------- ---------VCSDFPAAEIV APLSGAIIEADLRSQRLAQC LLMHRQAYWQTI-ATAEYLY VTGRLLLIGSAGFCWVYNEQ VAPAAKSVVKARMATEFRLK VIIATAAILALTTDGLLERA VLIVTSLDYVIELAEGNPEI GIELTFPLRIIPSDEGERAF LRLNGATIIAWHGGTVINVS QFAVREVIEAEKRAINTGPL PFQFPIGVTEIQIQKTEVPG LSGKKDQLVSTMQNRQIPGY AYIVLL-KRLIQSTIVTISS KFQTEAGRRDQMREVMVPAA IALLERPPRKVINGQIVPKV VEGVVRSRTVSSFEQYAQEV VNNVAPGRYGTVAINIQSEV LLATALTLISPLVSLIIAVP PGITIFQSGSLI--ADIVLF IPWLGIASGTKPAILIERFY PDQL-----ALLLGA-DSVR VNATATIGFGKYQNLRTQRA --EKIRILGLCSNDKIA  4580
Oscillatoriales_cyanobacterium_CG2_30_44_21     RTARVRPIKGLYFNPYKTLG NTGADIVAREPKPGMCKYLK KPSMLRAIPAKMTSIAKQEI ERVYEQLKLVNPRLGSIMTE KGVYLDQALGMEEETVMVYA LRPGTTTKTSDAWLSSACLV DAVQAQ-------------- -------------------- --------EEALGEVDVVNK LRVDIRNEQDGLDDMSRSLE DADLAEISPELNFIDVDVQV SDSVANDIKELEIPDEVKVI TYLTKKLMVQSIPALVHAEG ANFAVFYLELRQ--TLCAIA VLITRF-TKVDRLAGDFKRA DYPELKMLALEKIMAAAYRV ATMVKGITEKSFTPIS--EL EDWDSTDAIDRESVLTDVAT PGRRAIQRQGWNVHDEELSS KRIERRLSVTMKSYLVAYKE AQAVKRVHGNTRKKLAVLKK LLIADDKELNYDPDVSAYLD IITTARQEESTWLIDYAAKL L-ILLAGRSGGTLPIVKPLV T------HAFLQLGNLIVGV AKLIPRAAKALLLIEIKAKA VRNMDARDVLLFQKEYTIVG NAAILQIEGYRVRELEDKFN DGIIQPVETVTVMAKIYKRK KKRNQIMEAVAISLALLKQI TSSYKIVDAAIAALVIRIVI TETAAVIRSLVNVMKRLPAD AAKGFQGTDVTVAIGIMDAI ELEVSGDTQPVTRRVAELRM KIKDDVVSVDEVLKVIGTDE AAKGQRALREERGLLQQHQS AEDELIQQNDVWMERLGLGQ LTICDVGVTVVQLVQAILAA HGYAPCFVRDSSSQVLLNII NRLSPKLELVATELIAQWFN YEITIETSAGNLAVGMLNYS HFNTRLAILKGWIDDDDETM ITFSLGNLTVSPEIYEPCVE ETIGVVLRPKFFEDDSNHAE QLAADRKEVLLIGSTEFIAS AVIGEDSQGKPIAGLLGIVA KLEFNVLARAVVVRREAEPD ESATALDEDFLELRYEVAFD EKLQIL--GDIGTPAVNLAS MAGAKIESNGDFYYLLLDLV IALCDTMYYRTAEELKADVL GQRVENGLEESPSTIMKVLV EEQVLAVMN-TQSKSKAELS LAEELDDPIR---------- ------------NRDFWHDS GFKIFPAPWVLISVTLARGE VVGFLGALEFLVDFVMKKVA RFQGIELRAQEAESAATINS VTDVQEIDIPETHAVTLYDL PDQAIKQEADTQRRLDKGEG YSSTIESLEKMRADIMKEEI ITKMKLVVACMYFKQEHVVI EVIAGKVKAFHRSEQRTMKK VLDVRDPVDTNGLTAGAAGV PQRAAVERELALSLLVPLGM IQVMIAIEERVRRMEMSDAD GHIQEQAKKVPLAGILARDT LHSVRRVCDLTVITELIVYN GSAVFAALGMFVRLTSYERS LKIQWLAVALIEHTSAVSQA SSKDVPERELQIVIVPKVNP TLVVAIFHAPDEEAAELKSI FSLEIKVEYQSMVIVVIEKA EPVPQDAGNQEPATYSYNAA PFQYASYEYTERCLPLLDIA LYVVLTLRSGDLDSVRGVNE ILPRVDLILQELAIMQVFMI AAIDVDARTLLSCERINNRY RADEGWPVF-IFKEKTSVIY WGTYSNKQRHHTDGRELFAL PTKWQSKVPTQVDTKEFELK HIPDVLAMDGAGEEWTVSSH FRCYAGYCP---FFLQPFSD GEALIMGDFDPAMLLLALAL LLDVQQGMKARLSLSWTEII QLTATHSLVPEAIPLIYLAK ETSSTDVITTLAVIEAVLAM RFETTENFLERSDASVVGVG AKFDSLGRMDCESNLVSVPE YGDECLVTASQKNPLVVDRL VAFALL-------------- -------------------- --------MEVYDDDANDYA PPRGAPNMILFTPLITTSFL LFVKSDILSKVRVGKNLRTP EVKIVISLVEILLKSSLAMG PRLIAIRSGKMMKAILAILF MTPGGIYMVIAGVERLIAQI QCGVPVW-GSGDEWQLVIGF LWNLQFLLSLFKSLGMAIP- PFGINLAILMVFMLLSIVCA FEIMSIMHIRTLYDDTNSTL VKATIQRSTYYGDAACLLHI SDSTEVILLKLSLLAFTYFF IGSGRVREGVQLGALNRAAS LFLVDTPQKDAILYLRYAVQ IMAIEDSPWDIFKLLELGKK DNAIRHQTLIFVQGIDEAYM DILAVGGVLRFYV-MDEFLK ITLFTAIVCLLKLK-DAQAA MYAETATSGKTPYFR-NCSY KSPRADVMVSLVTDLKAIVE RQILLLRFRDRERIAVPRDE VIVNKEEFKTTRLDIVEKSD STPFMAIINIRNDKSLGVEK SDQIKVTAITLIFTETISLT APIGVFQCVSAWAQLEFMNA NYGRYRELGLLDGSEDLADT NVDFFVITKKFVKAPQSQET GQQILASQELQCALGKAAQG LIVFVNWLLYMALAIDENST IKRVEIMAIYLPVALV---- -------------------- ------------------LE GHQTNDYHVVLYVDNYEETA CIDKGLERSTVMMEETLALR KLMGALA--INQMEDHLSAQ ERESLTALANEVVALSVIKT E-EDLAIAKSYSCSERGLSI LVIKISNKIALHERILAYKV EIYNTVIPITIAYYRSPSIA EEKILDGILELEPVMPFIVH FLQSIDRVLMFVALDISIRV EVSTTKILATPQISAVKVVP GFNKNPVT------------ -------------------- ----------RRHNQLINVT LGLVELRLGDLAQYCVKARG KNN-DMADLVVA-VISVACL ILLPKDGLGFSGQ-LSKSAE TALRFLTLGLTVLSQGSDDQ IIQTLDGSEEVIEDKTHINY VAQ-VIDIVEVKDVELELVP K-KLQLDRIITFALSVAELQ AENDVITSLTQKDFNVQLED SEIYMTVLRQVLPELATRTH GASLMAFLNSKLCQPKDKMQ SQGKRAVHVITAREQEEFTI FKGTIQKNCGGYQFYVLELL RILFTESKFGKIVWPNRQQL SSVLLMIVAATFVYLIFIAQ VVLTFSGASILQEEKIIILE IFNDALMIVPQLAVKVVNFG TQRGLHLRDRIISAIAIQDI RLKSRINVRAYIQAIVEWHL AYKYITLAESTNHIDAEGGG LASNLMWKVERERYLIKPVL DGIRARHPRILPPGQSVRKL TMLLTPKVPEVKDKRLEFLV VEEVQVLVRRIVKRIVKVGV GKLKIPTGGAVIRATEVNIS SRAASGEASTLTASKRYSLI MIRMSHSINPVDRRNRTVTD AWLYILMDQEHEYKGARRLA SHLFRTQQVMKARNYKSNAG SKAANKSQIILATVKKPAGI VLLVSATEPIEEKSPAYIKS AYMALGVLAITIDPYIAKIR SRRLDQGRYLIPYRSCTKLH NLAIAFAMPSPAQRKPTCIA LAVNDYQRYGAYTACITERK DLIPFVIAILGFYKYEAAAD DLVEQSQAETEYLNLVYRPI IVRFSADELSFLQGVQDSTR IAL---KPRVIQLAIRPIYP LVVAVQRPGMTFKAVELGLT KVAT-DDLQPGIAASGQKRF YRLHTKTVLL-ETGLVLGEA RAHTASAHKVVSSKVLSTII VVKHKGIITEHSLLYKTASF TFDKMKTGIFSNNLSTTSAL GSNLSGVSINARILLDTVEK IYGGLGAGSLAVVGTVGAIA IPLGFPDYTDDPDTQARNFN NPQLAMLASACQEPYYDDEL QATYRWIDLLGRLKLTANAA SLEGITVGIPYEELIKGAVM TPFPTVVDCRNYASLGTSVL ELIQIPLSIRRNADALGSKR TKGRATGAAMLIRRKIRVTA TMSEFWVRIGVTRRLAAPIR REYLAATSVDLIEAEIGRFL DQVAGDLIKLDGHQAQEIRR IVYASQSTEEISHRNTGLIV NVPAADTFQGSTLWKMVHIP LVR----------------- -------------------- -----IVSGTHRADRYIMTS HRGGTVDKVQITFAVRESDY LQACFRTLDSIEVRIFVAEL AACDAYLLPEPYLYQDLKSK LIKLINKSAAESVMPLLMPK APKMFDVPFLEEPQCEMMMA ATDTMPCTRT-APIILVIVA NPPLMQRTNLDFGTYAHLLL AVFSNSIRELTVAVINTPHC KEMVIVSYILTIKASANVSI RQTPINADDAAKETN----- --AIVIKQELIDRLDIIAMM NAAAVLASSDGRIRIDQEKL QNYVITVQAVTKRDQVREGV EETLHLAEVIVPDDRQLIDK MDVPLLKHNVMVDIRLLLVG IILKEEKVAFFKILVEIYRF A-FIWLKVINGQSRNDA-YF PKLQRMSQPDSYIRTSEVVI LTGDVAVIRDKITSPDPNTG MISKLFVRIKSQGE-KQSYI TKVT-KVLLSDQVGGMAAVA TLLVLAEIAERVFAAGLEVS RVACPFGHTHHDFILNFSYG GLRLLGGGSLLSAMFYRDWT GDVGSRKRLIGIQREQGWIG REAKVIDCEAMPRPLDYQSI NLIIFIQKIPV--------- -------------------- -------------------- -------------------- ---------------TSNPY LTMPDKHDEIVSDFPAAEIV SPLADTQVEADLRSQRLAQC LQIHRQAYWQTV---DKYLC VTGRLLLTGAAAFCWEYNER VAPAANSVTIARMKTEFRLK VIIATVAILILTTDLLLDKA ALIVTKLEFWRELAEGNPQI GRELSFPKRIIPSEEDQAAI LQLEGAVLVAWHGGKVINVS EFSVREVITAPLRALNPGPV PFQFPIGLTDVHTQKKKTRG LSGCDSDIVITIQNRQTAGY ALTILL-RRVIQSTIITVSA KFQTEAARREQMREVMVPSA VALLERPPRKLIAGQTVPKV VLELVRNRTVSTFEQYNNEL VDFIAPGRYGTIAVDIAAEV YLDTSLTIVSPLVSIIVAVP PGITIFQAVSLIF-AKILLF MPWLVLASGVNPGVEVIH-- ----------------EKVR VNATATTGFGKYTNLRTIRT --EKAKILALIANEKIS  4647
Synechococcus_sp_ARS1019                        -------------------- -------------------- -------------------- -------------------- -------------------- -------------------- ------RLEEHLSYFDRKQR QQIFRAQQKQLAMEVLHEDV TQRNGLMK-DANGTCGIQHL LEVQIRHSNGSLDDFSSVLG ESNVAEISP--AFLKCKIGV KTEESADVKEVEIKDDSKLL SFLTKTLMIDGVAETRHYPG ANVAVLLYELRRLATLCPIA VLISRF-TKPERWAADLRQL EHAAMELLQRTEVMAAAYKV ATMVKGVTEQDFSDVAQQKY EDWESEGAIDRESALTDVSL XGRASVQRAGWNVHDSDLSS KRIERRLTLTMKRCFCDYSA EIAVKVVHRNNNKRLSAVRK LLFCDDAELQWHPDVSAELD IIETARQXDSLWLLDXRXQL L-LLFAGGSGRVLPPVV--- -ASVRDNGLIYGLGNLVLGL ARLIPRPAKAMLLIRVTARA LREMDSRDLALFKPDYTIVG NAAIIEVESLWVRDLDDTLK ASTLKPVKTLKVMGPIYKRK KKRNQVME------------ -------------------- ----------VNVLTRLPAT DARGFQRTDAALAVGVMEAI ELEIKGDTPEVTRRVAALKL NIRDEVVSINDVLKVVGEAE GSRGRRQMREERGLLRTAGW DESDLVQKDLIAVVRLGLGG LQICLAAVTVVSLVQAILDS AGYQELWQRDRNPQALLQYT DRLCQRLELVAEELDNNW-- -------------------- -------------------- LSAPVGALHMSPRVMQPCFE TTLGVVLLPTEHSTESDHSQ RFAADRKTRLIVDSSDLIAS VVIRQDREQLPKEGLLGIVV DLEFNVLQKAVVIRREATAE EKADAIEEDYLELKYQIGWK EKLAML-------------- MAGARIEDNSDFYYLIVPLL ICPIDTFLYRVTLDLTEDVX GEQVEGGIGNDPTTXDKLLV EQQVXXIEK-AKTKSKAESS LADALE-------------- ------------NRDFWQDS PEQVFAAPSFLVSVELVRIE AVALIGALQATTQTVVESVA RFFGVEERAKQAALASTXNV VTNVEEIDIPETHSVE---- -------------------- ------------------EV XSDIRLVVACMYFKQEHVVI QVIAGKVKCFHREEQRILRK -----KQVTTGSIGLGEAGV PQRSGVERDLPLSLLVPLAL I------------------- -------------------- ----RRXCDLTVLATLCVLD GEACYGALNLWVHSSSWA-E RTLEWLAVALIEHTSAVSRG SSKGVDRAHLALVXVPKITP TIEVLIFHAPDEDAAELKAL FLPQVLAEYEALLIVVIQKA VPVPGNAGNQQPCALPYSAA PFQYASYAYTERILPLLDIA LFVVISARSGDVASVRGINE ILPQVTLILQELAIIRVYLI ASVDVDARTLLSF-RILNKY RVDEGWPVFLIFKSKTAVIY WAT-SNKRRDQVDGRELFAL STTWNERVATSVETKIADLK HVAQVLAFDEAASEWAVDSE FRCRNGYC---DFFLADFSS GADVVMGECDAAMTLHGLR- LL-QQQGGRKQLLLSWEQII NLSATYSLTPEAVPLLYLAG RT---DVISVLAVIEALLAM AFATTGNLLEHSDCXVAGLG ARFASLGSLDCETELVSVPG YPSVILPTHSDREXLIVPRA VVFATVVAVLRYVAVIARDQ SSADRPIPVVELSIESSSLA RLQALE--VDVFLDGANDHA DPRGAPKMVLFTALLAGSFA LLRADAILAP---------- -------------------- ------------VAHFSLLF MTPGSIYAVIAGVARLIAEI TCGTPVWAEAGGDR------ -------------------- -------------------- -------------------- ------------------DI VASDAVIVLKLSLLAWIYVF PGSGRVREGQQLGAVNRQAK LHVVDRAERDAILLLRWGIQ ELAVAQARYSVWGCLEAGKG TQAVRKRTVLYVEGVDTAHL DVLAISGLFRFYV-MDEFRG ITLFSAIVCHLELTSDADFS VLAETSRSSPTSRFP-SCTF RPSRGNVLVELVEKLKAIIX XQILLLKFRGRERVAVSKDE VVVNKEEFKTTRLDIVEKTD STPFLXILNIRNEKSYGLDG SQLLKHLAIKLIFVETVTLA QQIARFDLMSDWAXXPFLRA NYGRY-------GXEDLCDS GVDFFASKRKFIKPPDPQAA GHQLLAQQDLERALGKSANG MVRLVNSLLYESLAIDEAGT VERVDIMPIPLPVELVFRLG QLLLPALPLSLALRELLPMP ELKLESLARFCPELISRGLD GRQTEXYXNMLYVDNYEANE CLEKGLDKSEVLMAEELALR -------------------- -------------------- --DELAVALDYTXSERGLNI LVLKXSPPASLRDRLLAVRL EQLVLLLAVAFASLQRPSVT EEKLLDGVLELEPVLPLVVH FLASLS-------------- -------------------- -------------------- -------------------- ----------QRHEDLVVKR LGLVPLRLGEIAQLCVKEAA RNTADAPEIPV-SWVIGGLL VLLPKDGMGLAXS-MSSSAE ATLRTCLMSLAVLS------ -------------------- ----------------ELVP K-RVQLRKIITFAISTAELQ AENDMVPSLAQTDFDVSLED SDVHMTVQRQVLPELSERAH GASLMAFLQSKLIAPREKMQ SRARXAVHVETAREEEEYXI FKAXIRENAGXYQFYVLELL RM------------------ -------------------- -TIKFTGASILQEEKILALE IFSAEVTIVPRIWTRVVNFG TQR----------------- -------------------- -----TLAEACNHIDARGGE VAANLMWKISREQYNVKPVL DPVRARH------------- -------------------- ---------RIVKRIVKVGV GKLRILSGAAVIRSTEINVK TRAASKEAESLNAEKRFSLA MVAMKKQIGPLETKNRTVQE AWLFALMDNEHEYKGARRLA SNLFRTQRVMKACNYRRNAG SRIADKAQLVASSVA----- ---------------AYVKS AHMTLGVLAITTEPYIA--- -------------------- -------------------P LAVNGHQRYGAYNACVTERK ELIPYIIAILGFYKYEALAX ALVDQSRIELEYLHLIHREI VLRFGSDRLSFLEGVQAEAR LKL---DIRLVQLAVRPNFP MVIAVQRPGMVFAEIELGMR KVSPKDSLKAGIAASGQKRF YRLHPKTLVL-TNKLTLGDK QAATAST------------- -------------------- ----------SPKLSSTSAQ GPNSSGVPVNSGNPVRCFEL AMXQLSAPGVALVGVKGSVA VSLGLPDGTADGEQQVQEFN NTQLGLLASACQEPHIDEGL EAVHRWQNLAGRXKLHANAG AREAITTGVPYE---KKAVL SPFPTIADCKXYAGLAGSVL DIVQLPLQLRRNXEALG--- -------------------- -------------------- -------------------- -------------------- -------------------- -------------------- -------------------- -------------------- -----IVKDTYQSDRYVFTD HQGGKHDKVAVSFGAREGGY LQSAVRR------------- -------------------- ---------IESVMPLLIPK APKMFEVPFLLDTQCEMTIE LTDTMPCTRP---------- -------------------- -------------------- -------------------- -------------------- -------------------- -----------------DEL EAYVIEVQVLTKRDQVRERM EETFSLAQVIVPEDRQLID- -------------------- -------------------- --TVWLRVVNGDSRNSA-KF PKLQKMQEPDSFIRTSEVVI TPG----------------- -------------------- -----TVLLGDDVGGMAAVA TLXVQAEVAERVFAAAFDLG GVSCPFGET-GHFVLRLQDP VCRLXEGARLLAALXFTNWT QHVAGGKQLVGLQKETGWLR GRLGVVDREALARPLDRDDL NLTVXIXGLPP--------- -------------------- -------------------- -------------------- ---------------TGHPY LTLPQQTDEVCSDFPAXEIV APLSAVATDADVRSQXLAQA LLLHREQEHGQA-STAHYLC VTARMLLSGLSAICWLGNSQ AAPASHHVDLARCASQYRVK VIIATVAILALTGDKLLDRV ALIVTRLSFQVGLAEGNPQL GHELSFPMQILPSEEGETAA LQLSGASITAWHGADMIQVS VFSVRDVVEAPLRVVNPGPF PFQIP--------------- -------------------- -------KRVIQSTIVSISA RFQTEAARRDQMREVLVPSA IALLERRPRKVLDGLRVPKV VSNIVPSRAVNNYEISQKEF VNKVAPGRYGSVAVDVASEL LQQTALTVVVPLVELIRAVS PGITLFEVVRMILFATIHVL LRWLALAGSLAPGVYMCEVY EPEL-----VLLLLV----- -------------------- -----------------  3535
Synechococcus_sp_MED650                         RTSRVRPIRGNYYNPYKTLG KTGSGIAAREAKPGLAKYLK KPSMLRKIPARMTSIAQQEI ETLYSLMKLINPKLGSVMSD RGVYLENQIGLELAAALVXK LRADSVTKTDGDWLSNAFVV DGVQTQRLEEHLGYFDRKQR QQIXRAXQKQLAMEVLHEDV CQRDGLMK-QAQGDCGIQHM LEIQIRHSGTSLDDFSRVLG ESTLAEISP----LKCKIAV KSEXXAEVKETEIDD-GKLL SFLTKKLMIDGV-------- -------------------- --------------ADLRKL EQTAMELLEQIKVMAAAYKV ATMVKGVTEQDFSEVA---- -------------------- ------------------SA KRIERRLTXTMKRCFCDYST XLAVKVVHRNNNKRXSAVRK -------------------- -------------------- --LLLAGGSGRVLPPVMALI VQ--RILGLVYGLGNLVLGL ARLIPRPAKAMLLIRVTARA LREMDARDLALFKPNYTIVG NAAIIEVESVWVRDLEDTLK SKTLQPVKSLKVMGAIYKRK KKRNQVMEVVTVELQMLARI TAAYSIVASAIASLVVRIIV SMTAASIRSLVNVLTRLPAT EARGFQRTDAALXIGVMEAI ELEIKGDTPEVTRRVAALKL NIRDEVVSIEEVLKVVGEAQ GSRGRRQMREERGLLRSPAW DESELVQHDLVAVVRLGLGG LELALAAVTVVSLVQA---- -------------------- -------------------- -------------------- -------------------- LSAPVGACHMSPRVLRPCFE ATLGVVLLPTEHSAESDHRQ RYAADRKTRLIVDSSDLIAS VVIREDRDSLPKEGLLGIVV ELEFNVLKKAVVLRREGAAA EKADAIEEDYLELQYQIGWK EKLDML----------RLSS MAGASIDDNRDFYYLLWAIV ICPIDC--YRAALDLTEDVL GEQVEGGIGNDPTTLDQLLV EQQVLAIEQ----------- -------------------- ------------NRDYWQDS PEHVFAAPAVLLSVSLVRIE AVALLGAIDAAHQC------ -------------------- -----------------YDI PEEVLKRGAVDQKRLPAKEG YNQHVAVLEKMRSEILKE-- -------------------- -------------------- -----KQVTTGSIGLGEAGV PQRSGVERDLPLSLLVPLAL V-CMLRIEERVARIELSSAD LHLQPEERRVPLAGILARDS VKSVRRLCDLSVLAIFCVLD GAACYGVLDLWVHSSTWA-- RSLDWLAVALIEHTSAVSHG SSXRVNRAHLALVIVXKITA TIVVLIFH------------ -------------------- -------------------- -------------------- ------------ASVRGINE ILPQVTLILQELAIIPVYLI ASVDVDARTLLSF------- -------------------- ----------------LFAL STTWNERVSTKVETKLADLK HVPEVLAFDDATSEWEVSSQ FRCRDGYC---DFFLADFSS GADVVLGECDAAMALHGLR- LL-QQQGIRQQLLLAWEQIM NLSATYSLSPEAVPLLYLAG XT---DVISVLAVIEALLAM VFATTGNLLEHSDCEVAGLG ARFASLGSLDCETQLVSVPD YPDVILPTHSDKEPLIVPRA VVFATVVGVLRXVAVIAREQ SSSSDAIPVIELEIESSSLA RLQALL--VEVFLDXAGSHA PXRGADRMVLFTXXLAGSFT PLRSDAILGPIRVGKNLRTE VVKLVIELLDLRKDEALAMG PRLVAGASGKLL-------- -------------------- --------------QLVARV LWNLQVASF--GSLGLGQLI -FALDLGVLMVFTLLG---- -------------------- ------------------DI VTSDAVVVLKLSLLAWIYVF -------------------- LHVVDRPESDAILLLRWGIQ ELAVNQARFSVW-------- ---VRKKTVLYVEGVDTAHL DVLAISGLFRFYV-MDEFRG ITLF---------------- -------------------- ------VLVELVEALKAIIG RQILLLKFRGRERVAVSKDE VVVTKEEYKTTRLDIVEKSD STPFLSILNIRNEKSYGLDG SQALKHLAIK---------- -------------------- ------------GSEDLSDS GVDFFASKKKFIKPPEPQDA GHQLLAQQDLERALGKAANG MVRLVNSLLYESLAIDEAGT VERVDIMPIPLPVELVFRLG QLLLPALPESLALRERLPMP ELNLESLARFCPELVSRX-- -------------------- -------------------- LLLGAEELIGNQEEDHLQLT QRDARRDMASEAVSLAVVR- DL------------------ -------------------- ----LLIDVGFAALQGPSVT EERLLDGVLELEPVLPLVVH FLASLSKVLLFTXLPIALXA DPGTAKLLATPSTSAVHVXQ GFNRDPVT------------ -------------------- ----------QRHEALVAER LGLVPLRLGEIAQLCVKECA RNTSEAPELPV-TWTIGGLL VLLPKDXMGLAAS-MSSSAE ATLRTCLLSLAVLS------ -------------------- ----------------ELVP K-RVQLRKIITFAISTAELQ AENDMVPSLAQTDFDVSLED SDVHMTVQRQVLPELSERAH GASLMAXVQSKLIKPRDKMQ SRAQRXVHVETAREEEEFLI FKAQI--------------- --FLADTVLKLVVWPSRQQL SAVILMVSLAATIAAVFASQ VTMKFTGASILQEEKIVALE IFTAEVTIVPRVWTRVVNFG TQR----------------- -------------------- -----TLAEACNHIDARGGE VAANLMWKISREQYNVKPVL DPVRARH--------SIRKL SLLLVPRTPDVRECALELXV REEVEILVRRIVKRIVKVGV GKLRILSGAAVIRSTEINVK TRAASKEAESL--------- -------------------- -------------KGARRLA GNLFRTQRVMKACNYRRNAG SRMADKAQLVVSTVA----- -------------------- -------------------- -------------------- -------------------- -------------------- -------------------- -LVDQSQIELEYLYLIHRPI VLRFGSDRISFLEGVQAEAX XKL---DIRVVQLAVRPSFP LVVAVQRPGMVFAEIELGMR KVTPQDSLKSGIAASGQKRF YRLHPKTLVV-TNKLMLGDK QAATAST------------- -------------------- ---------FSPQLSSTSAE GPNXSGVPVNAGNEWGDAFR AMGRFAAQGVALVNVRGSVA MSLGLPDGTADDGEQVREFN NTRLGLLASACQXPHIDEGL EAVHRWQGVAGRLKLQSNAG AXEAITTGVPYE-------- -------------------- -------------------- -------------------- -------------------R ADYIVXNTMDLVEAEVGEFL DKVAGDLIKLDGXRSQEIRK Y------------------- -------------------- -------------------- -------------------- -----IVKDSYQSDXYILTE HQGGKHDKVAISFGAREGGY LRAAVRR------------- -------------------- ---------IESVMPLLIPK APKMFEVPFLLDTQCEMTIE LTDTMPCTRPAAPLLLVIVA NPPAVQCTHLEFGNCAVTIL AVFTASVRSMPVEVVDAPHC KEYVIVSFITTIKAQGAVSI RETPLNCSDSARESS----- --VLIRQASMLTRLDILALE GPAAVLASDQGRIRFH-DEL EAYVIEVQVLTKRDQVRERM EETFSLAQVIVPEDRQLIDK LNVSLYKHNVAVDVRSLMIG IILKEEKVAFFRILLEVYRA A-TVWLRVVNGDSRNDA-KF PKLQKMQQPDSYIRTSEVVI TXGEVSVIRDNIGDSQSDTG LVPNLFVTSRRRGTEANSYV SKVS-TVLLGDDVGGMAAVA TLLVQAEVAERVFAAAFPLT GVSCPFG------------- -------------------- -------------------- -------------------- -------------------- -------------------- -------------------- -------------------- -------------------- -------------------- -------------------- -------------------- -------------------Q AAPASNPVDLARCATEYRLK VIIATVAILALTGDGLLDRV ALIVTRLSFHVGLAEGNPDL GHELTFEFQILPSEEGEQAA LQLSGASITAWHGGDMIQVS VFSVRDVVEAPLRVVNPGPF PFQI-IGLSDIERQKTESRG LSGRTGQKVSDVQGRETAGY AYTVLLRKRVIQSTIVSISA RFQTEAARRDQMREVLVPSA IALLERRPRKVLDGLKVPKV VSDIVPTRTVSNYEVSQKEF VNKVAPGKYGSVAVDVASEL LLQTALTLIVPLVELIRAVS PGITLFEVVQMIL--QLLVV LPWLALAGSMCSGVFMTEVY EPA-ATAD-VLLLL--EKMR LHATSTIGFGKYLNLRTMRI --KRIKVRVVIANNALE  3393
Cyanobacterium_sp_HL69                          RASRVRPVQANYQIQYKTLG NTGSDVVAREPQPGLAKYLR KPSMLRVIPSRMTSIARTEI EKVYKQITLVKPRLGSIMTE KGIYLESKEAIGLASALVYQ LREGGVTKTEGDWMESAFIA NTVQA-ELQQTVGFFDRRTK TTLFRAQQKTFSMRPYQEGT IVRNDLMKNPALNEADIANK LRIDIRSDGDSLDDMSRLLE EKDIAEVSP-LKLIDCDIKV NDKAEADVKNVEAPEETKLL LFLTKKLMIDGVEDLKHDDV ANFAVFWYELRK--TLCPIA VLISRF-TKPERLAGDLKKA ELPEMKMLEIEGIMAAAYLI ATMVKGITEKAFDNVA---- ----SVGVIDRDSVLTGIAV PGRTAVQKKGWNVHDDDLSA IRIERRMTVTMKKYLVEYSK AMAVKKVHKNNRKRLAKLKS VLLTNDEELSFDADVAAPLD VIETAKQENSKWLLDNEAKL LVILGAGKSGGTIPLL--F- -AQLRNFNAFFQLGNLVIGA GKLIALPAKALLLLEIVARA VRTMNSRDLDIFKAEYTLKG NAAILQIECLKVRDFENELS EGIVQPVESGTILGRIYKQK KKRRQLMNAVAISLALLNKI TSAYSIVPGGIAALVIRIIV TQTAASMRSLVNVIKRLPAE KAKGFQATNVTLSIGVMDAI EIEIKGDTPEVTRKVSSLRM NIKDDVVSIHEVLKVIGTAE GTRGQKNLREEKGILQRNDT TEKELVNYDKLTIERLGMGQ LKIFKVGVTVVELVQ-ILYR NNYAELFIRDGSVQSILDLV NRLSPKIELLATEIILPWYL YEITIQTSAVNLGIGWLNHA HFNKRLLVLKDWINTDDQVM ITFSLGKLIVSPEVMQRCIE HTIGVILLPKQFEDDSNHHQ QLIADRKTKILVSSYDFIIS PLIVEGKQGEPVEGLHGIAI ELEFNVLAKAIVVRKEEPAP EKATTVEEEFLELRYEVAYD SKVQLR--GNIGTTEIRLAN MAGASIESNGDLYYLILSEI ATPLQTFYYRSAIEFKADVL GQRVEDGIGEEPETVSKYLI ERMVIEIEE-AKSKSKAEIS IAEAL---------QAIIEE PDEVRDSTNQFINRDFWNDS PYKIFPANGFLMSIDLTRAE IVALLGALEIGEVQVVKKVA RYQGVEERAEEAKSAQTIQA VTTVEDIEIPEIHAVETFDL TQQVMKRGAKSEKRLEQREG YTSQVAPLERMRSEILKDDI IDRIKLVVSCMYYKQEHVVI EVVAGKVKAFHREEQRILKK VLDIKRDIDTFAITAGEAGI PQRASVERELALSQLVPMAI VQVMLAIEERTKRLNIADAN EHIQEMETKIPLSGIVARDT LESVLRVCDLIALTKFIAYN GEAVYASLQLFVRFTSVERS SKIQWLTVALIDHTSAVSDT SCKDVPEEQMKIIIVPKINE TLKVIVFHAPDEDKTELKSI FLTEVKSEYASYLIVVISKA QPVPQNQGNQ---------- -------------------- ------------SSVRGVNE ILPKITLILQKLAILIVFLA AAVDVEARTILSCERIENKY HVDEGWPAFEIYDDKTAVIY WGT-SNKMRNHVDGRELFAL PTAWEEKVPTKVDTKEYELR HVPEVLAFDDAGEEWTVGSQ LRCKAGYCP---FFLKPFSD GEALIMGDYDAAMLMYQLK- LLDLNQGIKQELILSWSVVI NLTETHSLVPDAIPLLYLAK GTTSKDVIRILAIIESVLAM VFETTDNLLERSDAGVAGVG AKFDSTGKMDCETDVISVPK YTELLLTTASRKEPLIVTRD VAFAMLIDVVRLVLAIARKR TTKENNIPYQKIKIDGAAIA RLLSCIELVKVYTNGADQHA APRGVSNMVLFIPLITTAFS LLKDSEVLEAIRVGKNLRTD EIKLVINFVDLHLNIALELG PRLVAIKSGKILTAVLAILF MTPGGIYTLIAGKDRLIAAI QCGTPIWLGKGGEYQLIINF VWNLQFMQF--SSVGIGLN- -FSIQLLILMIFTLITLVCA IQIYSIMHIRTLKEDEDPEL VKATAQKTTYYGEAECLLEI SPSPEIIILKLSLLAFIYMF PGSGRVRDGQQLGPLNRKAK LHIVDKPNKDAILHIQYAIQ EQALEDARYSIFKLLEVGKK NNGVQQQTIIYVQGIDEAYM DILAITGLMVFYV-MDEFLK INLFTAIICYLKLKSDATAA VYAETAPSQDTPYFQ-AFSY KSPKSDILLPLVEDLKAIIE RQLLLLRFRERERVAVPREE VVVSKEEYKTTRLDIIDKSD STPFMQIINIRNEQGYGVDS SEEIELLVLSIIFAETVALT AQIAEFDCVSTWAKLSFMTE NYGRYNELGLITGSEDLTDT SVDFFAVKRRYIKPPQPNKA GQQLLDQQRIQRELGNSALG PVIFIDSLLYLKVAIDEAST IHRIDIMAIYLPVELV---- QLILPAIPISVALREKVPMP ELRIETIAQFTPDLVARGIE ARHTHDYHILLLLDNYEEEE CIEHSLKKSEVLLEEDFALR RLMGAFDICKNQLEEHLAAQ ERQETTQLPTMSVALSVIRH TLADLAIAKDYTCAERGLSI LVLKISKPISLRERIFRFKT EIFNRVVTIAIAYYQGPSIA EEKILDGILELEPILTFVVN FLKSLSKVVLFTALEISIKA EVGSAKILATPMTSSVKVVN GFNRNAIK------------ -------------------- ----------RKHNQLIVVE LGLVPIKLGDLAQYCVKVKG RNNDDLANLLIEQIVAVALL VLLPKDGLGIGGQ-LSKTAE ATLRALSVALTVLSQGDDDE VIQSVDGSEEVVVDKTNINV VMA-VIDIVAVKDVELDLVP K-RLQMARIITFAISQAELQ AENDVIPSLAQTNFSIQLAG SEIYMTVQRQVLPELANRTH GASLMAFLQSKLTDPRERMQ SRAKRAVHVVTARETGEYVI FKDTILENAGGYSFYVLDVL RMFIEETKLTKVVWPSRQQL SAVILMVTVATVIYLVFSAK -IVEFTGASIIQEEKIIPIE IFVNDVMIVPRVIVKIVNFG TQRGLHLCDEIISAIAVQDI RLNRRVNVNAFLQAIIEWHL AYRYISLKDSTNHIDAEGGG IAANLMWKVERTRYDLKPVL EPIRAR-PRVLPPGQSIRKL NLLLTPRVPDVRDKGLEFYV VEEVNILVRRIVKRIVKVGV AKIKIVSGGAVMRATEININ NRAAESEAEPLSAKVVYSLV MIRMKKAIAPTEQKNRTVPS AWLFSIMDGEHEYKGARRLA SHLFRIQQVMKARNYKRNAG SQIANKALLVQAKVLQPAGR VLLVTPTETVNTTAPTYIIS AHMDLGVLAITTEPYIGRIR SRRLDQGRYLIPYRACIKLH NLTVAYAGPTPAQRKRTCIP LAVDGHQRYGTYTACVTERK DLIPFIISILGFYKYEAAAD ELVDQTQIETEYINLVLRPI ALKFGTDQLSFLQSIQATVR LGLPK-EIQVVQLAIRPNFP LVVAVQRPGMTFKNIELGLT KVPVNHNIGPSISASGQKKF YRLHTKTIVIADTDLVLGDA KAASKSEHKTVKDKILSTVI VIKHKGITTEHSMVYKVAIY VIEKKKTGIFSNKYSTTSCL GSNLSGVPINSQCAIGSVEN AKGSLASTGLAPIGTIGEMV IAIGFPDKTSDWSRQAKAFN NAELARMASACQEPYYEENL EVVHRWLNLTGLLKLFNNAQ QLEAITVGVPYEPLIKDAVT TPFPTVVDCKKYAGLDTSVL DMIQIPLNLKRNADALSSRR TKGRAYGNALIIRRKIRVTA TMSEYWVRIGITRRLAAPIR KPYLLETSADLIEEEIGMFL DKIAGDLIKLDGHLSQEVRR IVYPGQSTTEISHKDNGLII NIAAMDTYRGRLLHHSVHIP YVR----------------- -------------------- -----IIKEKYQKERYVLTM IEASKTDKVRIVFKIKEAEY LKSATKSLESIQVRIFIADL AACDAYLLPEPYLYQNLKEK LIKIIDKSAIESVMPLLIPK ATKMFEVPFLQDGQCEMSIA VTDTMACTRN-APILLIIVA NPPLVQRTDIEFGEYAKLLL AVFNTSIRKLPIDVLPAPHC KEMIIVSYILTIKVDKNVQI EETPLNADEAAKATA----- ---LVLREQMLNRLNIIAMA QEAAVMASDDGRIKISQEEL QEYVVNVRVVTKRDQVRERM EETFRLAEVIVADDRQLINK LNVSLLKHNVAVDVRLLLIG IILKDEKVAFFSILLEVYRL A--IWLKIMNGSSRNGA-FF PKLQKMAEPDSHIRTSEVII THGEVAVIREKIAQPEPNTG MVANLFVSLARTGD-SNSYI SKVT-QVLLGDDVNAMAAVA TLLVQAEVAERVFAAAFKLN RVGCPFGVTH-NFVVRLEKP PYRLVEARRRLAAILYTNWV KEVGGGKQFIGISREEGWLK SRVGVINRENSKRPLDYQDV HLTIFINKIPL--------- -------------------- -------------------- -------------------- ---------------TSNPY LTLPTKVDEICSDYPAAEIV SSLADETCEASLKTQRLGQC MLIHNQGHWGTD-EKATYLF VTARFLLIGSSGFCWEFNDQ VAPASRSVVQARRATKFRVK VIIATASILILTNDELLERA VLIVTSLDYLINLAQGNPEI GKELNFEQLIIPSEEGEKAY LQLEGAIIIAWHGGQVISVS RFAVREAVQAEMRAINPGPI PLQFPIGLTDVQRQKKELPG LKGKGDDLVGKIQNRLTAGY AYTILV-KKTIKSTIVTITS KFQTDAARTDNMKEVMVPAA IALLERPPRKIISGQNVPKV VAGLVRNRTVSQFERYQQDV VSEIAPGRYGAIAVDIESEC LLGTSLTLVSPLVSLINAVP PGVTLFQAGSLIF-AELKLF IPWFKIASGTNPGVLLQRFY SDAV---C--------EKVR VNQTATIGFGKYINLRTIRA --EKVIVLVVIHNDKID  4745
Calothrix_sp_NIES4101                           RSARVRPLKGLYFNAYKTLG NTGSDVVARQPPPGLAKYLH KPAMLRAVPAKMTNIAREEI EKIYKQLKLVNPRLGSIMTE RNVYLANEITLDTSSALVYQ LRPGAVTKTQEQWLENAFLV DAIQDQ-TQQVSNYFDRKTK TQLFRAQQKQLSMRPLHEGT LVRGDLMKTPALGEVGAVNQ LRVDIRNPQQGLDDMSRALE DAEIAEISP-LNFIDAAIKI QTTEAADVKGIAIPEDAKAL TFITKELMIDNVEELQHASA ANFAVLWYELRR--TLSPIA VLISRL-TKPERLAADYKKA DLPEMQMLEIENIMAAAYTI ATMVKGITEQSFSTAS--KL EDWESPGAIDRDSALTGVAV PGRTAVRRQGWNVHNDDLSA LRIERRLAVTMKKYYLEYAQ AMAVKRVHINNRKKLAQLKT ILLTDDAQLSYNPDVAAYLD IIDTALQGGASWLLDDREKL LIILIAGRSGGTVPLLQIIV -N--RQLNIFFQLGNLIIGA GKLIKKPARALLLIKITVRV VREMDARDLALFQPTYTIVG NAAIIEIEGLRVRELEDQLQ DGVIQPVATGTVMDRLYKKK KKRRQLMNAVAIDLQLLKTI TASYKIVEGAIASLVIRIIV TESAAVIRSLVNVIKRLPAD TAKGFQGTNVTMAVGVMDAI ELEIRGDTPDVTRRVAELRM SIKDDVVSVDDVLKVIGTDE GTRGARRLREERGLLQQRHN TEQELVQSTDIAIISLGLGQ LTIFLVGVTVVSLVQTILGS NGYAPVFIRESSAALILDVV NQIIPKIELVATELGPAWFL YEITIQTSAANLGIGWLNHS YFNRRLKILKGLVSDDDEAM FTFSLSKLVVSPEILQTCVE ETIGVTLLPKSFEEDSNHKE QLAADRKGLLLVASYDFVVS VVIDEEKEQLPTEGLYGLVV KLEFNVLKKAAMVRREVASD EKATQIEEDFLELRYEVSYD TKVKMR--GNLGTIELRLTS MAGASMESNGDFYYLILTEI AVAIRTFYYRGAIFFSADVL GTQIEGPIGEEPETLSEFLI EQQILEVEQ----------- -------------------- ------------NREFWHDS GLKIIPTASVLLSIELTRAE IVSLIGAIEAGEDFLVQKVA RYKKSEQRAQQATEAEKVEA VTTVDDVDIADLHSVK-YDL GDEVIKEGADEQKRLEGKDG YTSAIAPMERMRSEILKD-- -------------------- -------------------- VLQIRRSIETQAVNAGEAGI PQRSSVERELPLSLLVPLGM IQVMIAIEERTKRLKVSDAD AHIQPAAKKVPLASIVARDS LHS-RRVCDTIAITQLIVYN GSAVFAILKLYVRLTSFQIS EKIQWLTVALIKHTSAVSQA SCKEVVERELQIVLVPKINS TMVVIIFHAPDEDEAALKSI FSPEAKSEYKGPLIVIVEKA EAVPQNGGNQQPATYSYSAA PFQYSSYTGFEQCLPLLDIA LYIIMANRSGDLSSVRGVNE ILPRIDLILQKLAIMQVFMI AAVDVEARTLLSCERIQNRY RVDEGWPAFSIY-DKTSVIY WGT-SNKFRHHVDGRELFAL PTAWNEKVPTKVETKEYELR HVPEVLAFDGAGNEWTVNSQ LRCIAGYCP---FFLEPFSD AEALVMGDYDAAMLLFALA- LLDLQQAIREELILSWKEVI QLTATHSLVPEAIPLLYLSS QTSSRDVIRILGIIEAVLAM RFDITDNLLERSDSNVVAVG AKFDSLGKMDCEIDLVSVPD YADIVLSTSSDKEPIVVDRT VAFAKVLDVVRLVAAIARDR TTPQAKIPYVVATVAGAAIA RLFSSVEETQVYMDDATQYA PPRGAPHMVLFIPLLVTSFT LLEESDILTKIRVGKNLRTP TIKLVISFVDVTENAALDLG PRLVAIRSGKLLIIVYYAVL IAFQPAQMIPANLKQEIVRV TCSMPVIAGNASADQLITGF LWNLQFLVALLGSIALGLP- VFSLNLGLLMVFALCCLLAS LEIISIMHIRTLSDDDDPSL IKAKAGRTTYYSDAECLLEI SESSEVILLKLSILAFIYLF PGSGRVRDGQQLAVLNREAK LFLVDKPLKDAILLIEYAIQ ELAIKDAPYTIEELLEVGKR DNSIQEQILIYVQGMDEAYM DILAITGLMRFYV-MDEFLQ ISLFTAIVCVLKLT-DATAA TYAETAASGPVPYFT-SFTF KSPRADLMVALVTDLRAIIG RQILLLRFRARERIAVSRDE VVVNREEFKTTRIDVVEKSD ATTYLLIVNIRNEKEYNIDG SEQIDLLKITVIFRETISIA AAIGGFECASEWALIPFMQS NYGRYAELGLIGGSEDLADT SVDYFASRRRYVKPPKPQET GHQLLRQQDLQRVLGKSAQG LILFI-LLLYEELAIDEGST ADRVEIMPIYLPVELVLRLG QLILPALPVSVALREKVPIP ELKIETIGQFTPDLVARGLK WTQTNDYHIVLYVDNYEEEE CIENGLDLSNVMLVEDLALR RLVGAIAVITNVLQEHLAVQ ERNELTQLATESVALSVVRK QLADLAIAKEYTYSERGLNI LMIKTSAKVALKERLLRYKV EIYSTLITLVVAFYQGPSVA EEKILNGILELEPVLPFVVH FLKSLSKTVLFTALELELQG EAGTTKVLATPHTSAVKVVQ GFNKSNIT------------ -------------------- ----------RRHDDLIIVQ LGLVPIKLGDLASYCVKARG KNN-DLADLVVQNGITFAAL VLLPKDGIGIGGQ-LSKSAE NTLRALTLGLTVLSQGTDDE VIQAIDGSDEVVLDRTHINA VTQ-VIDIVEVKDVELDLVP K-RLQMSRIITFALSQAELQ AENDVIPSMTQKNFDVKIAD SEIYMTIIRQVLPELANRTH GASLMAFLQSKLCQPRDKMQ SKAKRAVHVQTARERDEFLI LKLLIENNAGGYQFYVLELL RLFIDGTKFEKVVWPSRKQL SAVLLMVTLASLIFLVFAAQ VVIAFSGASIIQEEKLL-LE VFTNQLTIIPQIWVKIVNFG TQRGLHQRERLIGAISVQDI RLERRINVRAYLQAIIEAHL AYCYVSLAESTNHIDAEGGG IAANLMWKVERTQYAVKPVL DPIRARHPRILPPGQSIRKL SLLLTPRVPDQRNRALEFLV VEEVQILVRRIVKRIVRVGV GKIKIPIGGAVMRATEVNIN NRAASSEADPIGIQRRYSLV MIRMRKAIGPTERRNRTVNE AWLYALMDSEHEYKGARRLA SHLFRTQQVMKARSYKRNVG SKIAEKAQIVLGAAMQPVGK VLLVSPTEPVNTTAPTYITS AYMALGVLAITTDPYIARVR SRRLDQGRYLLPYRACLKIH NLAIAYAQPVPAQRKPTCIH LAIDKHQRYGAYNACVTERK DLIPYIVSILGFYKYEAAAD D------------------- -------------------- ------SLGVIQLAIRPEFP LVVAVQRPGMTFKEIELGLT KVSEKHDVKPGIAASGQNRF YRKFLKTIVLAETELVLGEA KAATASSHTTVKDKVMSKVL VMKHKGIVTEHSMLYKVAVY TVAKMKTGIFSNLCSTTSAI GKNLSGVPINASIPLGTVER AAGQLASEQLAPIGTIGAIA IAVGFPDQTNDPDGQSRIFN NAELARIASACQEPYYEQNL QAVYRWLEIMGLLKIETNAG TLESITIGVPYE---KQAVL TPFPTVVDCKNYAGLESSVL DMIQIPLSLRRNAQALGSRR TKGRAAGSALQIRRKIRVTA TMSEFWVRIGVTRRLAYPIR QDYLLETAADLIENEIGRFL DQVAGDLIKLDGHMEQEIRR V-YPSESTKEISHQDNGLIV NVPAVDTYQGRLAWKSVHIP LVR----------------- -------------------- -----IVREKYHSERYVLVQ RMGGRTDQVAISFGARESEY LQAVTLHLQSIEVRIFIAEL AACDAFLLPEPYLYHPLKEK LIKIIDKAAIESVMPLLIPK APKMFEVPFLEETQCEMVME STDTMPCTRA-APIILVIVA NPPLIQRVHLEFGNYAQMLL AVFSNSIRSLPVDVVNAPHC KEMVIVSFILTIKAENNVSI KETPLNADDAAKEAV----- AKELVINLALVNRLDIIAMR GDAAVLASEDGRIRVTQERL QAYVIKVELLTKRDQVRERL EETFSLAEVIVPDDRQLIDK LTVSLLKHNVAVDVRLLLIG IILKEEKVAFFKILVELYRL I-FIWLKVINGSSRNDA-YF AKLQRMSQVDSYIRTSEVVI ITGEVTVIREKISHPEPTTG MITRLFVRIKRLGDDAQSYV TKVTMRVLLGDEVGAMAAVA TLLVQAELAERVFAAAFNLT RVSCPFG------------- -------------------- ---------IGIQREEGWLS GRVGIVKREELERPLDFQNL NLNIFIAGVPE--------- -------------------- -------------------- -------------------- ---------------TTNPY LTLPTVQDEICSDFPAAEVV TSLADEVIEADLRTQRLAQC LLIHLTAHWSTE-DSTNYLY ITGRLLLMGAAAFCWEYNEQ AAPAAKSIVKARCATKFRLK VIIATAAILALTTDGLLTRA ALLVTSLHHIVELAEGNPNI GKELSFPFSIIPSSESEIAI FSIVGATIVAWHGGEVIEVS EFAVREVVEADVRAINPGPI AFQFPIGLTDVQTQKTEVRG LSERTDQIVSTIQNREIAGF ALTILV-KRVIQSTIVTISS KFQTEAARRDSMREVMVPAA IALLERPPRKVINGAVVPKI VAGLVRDRTVSQFEQYAQEF VNNVAPGRYGTVAINIRSET FLHTALTLVTPLVSLITAVP PGVTVFQAGSLIL-AEIGLF LPWIAIAGGANPAVLVQPFY TDEL-DNN-VILLAA--KVR VNASSTIGFGKFINLRTARI --EKSKVFAVLANDKIP  4646
Nostoc_sp_PCC_7120_FACHB418                     RSARVRPLKGLYFNAYKTLG NTGADVVARQPPPGLAKYLH KPAMLRAVPAKMTSIAQEEI ERIYKQLKLVNPRLGSIMTE RNVYLENEIALETGSALVYQ LRPGTVTKTQDDWLESAFLV DAIQEQ-------------- -------------------- ---------PALGEVGIVNQ LRIDIRNPQQGLDDMSRALE DTEIAEVSP-LNYIDADIKI QTPEAADVKNITIPEETKAL TFITKYFMIDNVETLRHAPA ANFAVLWYELRR--TLSPIV VLISRL-TKPDRLAGDYKKA ELPDMHMLEIETIMAAAYTI ATMVKGITEQSFSNVS---L EDWESPGAIDRDSALTGVSV PGRAAVQKQGWNVHNEDLSA LRIERRVTVTMKNYLVQYAQ TLAVKRIHPNNRKRLASLKP ILLTDDTAIAYNPDVAAYLD IVNTARQQESSWLLDEAQVL LIILVAGRSGGTIPLLQSLI ----RGLSAFFQLGNLVIGA GKLIKKPARALLLIRITVRV VREIDARDLALFQSSYTIVG NAAIIEIEGVRVRELEDKLQ DGVIQPVATGTVLGRLYKKK KKRRQLLDAVAISLKLLTSI TSAYRIVEGAIAALVIRIII TESAAVIRSLVNVIKRLPAD TAKGFQGTNVTVAVGVMDAI ELEIRGDTPDVTRRVAELRM NIKDDVVSVDDVLKVIGTEE GTRGARRLREERGLLQRPRR TEQELVRKTDIAIIPLGFGQ LTIFQVGVTVVSLVQAILGN NGYAPVFVRESSAASILDLI NQLIPKVELVATELGPAWYL YEITIQTSAVNLGLGWLNHS YFNRRLKVLKGWVSSQDDAM FTFSLGKLVVSPEVLQTCVD HTIGVVLLPKAFEEDSNHQE QLIADRKGLVLVASYDFMLS VVIDQHEKQRPTEGLQGIVI KLEFNVLAKAVVIRRETASE EKATAVEDDFLELRYEVAYD AKVQMR--GNIGTTEVRLAN MAGASIESNGDFYYLILPEI AIVIRTFYYRGAIDLTADVL GKEVEGPIGEDPETLSEYLV EQQILEVQD-AKTQSKAELT LADTLYEIIRRVSNQAVIER PEEIRDSSEEFINREFWHDS GQSIFPISSILVSIELTRAE IVGLLGAIEAGEDFLVKKVA RYQSTEQRLQQALESEKVEA VTSVDEVDIPDLFSVQ-YDL TDEVIKQGADEQKRLEKKDG YNKAIAILERMRSEILKE-- -------------------- -------------------- VLQIRRNIDTQAITASEAGV PQRASVERELPLSMLVPLGM IQVMIAIEERTKRLQVSDAE AHIQEADKKVPLASILARDS LHS-RRVCDTIAITQIVVYS GSAVFTALQLYVRLTSFQIA EKIQWLTVALIQHTSAVSQA SSKQVVEEQLTIVLVPKINS TIVVIVFHAPDEDVASLKSI FSPEVKADYIGALVVVVEKA EPVPENAGNQQPATYTYSAA PFQYSSYAYTESCLPLLDIA LYLILAIRSGDLSSVRGVNE ILPRIDLILQKLAIIQVFMI AAVDVDARTLLSCERIQNRY RVDDGWPAFLIY-DKTAVIY WGT-SNQRRNHVDGRELFAL PTAWNEKVPTQVETKEYELR HVPEVLAFDDAGKEWTVQSQ LRCMAGYCP---FFLEPFSD ADALVLGDYDAAMLLFQLNL LLDLKQGIRDELILSWQEVI NLTATHSLVPDAIPLLYLSA QTSSTDVIRILGIIEAVLAM RFDITDNLLERSDSNVVGVG AKFDSIGKMDCEMDLVSVPA YSDLSLATSSAKEPLVVDRT VAFAKVIDVLRLVAAIARDR TTPSTKIPYVEVTVAGSAIA RLHSSLTDTGVYLDGASAHA PPRGAPRTVLFIPLLETSFS LLETSDILAPIRVGKNLRTP EIKLVISFVDLIQDIALELG PRLVAIRSGKLLTIVYYAVL IAFQPAQMIPANLKLEIDSV TCSMPVIAGNKGADQLIVNL IWNLQFLFW-VSSIALGIPL -FSLNLGLLMVFALICLLAA LEIISIMHIRTLSEDDDPSL VKAKAQHSTYYGEAECLLEV SESTEVILLKLSILAFVYMF PGSGRVREGQQLGVLNREAK LFLVDKPEKDAILLIQYAIQ EIGIEDASYSIFELLEVGKR DNSIQEQILVYVQGMDEAYM DILAITGLMRFYV-MDEFLQ IALFTAIVCYLKLS-DATAA VYAETAASAPSPYFKGSFAF KSPRADVMVALVKELRAIIG RQILLLHFRSRERIAVSRDE VVVSREEYHTTRLDVVDKSD ATPYLIVVNIRNDKAYGIDA SEKIELLVITVIFFETVSLT APIGAFEAISDWAAIPFMKG NYGRYNVLGLLKGSEDLADT SVDYFASKRKYVKPPKPQET GHQLLRQQDLQRVLGKSAQG FVLFI-QLLYQELAVNQGST ADRVEIMAIYLPVALV---- --ILPALPVSVALREKVPMP ELQIETVGQFTPDLIARGLA SRQTNDYHVVLYIDNYEEEE SIENGLDLSSVLMIENLSLR RLVGAIDVITNVLQEHLAVQ EREELTRLPTENVALSVVRK SLADLAIAKEYTYSERGLNI LMIKISSKVALKERLLRYKV EIYSTLISLMVAFYQGPSVA EEKILDGILELEPVLPFVVN FLQSLS-------------- -------------------- -------------------- -------------------- ----------RRHDELIIVQ LGLVPIKLGELAQYCVKARG KNN-DLADITVLSAIALAGL VLLPKDGIGIGGQ-LSKSAE NTLRALTLGLTVLSQGNDEQ VIHAIDGSEEVVVDRTHINT VTQ-VIDIVEVKDVELDLVP K-RLQLARIITFAISQAELQ AEDDVIPSLAQKNFDVTIAD SEIYMTILRQVLPELSNRTH GASLMAFVQSKLCQPRDKMQ SKAKRAVHVSTAREQDEFVI LRRLIEGNAGGYQFYVLEML RLFFQGTKLEKVVWPSRKQL SAVLLMVTLASLIYLVFVAQ VVVAFSGASIIQEEKIFQLE IFSDDVTIVPQIWVKIVNFG TQRGLHQRERLIGAISVQDI RLTRRINVRAFLQAIVEWHL AYCYVSLAESTNHIDAEGGG IASNLMWKVERAQYTVKPVL DPIRARHPRILPPGQSIRKL TLLLTPRVPEERDPNLEFLV VEEVQVLVRRIVKRIVRVGV GKIKIPIGGAVMRATEVNVN NRAASAEADAIGIQRRYSLV MIRMRKAINAVERRNRTVTE AWLFALLDNEHEYKGARRLA SHLFRTQQVMKARSYKRNSG SQIADKAQLVLSGA-QPVGT VLLISPTEPVNQTAPTYITS AYMQLGVLAITTEPYIARIR SRRLDQGLYLIPYRATLTLH NLAIAYAQPVPAQRKPTCIA LAVDKHQRYGAYNSCITERK DLIPYIIAILGFYKYEAAAD D------------------- -------------------- -----PELRVVKLAIRAHYP LVVAVQRPGMTFKQIELGLT KVPENNDVKPGISASGQKRF YRKFVKTIVLAETALILGDA KAATGQSHTTIKDKVISKVV VIKHKGIVTEHSMLYKVAVY TFAKKKTGIFSNLCSTTSAL GNNLSGVPINAG-RLGTVER ALGQLSSGLLAPIGTIGAIA IAMSFPDKTDDPDGQARDFN NAPLARMASACQE------- -------------------- ---------------KQAVI TPFPSVVDCRDYAGLEKSVL DMIQIPLSLRRNAEALGSRR TKGRAHGSALQIRRKIRVTA TMSEFWVRIGVIRRLAYPIR RDYLLETAADLIENEIGRFL DQVAGDVIKLDGHMSQEIRR I-YPSQSTEEISHRDNNLIV NVAAVNTYQGRLAWKSVHIP LIR----------------- -------------------- -----IVREKYRADRYVFTH RQGGKTDQVAISFGAKETAY LQAVTRYLQSIEVRIFVAEL AACDAYLLPEPYLYHPLKEK LIKIIDKSAIESVMPLLIPK ATKMFEVPFLEETQCEMPME STDTMPCTRS---------- -------------------- -------------VVNAPHC KEMVIVSYVLTIKAENNVTI TETPLNADDAAKATT-LAIS AQELVLEVELVTRLDIIAMM NPAAVLASGEGRIRVSQERL QAYVIEVQLLTKRDQVRERL EETFSLAEVIVPDDRQLIDK LSVSLLKHNVAVDVRLLLIG IILKDEKVAFFKVLVELYRF S-FIWLKVLNGSSRNDA-YF PKLQRMSQADSYIRTSEVVI ITGEVTVIREKISHPEPTTG MITRLFVRIKRLGD-AQSYV TKVT-RVLLGDEIGAMAAVA TLLVQAELAERVFAAAFNLT RVSCPFG------------- -------------------- ---------IGIQREEGWLH GRLNVVEREEFARPLDFQDV NLTIFITRIPP--------- -------------------- -------------------- -------------------- -------------------- -------------------- -----------------AQC LLIHRQAHWGT--NSTEYLY VTGRLLLMGAAEFCWEYNEQ AAPASRSVVIARCATQFRLK VIIATSAILALTTDRLLERA VLLVTSLSYVIELAEGNPNV GKELSFPLSIIPSEEGEAAI FAIEGASIVAWHGGEIIEVS EFAVREVVEADVRNINPGPI AFQFPIGLTDVQVQKTEVKG LSSKKDELVITIQNRAIAGY ALTILL-KRMIQSTIVTISS KFQTEAARRDQMREVMVPAA IALLERPPRKVIDGTVVPKV VSGLVRDRTVSQFEQYQQDF VNNVAPGRYGTVAINIQSEA MLKTALTLVTPLVSLISAVP PGVTIFQAGSLIL-SEITLF IPWLAIAGGLNPAILVEPFY TDQL-QSD-VILLAA--KVR VNATATIGFGKFLNLRTVRI --EKAKVLALIANDKIS  4475
Gloeobacter_violaceus_PCC_7421                  RCARVRPLRGEYFRQLKTLG NAGAGIIAREPRPGLAKYLK KPAMLRVVPSRMTSVAKMEI DRLYARLRLVNPRLGSVMTD RGVYRPVALGLKLESVMVYR LREGGVAKTRETRIPSAFLG KMLEDARLEKLYQYFDRKTR YFIFRAFQRQFTMEAQHEET VQKADLMKEPALGQVAVAHT LRVDIRHTEGGLDDMSRALE DDDLAEVSPELSFVEAEVEV SSDEAKDIEELTFGEEASKL LFTTKKLMIEGVEVLHHTEA ANFAVLCYEFRR--TLATIA VLISRW-TKTERLAGDMRQL ERPELRLLEIEDVMAAAYGI ATMVKGIQEQDFTNAAAQEV TDWESPGAIDRESALTDVST PGREAVERQGWSVHNKELSA IRVERRQAITTKKFMLGYAT ALAIKAVHTNTRKRLDALRT LLLTDDARLAFDPDVSEYLD IVPTARQEGTEWLLDEATRL LV------------------ -------------------- ----PRPADALLLLRISARV IREMDARDLSVFAQEYTIVG NSAIIEVEGVLVRELDEALR EGAVRPVEAGRILAATYKRK KGRKQVMEELGIALEVLDQV TAAYRIVTPAIAALVVRIII TKTAAVIRSLVNVIKRLPAE TAKAFQATDVTVAIGVMDAI ELEINGDTPEVTRRVGELRM RIKDPVVSVDEVLKVIGTPE ATRGHRRLREERGTLQAGGD AEALLVGKTMYAFIRLGLGQ RLLFDAGLTFVELIQAIVEP GGYVPVFVRDSSPRMLLEPL NRLAPKLELVAAEL-AEWFE YEITLATAAANLAIGLLNNS PFALRLRILKSWVDDETDAM ITFSLAGITVSPAVLRPCVE ATIGIVLLPNSFEDESHHHE QLAADRKEVVLVGTIDFIAS AVINEEKEAKPIEGLAGIVV SLEFNVLSRAVVVKGESAPD EVATAAEEAYLDLRFEVAYD TKVKMR--GNLGTLTVHLAA MAGAAIEANDDFYYLVLDEL AALRDTYYYRSAIELKADVL GRQVEGGIGPEPITLFQQLV EQQMLQIEE--QAKKKAEL- ----------RICQQAVVER PEAIKDSSNKFVNREFWHDS GFSIFPAPWVLVSVALARAE LVAFVGALEAGVDFIVKTVA RYQGVEEIARADALKLEAGQ VTNVETIDIEETFQVTKYDL TDEIIRQGAPEQKRLEKKEG YDTAVAELEKFRSEILREEI IHRIRLVVACMYYKQEHVVI EVLTGKVKAFHQEEQRILKR VLSVKRRIETGGIPAGEAGI PQRAAVERELPVSLMVPLGI VQVMLAFEERTKRMRITSAA HHVQDATKKVPLAGIVARDS IASFSRVCDTIALTAIIARN GSAIFGVIDVYVRLSTVQQ- -KIQWLTVALINHTSAVSEP SSKDVVRRDIAIVVVPKINP TLQVIIFHAPDEEESEFKAL FMPRLLSEYKAVLIVTVEKA EPTVQGEGNQKPATYAYSVA PYQYTSYRYTERSLPILDIA LYIILCARSGDLSSVRGVNE ILPQIDIILQDLAIMQVFLI AELDVDARTLLSCERIQNRY RVDDGWPVFVIFSEKTATIY WHI-SEHRRDHVDGREHFAL PTVWQERVPTAVEVKAFELR YVPEVLAFDYAGYEWVVASH FRCEDGYCI---IFLQPFSS GEALVMGDYDAAMLLYVLE- LLVVSQGLKQRLFVRWFDVM ALTRTHSLCPTAVPLLFLQP ETSAADVITVLAVVEALLQM AFETTENFLERSDADVAGVG AKYASLGRMDCEIDLVSLLQ YSEQALDVASSRYPVVVARE VAFARVLDILRLIAAVARGR DTGGVTIPYQVITIESTSIA RLRSGL--TAVYLDGAEDDA PPRGVPRMVLFKPLIEEAIP FLKRPEILDKVRVGKNLRTP TIKLVASLVELKRNPALEIG PRLVATRSIKLLTLIFYATL IAYLPGQIAIAGLKLKLEGV VGALPCTLGRPRADQLILGL IFNMLAHLF---ALVLGIAL -LAVGLGLLMVFALLT-VTA L-IIVPLHLRNLYQDQEGAR VRYGARGTPYHSPAATLTTI AESPTVVVLELSLLALLYFF PATGRVREGIALGTLNREAR LIVADRPDKDAILRLKYAVQ ELALEDAPYSIHAALRVGGK DNGVQQRTVVFVSGIEEAYM DLLAVGGTMRFFVGMDEFLD ITLFTAVVCYLSLKSDAPVG MYAETAASGRTGHFP-SLDF KSRRS-LIVPLVRELKTIVD RQKLLAHFRDRERIAVSRDE VVVEKEEFKTTRLDIVEKTD ATPYLLILNIRNEKRLGVDA SEEIKLFEITLIFTETVSLA APIGKFSCVNAWVELEFMEG NFGRYEELGVLHGSEDLADT NIDFFASKKKFLVPPAPQAT GHQLLQRQDLARPLGKLAVG QLVFLVDLLYQAIAIDEGST IRRVGIMPLYLPVPLVLRLG QFLLPALDPPLAIREHLPMP ELAIETLSKGPPDLMARGLA GTQTDDYHVVVWLDNYEEES CIPRGLDRSDVMLDEELALR RLQGALE-LSNQLLDHLECA ERRGATDLPAEGVALGVVRH HLVDLAVAKEYSITERGLKI LLIKISPRVALRERLLRYET EIYLTVLHVGVAYFQGPSVA EERVLDGILELQPIVAFVVH FLQSLSKVVLFTALSLELQA EVRSSKILATPATTAVKVVP GFNRTAVQ------------ -------------------- -----------LHDGLISVQ LGLVPLKLGQIAQYFVKARA RNC-ELADLVVRIILSLAGI VLLAKDGIA-IGQ-LSKSAE SNLKAAVLAITMLSQGNEEK VIEAIEGSAEVIVDKTNINY VAE-VVHIVNVTDVELELVP R-RLQLQRIITFARSAGELQ AENDVIPSLAQRDFDVQLSD TDVHMAVNQQVLPELANRAH GASLMAFIQPKLAQLKDKMK SRAQRAVHVSTAKE-NEFVI FKVNIEKNSGNYQFYVRELL RLFLTEVRLDKVVWPDRKQL SSVVLIVVVASFIYLLLLSL IFLQFAGASIFQEEQII-LE IFSQQLMIVPQFWLRVVNFG TQRGLHRRKEIIAGIAVQEI KLKRRINVRAYLQAIVEWHL AYKYISLPEATNHIDADGGP VAMNLMWRVAKETYNIRPVL DGIRARHPVLVYPGVSIRKA LFFLVARVPDAMPAELEALV LEEIPVLIRRIVKRVINVGV GKLKIPMGAAVLKATEINVK SRAASSEAEPVTAILRYSLV MTNMKKEIRPVNQLNRTVQE AWLFVLMDSEHEYKGARRLA SHLFTAQQVMKARNYKSNAG SRIADKAQLVTAAAVQPAGL VLLVSPTEPIEVKAPAYIKS AYMDLGVLAITTEPYVARIR SRRLDQGRYLIPHAATKKLH NLRVAFAGPVADRRKRTSIH LAIDGYQRFGKYTASITDRK NLIPFIIAILGFYKYEAAAD D------------------- -------------------- ---LPADIRVVQLAVRPNFP LVVAVQRPGMVFHAIELGQT KVPVDEDAVPGHSKTGQKRF YMKFLSTVLLAENDLVLGEA TAATASEHKTVKDKVSGKVI VMKHKGTLREYSMLYKQAVH TVDKVKTGIFSQGVATTSCL GDNLSGVPVNAQLLLGTVER AYGRLGALGLALVGVTGGIA IPLAFPDGTADWGKQAHAFN NATLAWLASACQEPHYE-AL QAVHRWLKLLGRLKLGATAG RVEAIVVNVPYEELLRKAVL GPFPKVVDCRQFKNVGESTL DTIQLPLTVHRAAKALSMKR TKGRACGNALLMRRKIRVTA TMSEYWVRIGVIRRLAAPIR KRYLLQNTANVLEKEIGFFM DQVAGDLIKLDGHPSQDIRK IIYPGQATKEISHRDNGLLV NIPAMDTYQGKIIWHVVHIP FIR----------------- -------------------- -----IVADRKSGERFVLTS CKGGQTDRVQITFAVREPQY LLAVTRLLNSIEIRIFIAEL AACDAFLLSEPFLYQNLKAK LIKVINKSAIESVMPLLIPK APKMFEVPFLEETRCSMSLE VTDTMQCTRA-APLILVVVA NPPLLQQVHLEFGTVARRLL ALFSTSIAPMPIEVKPAPHC KEMVIVTFVLTLKAEGNATI GQQPLNADEAAKAVA----- --AVVLENKMVERLDILAMV SPAAVLASTTARIRVVHERL KEYVITVEPVTKRDQVREGC EEAFWLAEVIVPDDRQLIDK LNVPILRHDVAIDIRLLLIG IALKDERVAFFKIILVVYRQ A-YIWLKVVNGQSRNDA-YF PKLQRMSSIDSYIRTSEVLI PYGEVTVIRDRIADPEPRTD MIASLFVRVQRTGE-GQSYI TKVSKRVLLEDEVGAMAAVA TLLLLAEVAERVFAAAFEIT RVSCPFGLIA-DFILRLEYP TMRLLGGERRLAAVLYTNLL G-VGGGKQYIGVQRETGLVS GRIGVVEREKWARPLDFQDM NLTVFLAGIAPVEAAQVRKY RDEITQLTQQFAESNALSIG IVSGAEFKLKSVS------- -------------------- ---------------TTNHY LTIPDRLDELVSDFPAAEII APICGTRVELDLRSQRL--- --VHRERRWGITA-SAAYLL VTGRVLLLGGSGYCCIFNER SAPAAHAVTRAKLATEFRLK VIIATVAILVLTDDALLHKA ALLVTEVDRLIDLACGNPEL GEDVNFPMLVIPSEASPELH LAVGGVAVVAYHGGQVIEVS EAAIKAVIRAPLRALNPGPF TFQFPIGLTDVEPQKTTARG CAGRTDQLVVTIQHRAIAGF PMTILL-KRVIQSTIVTISS KFQQEAGRRDSMREVMVPAA IALLERPPRKILDGRVVPKV VVDLVRGRTVTTFQAYATAI VPNIDPGRYGSIAI-IRSQV FLDTSLTVIAPLVSLVIVVP PGVTLFQTARLIF-GTLLLF LPFLGIASGTAPGVLLWDYY TVAQIPPG-ILMLAV-DSVL KNSTGTIGFGKFINLRTQRV --DRVSTLAVIANDWIP  4755
Synechococcus_sp_CC9902                         RTSRVRPIRGNYYNPYKTLG TTGSGIAAREAKPGLAKYLK KPSMLRKVPARMTSIAQQEI EALYSLMKLINPKLGSVMSD RGVYLENQIGLGLATALVFK LRVNSVTKTDGDWLSNAFVV DGVRS-RLEEHVSYFDRKQR QQIFRAQQKQLAMEVLHEDI CQRDGLMK-RAQGECGIQHM LQVQIRHSGSNLDDFSGVLG ESQQAEISP----LKCKIAV KSEDNGEVKDAEIKEDSKLL SFLTKKLMIDGVAAAHHFPG AN-AVLLYELRRLATLCPIA VLISRF-TKPDRWAADLRQL EQAAMQLLAHLQVMAAAYKV ATMVKGVTQQDFSEVAQQKY EDWESEGAIDRESALTDVSQ PGRAAVQRAGWNVHDADLSA KRIERRLTMTMKRCFCDYGA ALAVKVVHRNNNKRLSSVRK LLFTNDAELSWSPDVSAELD IIDTARQNNSGWLLDEGARL LTLLLAGGSGRVLPPIVAFI VG---ILGLVYGLGNLVLGA GKLVPRPAKAMLLIRVTARA LREMDSRDLALFKPTYTIVG NAAIIEVESIWLRDLDDTLK SKTLQPVKSLKVMGPIYKRK KKRNQVMQVLTVELQMLARI TAAYSIVPSAIASLVVRIIV SMTAASIRSLVNVLTRLPAT DARGFQRTDASLAVGVMEAI ELEIKGDTPEVTRRVAALKL NIRDEVVSISEVLKVIGEPN GSRGRRQMREEKGL-----W DESELAQHDLLAVIRLGLGG LEIFLVAVTVVNLVQA---- AGYQQLWQRDGNPQALLHPS DKLCQRLDIVSDEI----HQ YEITIETSNANLGIGQLNHS HFNLRAQILNSWITAQSEAM LTAPVGALHMSPRVLRPCFE GTLGVVLLPAEHSTESDHNQ RWAADRKVRLIVDSSDMIAS VVIQEDRDALPKEGLLGIVV ELEFNVLQKAVVIRREAQAA EKADEVEEDYLELRYQIGCK EKLAML--GGLGTTEVRLSS MAGAQVEHNQDFYYILWSLV ICPVDSM-YRAALDLTEDVL GEQVEGGIGNEPTTMDQLLV EQQILALDK-AKTKSKAESS LADEL-----------TIER PEEIKDSTNKFTNRDYWQDS PETVFAAPSMLLSVRLVRIE AVALLGALDVATQCVVESVA RFFGVEERAKQEALTLTINV VTNVEEIDIPETHSVE-YDI PEEVVKRGAVDQKRLPAKEG YNQQVEVLEKMRSEILKEDV VSEVRLVVACMYFKQEHVVI SVIAGKVKCFHREEQRILRK -----KQVTTGSIGLGEAGV PQRSGVERDLPLSLLVPLAL V-CMLRIEERVQRIELSSAD LHLQSEERKVPLAGILARDS LKSVRRLCDLTVLAVLCVLD GQACYGSLGLWVHSSTWA-E RTLEWLAVALIEHTSAVSQG SSKRVNRTHLSLVIVPKITP TIVVLIFHAPDQDAAELKAL FLPQVLSEYQALLIVVIEKA VPVPGGTGNQQPCALPYGAA PFQYASYAYTERILPLLDIA LFVVISARSGDVASVRGINE ILPLVTLILQELAIIPVYLI ASVDVDARTILSF-RIVNKH RVDDGWPAFLLFKEKTAVIY WAT-SNKRRDQVDGRELFAL STTWNERVQTKVETKQADLK HVPSVLAFDEAASEWSVDSK FRCQNGYC---DFFLEDFSS GADVVIGECDAAMTLHGLR- ILDQRQGIRQQFLLSWEQIM NLSATYSLVPEAVPLLYLAG KT---DVISVLAVIEALLAM AFATTGNLLEHSDCDVAGLG ARFASLGSLDCETQLVSVPG YPEAILATHSDKEPLVVPRA VLFATVVAVMRYVAVIAREQ SSPNETIPVVELTIETAALA RLQALI--VDVFLDGAGDHA EPRGAEQMVLFTPLLAGSFA PLRGNEILAPIRVGKNLRTE EVKLVIELLNLKLDQALVMG PRLVAGASGKLLVAHFSVLF MTPGSLYAVIAGSLRLIAEI TCGTPVWAGVGSEPQQVVRL FWNLQAAWF--GSLGLAQLL -YALNLGLVMLFALLGMLAA LNILSIMHIRTLAEDVDPVV VKAQAGETTYVGPVECLCDI VASDAVVVLGLSLLAWIYVF PGSGRVRDGQALGAVNRQAK LHVVDRAETDAILLLRWGIQ ELAVEQARFPVWTPIEAGKG GQAVRKRTVLYVEGVDTAHL DVLAISGLFRFYV-MDEFRG ITLFSAIVCHLELA-DADYG ILAETSRSARTSRFP-SCNY RPDRSNVLVELVKKLKAIIG RQILLLKFRGRERVAVSKDE IVVTKEEFKTTRLDIVEKSD STPFLAILNIRNEKSYGLDG SQSLKQLAIKLIFVVTVSLQ QEIAHFDLCSEWAGIPFLSE NHGRY-------GSEDLSDS GVDFFASKKKFIKPPEPQTA GHQLLAQQDLERALGKSANG MVRLVNSLLYEQLAIDEAGT VERVDIMPIPLPVDLVFRLG QLLLPALPLSLALREQLPMP ELKLESLARFCPELVSRGLD GRQTEDYHNMLYVDNYEFNE CLSRGLDKSEVLMLVELALR QLLGAEELSENQLEEHLVLS QRDDRHSMETDAVSLAVVQ- ELSELAVALEYTCSERGLNI LVLKTTPPASLRDRLVAVRM EQLVLLIAVGFAALQSSSVT EERLLDGVLELEPVLPLVVH FLASLSKVLLFTALPIALSA DPGTAKLLATPGTSAVHVAQ GFNRDPVT------------ -------------------- ----------TRHDRLVAPR LGLVPLRLGEIAQLCVKELA RNTDQVPEVAV-SWTIGGLL VLLPKDGMGLAAS-MSSSAE ATLRTCLLSLAVLSQSTGNE IIQALDGSEEVVVDRTNINT VAK-VVDIVQVKEVELELVP K-RVQMRKIITFAISTAELQ AENDMVPSLAQTDFDVKLED SEVHMTVQRQVLPELSERAH GASLMAFLQSKLVSPRDKMQ SRSRRAVHVETAREEEEFLI FKAKIRDNAGGYQFYVLELL RMFLADTVLKLVVWPSRQQL SAVILMVSLAATIAAVFASQ VTMKFTGASILQEEKIIALE IFTAEVTIVPRVWARVVNFG TQRGLHRRSTIIGAISVQEI RIKRRINVRAYLMALIEWHL ATKYVTLSEACNHIDARGGE VAANLMWKISREQYTVKPVL DPVRARHPRILPPGQSIRKL SLLLIPRTPDVREGGLELLC REEVEILVRRIVKRIVKVGV GKLRILSGAAVIRSTEINVK TRAASKEAESLNAVKRFSLA MVAMQKQIGPLETKNRTVQE AWLFSLMDSEHEYKGARRLA GNQFRTQRVMKACNYRRNAG SRMADKAQLVASTVAQPVGR VLLVSPTEPVEKTAPAYVKS AHMTLGVLAITTDPYIARIR SRRLDQGRYLMPYRSTTKLN NLAIASAMPSPAQKKQTCIP LAVNGHQRYGAYNACVTERK ELIPYIIAILGFYKYEALAD ALVDQSTIELEYLHLIHRPI VLRFGGDRLSFLEGVQAEAR LKL---DIRVVQLAVRPNFP LVVAVQRPGMVFSEIELGMR KVTPQDSLKAGIAASGQKRF YRLHPKTLVL-TNKLMLGEN QASTTSTRKTVKDKVLNRVI VMRHKGIVTEHAMLYDVAVI VVKKKKTGV-SPHLSSTSAE GPNSSGVPVNGGNEWGDAFL AMGQFAAPGVALVGIRGSVA MSLGLPDGTADKDAQVAAFN NTRLGLLASACQEPHIDEGL EAVHRWQSVAGRLKLKANAG AREAITTGVPYE---KKAVL SPFPTIADCKNYAGLAGSVL DIVQLPLQLRRNAEALGSKR VKGRATGNALQIRKKIRVTA TMSEFWIRIGIIKRLAYPVR ADYIVDNTMDLVEAEVGEFL DKVAGDLIKLDGHRSQEIRK FIFPGTTTKEICHRNNGLVV CVAAMDAYEGRTLWQSCHIP YLK----------------- -------------------- -----IVKDSYQSDRYILVE HQGGKHDKVAISFGSREGGY LRAAVRRLDSIQVRIFVAEL AACDAFLLPEPYLYHQLKDK LIRIIDKAAIESVMPLLIPK APKMFEVPFLLDTQCEMTIE CTDTMPSTRP-APLLLVIVA NPPAIQRTHLEFGNCAKEIL AVFSTSVRAMPVDVVQAPHC KELVIVSFITTIKAEGAVSI RETPLNCSDSAREAS----- --VLVRQSAMLGRLDILALQ GPAAVLASDQGRIRFH-DEL EAYVIEVQSLTKRDQVRERM EETFSLAQVIVPEDRQLIDK LNVSLYKHNVAVDVRALMIG IILKEEKVAFFRILLEVYRA A-TVWLRVVNGDSRNDA-KF AKLQKMQEPDSYIRTSEVVI TSGEVSVIRDNISDSQGNTG LVPNLFVKSRRRGTPANSYV SKVS-TVLLGDDVGGMAAVA TLLVQAEVAERVFAAAFDLS GVACPFGKI-GNFVLRLEDP PCRLLEGAQLQAALIYSNWT SHVAGGKQVVGIQRETGWVT GRLGVVDREAMARPLDRSDL NLKIFIDGLPP--------- -------------------- -------------------- -------------------- ---------------TGNPY LTLPETRDEVCSDFPAAEIV APLASVATDADVRSQRLAQA LLLHHSQEQTTE-QTDSYLA VTGRLLMSGLSAICWNFNEQ AAPASHHVDLARRVTEYRLK VIIATVAILALTGDELLDRV ALLVTRLSFHVGLAESNPEL GRELSFPFQVLPSAEGEQAA LQLSGASITAWHGADMIQVS VYSVRDVVEAPLRVVNPGPF PFHIPIGLSDIERQKTETRG LSGRTSQKVSDMQGRQIAGY SYTVLLKKRVIQSTIVSISA RFQTEAARREQMREVLVPSA IALLERRPRKVLDGLKVPKV VSAIVPSRTVHNYEVSQKAF VNRVAPGKYGSVAVDVASEL LLETALTLIAPLVELIRAVA PGITLFEVVQMILLARVPVM LRWLSLAGSMRPGIFMAEVY EPG--GPI-VLLLLV-DKMR LHMTSTVGFGKYLNSRTMRI --KRIKVRVVIANNSLD  4765
Synechococcus_sp_CC9311                         RTSRVRPIRGNYYNPYKTLG TTGADIAAREVKPGLAKYLK KPSMLRKVPARMSSIAQQEI ETLYSQMKLINPKLGSVMSD KGVYLESQIELKLGAALVYQ LQANGVTKTDGDWLSNAFVI DAVQSQRLEEHLAYFDRKQR LQIFRAQQKQLAMRVLHEDV VQRSGLLK-AAHGEADLQHM VQIQIRRSGDTLDDFSAPMG ESAVAEISP-----KCKIEV QTAEEKDIRTTEIKDSSKAL SFLTKTLMIDGVTQLQHFPG ANVAVLLFELRRLETLCPIA VLISRF-TKPERLAADLRQV EQAAMELLRHIQVMAAAFRV ATMVKGVTEQDFSDVAQQQH EDWESEGAIDRESTLTDVSL PGRAAVQRAGWNVHDDNLSS KRIERRLALTMKRCFCSYIT TLAVKRVHRNAHKRLSIVKR LILLDDAELLWPPDVSAELD IVPTARQEKGEWLLDEAQHL L-LLLANGSGSVLPPVG--- -AQVRNRGAIYALGNLVLGV GRVI-RPAKALLLIRVTARA LREMNSRDLALFKPTYTIVG NAAIIEVESFWVRDLDDKLK GDAIKPVQSLKVMGQIYKRK KKRNQVMEVLSVDLQMLSRV TAAYSIVPSAIASLVIRVVV SMTAAAIRSLVNVLTRLPAA QAKGFQRTDAALAVGVMEAI ELEISGDTPEVTRRVAALKL HIRDEVVSIEEVLRVVGEQA GRRGRRQMREEKGLLRRHAW DEEQLVKRDTLAVVRLGLGG LDLFLTAVTVVRLVQAILEQ AGYLSCWQRDSNPQVLLEAI DRLTQRLELLTEEMEPNWHQ YEITIETSAANLGIGHLNHS HFNLRAHILNSWITAQVEA- LSAPVGALHFSPRVLQPCFE STLGVVLLPTEHSDESDHLQ RWAADRKVQLIVDSSDLIAS VVMREDREKLPKEGLLGIVI NLEFNVLKKAVVIRREEQAE EKAAEVEEDYLELRYQIGWK EKLAML-LGGLGTAEVSLSS MAGVSVEDNDDFYYLLWILV ICLVDSLLYRITIYLTEDVL GEQVEGGIGHDPTTLDKLLV EQQVLEVQD-AKTKSKAEAS LADGL---------QATIDR PDVIRDSSNKFTNREFWQDS PERVFAAPTLLVSVALVRVE AVALLGALDAAAKIVVESVA RFFGVEERAQDAVAADTIDV VTNVEEVDIPDTHSVE-YDI PEEVVKRGAVDQKRLPAKEG YNQQVGVIEKMRSEILKEDV VDEVRLVVACMYFKQEHVVI QVIAGKVKCFHREEQRILRK TLGIEKQVTTGAVDLGEAGV PQRSGVERSLPISMLIPLAL V-CMLRIEERVPRIELSAAD LHVQRAERKVPLAGILARDT LKSVRRLCDLTVLAHLCVLD GQACYGALKLLVHSSSWA-E RSLEWLAVALIEHTSAVSQG SSKRVQRVHLALVIVPKITP TVEVLIFHAPDEDAAELQAL FLPQVLSEYQAVLIVVINKA VPVPQAAGNQ---AYPYNAA PFQYASYAYTDRILPLLDIA LFVVISARSGDVASVRGINE ILPQVTLILQELAIIPVYLI ASVDVQARTLLSF-RIRNKH RVDDGWPVFKIFKAKTAVIY WAT-SNKRRDQVDGL-LFAL STTWDERVATDMETKSADLK HVPEVLAFDDAASEWEVDSQ FRCESGYC---EFFLASFSD GADQVMGECDAAMALYGLR- LLDQKQGIRLQLLLSWEQIF NLSATYSLVPEAVPLLYLAG RT---DVISVLAVIEALLAM IF-TTANLLEHSDCDVAGLG ARFSSLGSLDCQSQLVSVPG YPEVVLATHSDKEPLVVTRA VVFAVV---MRLVAVIAREQ STNEQTIPVVELPIESASLA RLQAL---VDVFLDGADDHA VPRGAPRMVLFTALLTGSFL LLRSDAILDPVRVGKNLRTD EIKLVIELLQLRLEAALKIG PRLVAGASGKLLVAHFALLF MTPGSLYGVIAGVQRLIADI TCGTPIWAGASGSPQLVVGV IWNLQAAMF--DSLGMAQL- -FALNLGLVMVFVLIGMLAA LLILSIMHIRTLAEDVDPAV VKARAGETTYVGPVECLSDI VDSDAVVVLGLSLLAWIYVF SGSGRVREGQQLGAVNRNAR LHVVDRAEQDAILLLRWGIQ ELAVERARHSVWTPIAAGKG SQAVRNRTVLYVEGVDTAHL DVLAISGLFRFYV-MDDFRG ITLFSAIVCHLEQT-DAMVG VLGETSSSGGLSRFPPSCDF RSPRGDVLVELVQALKAIIG RQLLLLRFRGRERVAVSKDE VVVTKEEYKTTRLDIVEKSD STPFLLILNIRNEKAYGLDG SQQLKHLAIKLIFVETVRLQ QDIARFDLCSLWAQVPFRHR NFGRYSALGLLWGSEDLTDS GVDFFASKTKFIKPPEPQEA GHQLLAQQDLERGLGKATNG MVRLVNSLLYRQLAIDEAGT VERVDIMPIPLPVALVFRLG QLLLPALPTSLALRERLPMP ELALESLARFTPELVSRGLE GRQTHDYHNVLYVDSYEFNE CLEKGLDKSEVLMAEELALR RLLGADEVLDNQEEEHLCLG QRDDRTRMAMEAVSLAVVR- DLDELAIAMEYTCSERGLNI LVLKTAPPAALRDRLLRVRL ELFQVLIDVTFARLQRPSVA EASILDGVLELQPVVPFVVH FLASLSKVLLFTALPVSLSA DPATAKLLSTPSTSAVHVAQ GFNRDPIT------------ -------------------- ----------TRHDELVAAT LGLVPLRLGQIAQLCVKECA RNTSDAPDVPVGTWVIGGVL VLLPKNGMGIAASSFSSSAE ATLRTTLLALAVLSQSTGNE IIEAVDGSEEVVVDRTNINT VAK-VVDIVQVKEVELDLVP R-RVQLAKIITFALSIAELQ AENDMVPSLAQTDFDVSLED SEVHMTVQRQVLPELSERAH GASLMAFLQSKLIAPRDKMQ SRARRAVHVATAREEEEYLI FKAQIGENAGGYQFYVLELL RMFLAATFLKLVVWPSRQQL SAVILMVSLAAAISALYAAQ VTMEFTGASILQEEKIIALE IFTSEVTIVPRIWLRVVNFG TQRGLHRRSSIIGAISVQEI RIKRRINVRAYLMALIEWHL ATKYVTLAEACNHIDARGGE VASNLMWKISREQYNVKSVL DPVRARHPRILPPGQSIRKL SLLLVPRTADVRECALELLV REEVEILVRRIVKRIVRVGV GKLRILSGAAVIRSTEINVK TRAAQKEAESLNAVKRFNLA MVAMKKQIGPLETKNRTVQE AWLFALMDSEHEYKGARRLA SNLFRTQRVMKACNYRRNAG SRIADKAQMVVSAVAQPVGR VLLVSPTEPVENTAPAYIKS AHMALGVLAITTDPYIARIR SRRLDQGRYLMPYRSTTKLH NLAIATAMPSPAQKKQTCIP LAVNGHQRYGAYNACVTERK ELIPYIIAILGFYKYQALAD SLVDQSAIELEYLHLIHRPI VLRFGGDRLSFLEGVQAEAR LKL--SDIRLVQLAVRASFP LVVAVQRPGMVFHEIELGLR KVTTQESLKPGIAASGQKRF YRLHTKTLVIATNKLILGEK QAATASARKTVKDKVLNRVI LMRHKGIVTEHAMFYAVAIL ITKKRKTGV-SPLLSSTSVE GPNKSGVAINGGNQWGDAYL VMGQLAGEGVAIVGVRGHVA VSMGLPDGSDDAPEQVLEFN NSQLDLMASACQEPHLDEGL EAVQRWQNMAGRLKLQASAG GLEAITTGVPYE---KKAVL SPFPTIADCKKYAGLETSVL DIVQLPLQLRRNAEALGSKR VKGRATGNALQIRKKIRVTA TMSEFWIRIGIIKRLAYP-R ADYIVETTMDLIEAEVGEFL DKVAGDLIKLDGHRSQEIRK IIFPGTTTKEICHRNNGLIV CVAAMDAFEGRTLWQSCHIP FLK----------------- -------------------- -----IVKDSYQSDRYVLTE RQGGKHDKVAVSFGAREGGY LKAAIRQLDSIQVRIFVAEL AACDAFLLPEPFLYHELKEK LIRIIDKAAIESVMPLLIPK APKMFEVPFLLDTQCEMTIE VTDTMQCTRP-APLLLVVVA NPPALQTTHLTFGNCAREIL AIFAASVRRMPVDVVQAPHC KEYVIVSFITTIKAQGAVSI RETPLNCSESAREAS----- --VLVRKAQMLTRLDILALS KPAAVLASDQGKIRLQ-EEL EAYVIEVQALTKRDQVRERM EETFSLAQVIVPEDRQLIDK LNVSLYKHNVAVDVRALMIG IILREEKVAFFRIVLEVYRA K-TVWLRVVNGDSRNDA-KF PKLQKMQEPDSFIRTSEVVI TPGEMTVIRDTIKDSQGETG LVPNLFVHSRRRGTEANSYV SKVS-AALLGDDVGGMAAVA TLLVQAEVAERVFAAAFDLT AVSCPFG------------- -------------------- ---------VGLQRETGWLE GRLGVVNREALARPLDRANL NLTVFIEGLPP--------- -------------------- -------------------- -------------------- ---------------TGHPY LTLPQTNDDVCSDFPAAEIV APLAGLTSDADVKSQRLAQA LLLHGAAEQER--GTSSYLC LTARLLLAGLSTICWLFND- -APASQDVDLGRCATTYRLK VIIATVAILALTGDLLLERV APLVTRLHFHVGLAEGNPEV GIELSLPIQILPSEEGEQAA LELSGASITAWHGADLITVS EFSVRDVVEAPLRVVNPGPF PFQIPIGLSDIERQKTEIRG LSGCTGQKVSDMQGRQIAGY SYTVLLRKRVIQSTIVSISA RFQTEAARREQMREVLVPSA IALLERRSRKILSGLTVPKV VNDIVPSRTVSQYEVSQKEF VNNIAPGKYGSVAVDVASEL LLDTALTLVVPLVELIRAVA PGVTLFEVVQMVLLANVTVL LQWIGLAGTMGPGEFMVTVY EPD-------------DKMR LHSTSTVGFGKYLNSRTMRI --KKVKVRIVIANNKLD  4732
Gloeothece_citriformis_PCC_7424                 RTSRVRPVKGTYRIAYKTLG NTGADVVAREPQPGLAKYLH KPAMLRVVPTKMTSIAKQEI EKIYKQLKLVPPRLGSIMTE RGVYRENDVALELKSAVIYQ LRPGGIAKTDGDWMESAVLV DIVKSQ-------------- -------------------- --------TPALGEVEVVNK LRLDIRNSSDGLDDMSRSLE DTELSEISP-VEFITTDIKV QDNGTADIKAKEVPEETKLV LFVTKKLMIEGVEKLCHYGA AWFAVLYYELKQ--TLSPIA VLISRL-TKPSRLAADLKQT EISEMRMLELENIMAAAYSI ATMVKGITEQSFSVAGEQKL EEWESPGVIDRDSALTGLAV PGRAAVVRQGWNVHDDDLSA IRIERRLSVTMKKYYVEYKK QMAVKCIHRNNRKQLANLKQ LLLTDDQFYAYNPDVAAYLD IIDTARQEGSTWLLDDAATL LIILAAGRSGGTVPLLPAII AA-----NAFFQLGNLIIGV AKLIPRPAKALLLIQITTRA VRQMDARDLRLFQQEYTVLG NAAIIEIEGLKVRELDESLS DNVVQPVETGTILGRIYKRK KKRRQFMNAVAIELGLINVI TAAYSIVEGGIASLVIRIVV TQSAAAIRSLVNIIKRLPAD HAKGFQATNVTLAIGVMDAI ELEIKGDTPEVTRRVSSLRM HIKDDVVSIDDVLKVIGTEQ GVRGQRRLREERGLLQKPDN TELKLVQCGDIAIIRLGMGK LTLLFVGVTVVSLVQAILQK NHYASVFIRDNNTQTILDIV DKLSPKIELVATEILLPWFL YEITIETSAINLGIGWLNHS YFNRRLQVLKSWVSTQDDAM FTFSLGKLVVSEEVLQPCVE QTIGVILLPKLFEADSNHQQ QWIADRKAVALVSSYDFIVS TVIDEEKEHDPTEGLQGIVI ELEFNVLEKAVVVRKEAASE EQATQVEEDFLELKYEVAYD TKVQMR--GNLGTSELRLAN MAGAKIEYNGDFYYLIIEEM AVAIRTFYYRSAIEFSSDVL SKKVEELIGEEPETLYKVLV EQMVLAYQD-AKSKSKTELS LADDL---------QAVIAK PEDIKDSTNQFVNREFWHDS GLSIFPSPWVLLSLKLVRVE IVALLGVLEAGENLVVKKVA RYQGNEQRLQEAEAAQTIEA VTTVDEIDIPETHPVESYDL LEEVIRREAEQKKRLPKKDG YQKQIAPLERMRSDILKDEI ITKIKLVVACMYFKQEHVVI DVVAGKVKAFHREEQRMLKK VLDIKRSIDTGAISAGEAGV PQRASVERELALSLLVPLAI VQVMLAIEERVKRILIADAN AHIQGGDKKVPLASILARDS LGSIKRVCDLIALTKFVIYS GTAVYAALQLYVRLTSYEKA QKIQWLTVALIDHTSAVSNP SCKEVVASQMQLVLVPKINR TLVVIIFHAPDEDQAELKAI FSPEPKAEYKSALVVVISKA EPVPQEEGNQQPIAYIYSAA PFQYSSYTYTETILPLLEIA LYLILAVRSGDLSSVRGVNE ILPRITLILQKLAIMRVFMV AAVDVEARTLLSCDRIENKY YADEGWPAFLIYKKKTAVIY WGT-SNQRRDHVDGRDLYAL PTAWNEKVPTKVETKEYELR HVPDVLAFDEAGQEWTVSSK LRCKSGYCQ---FFLEPFSD GNALVMGDYDAAMLFY-LRL LLDLEQSIKEELILSWPEVI NLTSTHSLVPAAIPLLYLSK QTSSRDVIRILAIIESVLAM VFETTDNLLERSDAGVAGVG AKFDSSGKMDCESDLVSVPV YTDLTLETASKKEPLIVNRA VTFAILLDVIRLVAAIARKR NTSEPEIPFQEPIVEGGSIA RLQSCLADVQVYQDGADLDA PPRGAPRMVLFTPLLTTAFP LLEETEILASVRVGKNLQTS EIKLVIALADLEQFPALSLG PRLVALRSGKLLVAILAILF MTPGGIYTLIAGKQRLIARI QCGTPVWLGSGGEWQLIVKM VWNLQVMWG--NSVGLAIP- VFSLGLGLLMIFALLGLVSA LEIISIMHLRTLYEDDDPEL VKAEAQRSTYYSEGECLLDI SKSPEVIILKLSLNAFIYVF PASGRIKDNQQLGDLNRSAK LIVVDKPKKNAILLIKYAIQ QQAIENAPYHVFELLQVGKR DNEIQQQTLIYVTGVDEAYM DVLAITGIMKFYV-MDEFLQ INLFTAIVCFLKLKSDADAA VYAETATSGDISYFK-VFSY KSPRVDLMVALIEELRAIIE RQLLLLRFRDRERVAVSRDE VVVSREEFKTTRLDVVDKTD ATPYMQIINIRNEKGLGIDH SEEIELLAITIIFTETVPLV TSIGDFDCVSEWAALPFMQQ NYGRYSQLGLLEGSENLADT SVDYFSSKRKYVKPPQPNDT GQQLLRQQDLQRSLGNSILG LILFIEQLLYEALAVDEGST IQRVDIMAIYLPVELVLRLG QLILPAISTSVALREKVPMP ELQIETVGQFTPDLVARGLN SRQTEDYHVLLYLDNYEEEE CLENGLQRSEVLLIEELALR RLLGALDVCSNQLEEHLSAQ EREELSQLPGHSVALSVVRH DLNELAIAKEYTCAERGLNI LMLKISSPIALRERILRYKT EIYNTIIKVPVAFFQGPSIA EEKILDGILELEPILPFVVN FLKTLS-------------- -------------------- -------------------- -------------------- ----------RRHDQLIIVS LGLVLLYLGELAQYCVKARG RNN-DLADLLIQ-IIAIALL VLLPKDGIGIGGQ-LSKSAE KTLQTLSVALTILSQGNDDQ VIQTIDGSEEVVIDKTNINY VAQ-VVDIVEVKEVELDLVP K-RLQLARIITFALSQAELQ AENDVIPSLAQTNFNVGIAD SEIYMTVERQVLPDLATHTH GASLMAFLQSKLTEPRDNMK SKDRRAVHVETAREVPEFVI FKQKIEENAGGYQFYVLEVL RMFANETKLEKVVWPSRQQL SAVILMVTLATVIYLVFIAK VIVSFTGASIIQEEKIINLE IFVNDLMIVPRLWFKIVNFG TQRGLHKRDHIVSAISIQDI RLNRRINVRAYLQAIVEWHL AYRYVSLNESTNHIDADGGG IASNLMWRAERYQYTVKPVL DPIRARHPRVLPPGQSIRKL SLLLTPRVPDVRDKAMEFLV VEEINILVRRIVKRIVTVGV GKLKILTGGAVMRATEVNID NRAAESEAEPLKIKKRYSLI MIRMRKSIRPVEQKNRTVPG AWLFAIMDGEHEYKGARRLA SHLFRTQQVMKARNYKRNAG SKTANKAQLVLAAVVQPAGT VLLVSPTEPVENTAPTYIIS AYMDLGVLAITTEPYIARVR SRRLDQGRYLIPYKACLKLH NLTVAYAGPSAAQRKPTCIP LAVDKFQRYGAYCAYITDRK ELIPFIISILGFFHYEAAAD DLVDQSKIDTEYINLIFRPI VLRFASDQLSYLQGIQQNVR LEL---ELKVIQLAIRPTYP LVVAVQRPGMVFKAIELGLT KVST-HELAPGISASGQKKF YRLHPRTIVLPETDLILGEP KAATKGEHKTVRDKVLSKVI VVKHKGIATEHSMLYKIPIY TFEKMKTGIFSALYSTTSGL GDNLSGTPINEQIPLGSVEQ ATGRMASGQLAPIGTIGAIA IAIGFPDKTQDKSKQARAFN NAKLARMASACQE------- -------------------- ---------------KQAVI TPFPTVVDCKNYTELETSVL DMIQIPLNLRRSAEALASRR TKGRASGNGLTIRRKIRITA TMSEFWVRIGVIRRLAQPIR KQYLLETTADLIESEIGMFL DKVAGDLIKQDGHMSQEIRR VIFPGQSTQEVSHRDNDLIV NIAAVNTYKGRLLHHSVHIP LIR----------------- -------------------- -----LVREKHQYERYLLIA HQSGKTDEVSISFNVREAEF LEAVQRYLKSIEVRVFVAEL AACDAFLLPEPYLYHALKEK LIKIIDKSAIESVMPLLIPK ATKMFEIPFLEESQCEMAIE ITDTMPCTRA-APIILVIVT NPPLVQRTHLEFGEYAKLLL AVFAKSIKSLPVDIIPAPHC KEMVIVSFVLTIKAENNVSI QETPLNADEAAKASK----- EQALVIREQMLNRLDIIAMI EPAAVIASDEGRIRVT-DQL HEYVIAVQLLTKRDQVRERM EETFRLAEVIVSDDRQLIDK LSVPLLKHNVAVDVRLLLIG IILKEEKVAFFKIMIEIYRV A--IWLKVINGCSRNGA-FF NKLQRMSQPDSHIRTSEVVI TPGDVAVIREKIAQPEPSTG MVAKLFVTGKRTGD-SQSYI SKVTQQVLLGDEVGAMAAVA TLLVLAEVAERVFAAAFQLT RVGCPFG------------- -------------------- ---------IGIQREEGWLN GRIGVIDIEELKRPLDYQDI NLTIFITGIPP--------- -------------------- -------------------- -------------------- -------------------- -------------------- -----------------AQC LLIHQAGHWKT--ETAKYLF VTGRFLLIGTAYFCWEYNQQ AAPASRSVVHARCATDFRIK VIIATASILVLTTDKLLDRG VLIVTLLDYLIDLAEGNPEL GHEVTFPLRIIPSTEKQETW LDIDGAHIIAWHGGEVINVS QFAIREIVQAELRTINPGPI PFQFPIGLTDIHPQKTEVKG LSAKKDDLVAKIQNRLTAGY AYTILL-KKIIQSTIVTISS KFQTDAARREQMREVMVPAA IALLERPPRKIIDGSAVPKV VEELVRDRTVSKFEQYAQSV VKEIAPGRYGTIAINIQSEC FLDTALTIVSPLVSLIMAVP PGVTLFQSGSLIF-AQLTLF LPWLTIASGTNPGILLQKYY IDQLMLEA-VILLAV-EKLR VNANATNGFGKYQNLRTNKA --EKVKILAVIANSKLD  4600
Synechococcus_sp_WH_7803                        RTSRVRPIRGNYYNPYRTLG TTGADIAAREAKPGLAKYLK KPSMLRKVPARMSSIAQQEI ETLYSLMKLINPKLGSVMSD KGVYLESQIELQLGAALVYQ LQANGVTKTDGDWLSNAFVV DAVQAQRLEEHLGYFDRKQR IQIFRAQQKQLAMRVLHEDV IQRNGLMK------------ VQVQIRRDGSSLDDFSGPMG EQALAEISP-----KCKIEV QSADSKDIRSTEIKDSSKAL SFLTKKLMIDGVVNLEHYPG ANAAVLMYELRRLATFCPIA VLISRF-TRPARLAADLRQV EREEMALLIHIEVMAAAFRV ATMVRGVTEQDFSDVAQQQY EDWESEGAIDRESALTDVSL PGRAAVQRAGWNVHDDDLSS KRIERRLAMTMKRCFCEYNT AMAVKRVHRNAHKRLSVVKK LLFTGDQELGWPPDVSAELD IVPTARQEGSEWLLDEAARL LALLLAGGSGRVLPPVMPLI VAQ-RI-SAIYSLGNLVLGV GRVI------MLLIRVTARA LREMESRDLALFKPDYTIVG NAAIIEVESFWLRDLDDTLK ATTLKPVKSLKVMGPIYKRK KKRNQVMQVLSVDLKMLSQV TAAYSIVPSAIASLVIRVVV SMTAAAIRSLVNVLTRLPAA QAKGFQRTDAALAVGVMEAI ELEIKGDTPEVTRRVAALKL HIRDDVISIQDVLKVVADPE GSRGRRQMREEKGLLRRNGW DEHQLVQRDTLAVVRLGLGG LGLFLAAVTIVELVQAILQE GGYQGCWQRDGNPQMLLDVV DKLTQRIELLTEEMDPDWHQ YDITIETSAANLGIGQLNHS HFNLRAQILNSWITAQIEAL LTAPVGALHFAPRVLHPCFE TTLGVVLLPSEHSDESDHRE RMAADRKVQLIVDSSDMIAS VVIREDREQLPKEGLLGIVV TLEFNVLAKAVVLRREAAAE EKAGAIEEDYLELRYQISTK EKLEML--GGLGTTELHLSS MAGASVENNDSVYYLLWNLV ICLEDSFLYRVAIELTEDVL GEQVEGGIGHDPTTLDQLLV EQQVLDLQD-AKTKSKAEAS LADEL---------QATIER PEEIKDSTNKFTNRDFWQDS PLRVFAAPALLVSVSLVRVE AVALLGALDAAVECVVESVA RFYGVEERAKQEALADTIDV VTNVEEVDIPDTHSVE-YDI PEEVLKRGAVDQKRLPAKEG YNQQVAVLEKMRSEILKEEV VDEVRLVVACMYYKQEHVVI QVIAGKVKCFHREEQRILRK TLGIERQVTTGAIQLGEAGV PQRSGVERDLPVSMLIPLAL V-CMLRIEERVPRIELSSAD LHLQTEERKVPLAGILARDS VKSVRRLCDLTVLAHLCVLD GQACYGDLGLFVHSSSWA-E RSLEWLAVALIEHTSAVSHG SSKRVERRHMALVIVPKITP TIRVLIFHAPDEDAAELKAL FMPRVLAEYQALLVVVIQKA VPVPGGGGNQQPCAYPYNAA PFQYASYAYTERILPLLDIA LFVVISVRSGDVASVRGINE ILPQVTLILQELAIIPVYLI ASVDVSARTLLSF-RILNKY RVDDGWPVFLVFKEKTAVIY WAT-SNKRRDQVDGRELFAL ATTWDERVPTDVETKSAGLK HVPQVLAFDDAASEWDVDSQ FRCSSGYC---DFFLTPFSS GALVVMGECDAAMTLYGLR- LLDQQQGIRQQLLLSWQAIF NLSATYSLVPEAVPLLYLAG RT---DVISVLAVIEAVLAM AFETTANLLEHSDCDVAGLG ARFRSLGSLDCESNLISVPT YTEVVLPTHSDKEPLVVTRD VVFAAVAAVIRLVAVIARDQ NTPSQLIPVVELAIESASLA RLQALD--VAVFLDGAGDHA APRGAERLVLFTALLTGSFG LLEEDSILAPVRVGKNLRTD EIKLVIELLNLRQAEALQVG PRLVAGASGKLLVAHFALLF MTPGSMYAVIAGRQRLIAQI TCGTPIWAGAGGAPQLVVEV VWNLQAAWF--NSLGLAQLL -FALDLGVVMVFALLGALAA LLILSIMHIRTLADDVDPAV VKARAGETTYVGPVECLSDI VASEAVVVLKLSLLAWIYVF PGSGRVRDGQQLGAVNRQAK LHVVDRPERDAILLLRWGIQ ELALQQARFSVRQPIEAGKA AQAVRKRTVLYVEGVDTAHL DVLAISGLFRFYV-MDEFRG ITLFSALVCHLEQS-DAMIA VLAETSSSG-ISRFP-SCSF RSSRGDVLVELVEELKAIIG RQILLLRFRGRERVAVSRDE VVVTKEEFKTTRLDIVEKSD STPFLLILNIRNEKSYGLDG SQSVQHLAIKLIFVETVTLA QQVADFDLCSAWAQLPFRQE NYGRYQQLGLQWGSEDLSDS GVDFFASKSKFIRPPEPQQA GHQLLAQQDLERGLGKAANG MVRLIQSLLYRQLAIDEAGT VERVEIMPIPLPVDLA--MG QLLLPALPTSLALREHLPMP DLALESVARFTPELVSRGLA GRQTNDYHNMLYVDNYEFNE CLEHGLDKSEVLMAEELALR RLLGAGPVVDNQEEEHLHLS QRDERTDMPGEAVSLSVVQ- ELAELAVAVEYTCSERGLTI LVLKTAPPAALRDRLLRVRL ELFQVLIDVTFARLQSPSVA EEKLVDGVLELEPVMPLVVH FLASLSKVLLFTALPITLSA DPSTAKLLSTPGTSAVHVAQ GFNREPIT------------ -------------------- ----------TRHDDLVASR LGLVPLRLGEIAQLCVKERA RNTPSAPEVPV-TWIIGGLL VLLPKDGMGLAASTFSSSAE ATLRTTLLTLAILSQSTGNE IIEAIDGSEEVVVDRTNINT VAK-VVDIVQVKEVELDLVP R-RVQLAKIITFALSTAELQ AENDMVPSLGQTDFDVTLED SDVHMTVQRQVLPELSERAH GASLMAFVQSKLIQPRDKMQ SRARRAVHVATARETEEYLI FKAQIRENAGGYQFYVLELL RMFFAATYLKLVVWPSRQQL SAVILMVSLAAAIAALYAAQ VTMQFTGASILQEEKIIALE IFTSEVTIVPRIWLRVVNFG TQRGLHRRSSIIGAISVQEI RIKRRINVRAYLMALIEWHL ATKYVTLAEACNHIDARGGE VAGNLMWKIARDQYNVKPVL DPVRARHPRILPPGQSIRKL SLLLVPRTPDVRECGLELLV REEVEILVRRIVKRIVRVGV GKLRILSGAAVIRSTEINVK TRAADKEAESLNAVKRFNLA MVAMKKQIGPLETKNRTVQE AWLFALMDSEHEYKGARRLA SNLFRTQRVMKACNYRRNAG SRIADKAQLVASTVAQPVGR VLLVSPTEPVESTAPAYVKS AHMELGVLAITTDPYIARIR SRRLDQGRYLMPYRSTTKLH NLSIASAMPSPAQKKQTCIP LAVNGHQRYGAYNACVTERK ELIPYIIAILGFYKYEALAD ALVDQSAIELEYLHLIHRPI VLRFGGDRLSFLEGVQAEAR LKL--SDIRLVQLAVRASFP LVVAVQRPGMVFHEIELGMR KVAPQESLKSGIAASGQKRF YRLHPKTVVLATSKLILGEK QAATASTRKTVKDKVLNRVI VMRHKGIVTEHAMLYAVAVL ITKKRKTGV-SPRLSSTSAE GPNASGVAVNGGNQWGDALL TMGQQAAPGVAAVGVRGQVA VSMGLPDGTADPAQQALEFN NTQLGLLASACQEPQLDDGL EAVERPQKLAGRLKLQSNAG ALEAITTGVPYE---KKAVL SPFPTVADCKKYAGLETSVL EIVQLPLQVRRNAAALGSKR VKGRATGNALQIRKKIRVTA TMSEFWIRIGIIRRLAYPVR AEYIVETTVDLIEAEVGEFL DKVAGDLIKLDGHRSQEIRK IIFPGTTTKEICHRNNGLVV CVAAMDAYEGRTLWQSCHIP FLK----------------- -------------------- -----IVKDSYQSERYVLTQ KQGGKHDKVAVSFGAREGGY LKASIRQLDSIQVRIFVAEL AACDAFLLPEPYLYHELKEK LIRIIDKAAIESVMPLLIPK APKMFEVPFLLDTQCEMTIE LTDTMPCTRP-APLLLLVVA NPPALQTTHLSFGACAKEIL AVFSASVRAMPVDVVQAPHC KEFVIVSFITTIKAEGAVSI RETPLNCSESAREAT----- --VLVRASDMLSRLDILALQ KPAAVLASDQGRIRLQ-EEL EAYVIEVQSLTKRDQVRERM EETFSLAQVIVPEDRQLIDQ LNVSLYKHNVAVDVRSLMIG IILREEKVAFFRILLEVYRA K-TVWLRVVNGDSRNDA-KF PKLQKMQEPDSFIRTSEVVI TPGEVTVIRDNIRDSQGETG LVPNLFVHSRRRGT-ANSYV SKVQ-AALLGDDVGGMAAVA TLLVQAEVAERVFAAAFDLT AVSCPFG------------- -------------------- ---------VGVQRETGWLS GRLGVVEREAMARPLDRSDL NLTIFIQGLPP--------- -------------------- -------------------- -------------------- ---------------TGHPY LTLPEHTDDVCSDFPAAEIV APLAGVATDADVRSQRLAQA LLLHGAAAQARA-GSAAYLA LTARLLLSGLSAICWHINEQ AAPASHDVDLARCATNYRLK VIIATVAILALTGDGLLSRV VLLVTRLHFKVGLAENNPEL GIELSFPLQILPSDEGDQAA LELSGASIAAWHGADLIQVS VFSVRDVVEAPLRVVNPGPF PFQIPIGLSDIERQKTETRG LSGSTSQKVSDMQGRETAGY AYTVLLRKRVIQSTIVSISA RFQTEAARRDQMREVLVPSA IALLERRPRKILDGLTVPKV VNDIVPSRTVSKYEVSQKEF VNNIAPGKYGSVAVHVASEL LLETALTLVVPLVELIRAVP PGVTLFEVVVMVLLATVALI LAWIRLAGTLQPGVFMIDVY EPA-------------DKMR LHTTSTIGFGKYLNLRTMRI --KRIKLRVVIANNALE  4727
Gloeothece_verrucosa_PCC_7822                   RTARVRPIKGIYQIAYKTLG NTGADVVARQPQPGLAKYLH KPAMLRVVPTKMTSIAKQEI EKIYKQLKLVPPRLGSIMTE RGIYRENEVAFGLKSAVVYQ LRPGGIAKTDGDWMESAILV DAVKAQ-------------- -------------------- --------TPALGEVEVVNK LRVDIRNSSDSLNDMSRSLE DTELSEISP-VEFIETDIKV QDTALADIKAKQEPEETKLV LFVTKKLMIEGVESLCHYAA AWFAVLWYELKQ--TLSPIA VLISRF-TKPSRLAADLKQT ELLELRMLQLESIMAAAYSI ATMVKGITEQSFSVAS-QKL EEWESLGAIDRDSALTGVSV PGRAAVTRKGWNVHDDNLSA IRIERRLAVTMKKFLVDHTA QLAVKRVHRNNRKRLANLKK LLLTDDQYYAYNPDVAAYLD IIETARQEGSTNLLDDASIL L-ILAAGRSGGTIPLLPAII A---RGLNAFFLLGNLIIGV AKLIPLPAKALLLIKITTRA VRHMDARDLKLFKQEYTVLG NSAIIEIEGLRVRELDDNLS EDVVQPVETGTILGRIYKRK KKRRQLMNAVAIELELIHVI TAAYSIVEGGIASLVIRIIV TQSAAAIRSLVNVIKRLPAD HAKGFQGTNVTLAIGVMDAI ELEIKGDTPEVTRRVSSLRM YIKDDVVSVDDVLKVIGTEQ GARGQRRLREERGL------ -------------------- ----------------ILQK NQYATIFIRDSSAQSILDLM NRLAPKIEVVASEIQLSWFL YEITIETSAINLGIGWLNHS YFNRRLQVLKSWISTQDEAM FTFSLGKLVVSEEILQPCVE QTIGVVLLPKAFETDSNHQQ QWIADRKAVALVSSYDFIVS TVIDEEKENYPTEGLQGIVI ELEFNVLEKAVVVRKEAASE EKASQVEEDFLELKYEVAYD AKVQLR--GNLGTSELRLAN MAGAKIEYNGDFYYLIIDEI AVPIRTFYYRSAIEFSSDVL NKKIEDGIGEEPTTLYKFLV EQMILAYQD-AKNKSKTELS LADEL---------QAVIAK PDDIRDSTNQFVNREFWHDS GLSIFPAPWVLLSLAMLRVE IVALLGALEVGEKLVVKKVA RYQGAEQRLQEAESAQTIEA VTTVDEVDIPETHPVESYDL LDEVIKRKAEQKKRLPKKDG YKKQVAPIERMRSDILK-EI ITRIKLVVACMYYKQEHVVI DVVAGKVKAFHREEQRMLKK VLTIKRSISTGAITAGEAGV PQRASVERELALSLLIPLAI VQVMLAIEERVKRILVADAT AHIQEKKKKVPLASILARDS LGSVKRVCDLIALTQLVAYC GDAVYAALQLYVRLTSYQKA QKIQWLTVALIDHTSAVSNP SCKEVVATQMHLVIVPKINP TLVVIIFHAPDEDKAQLKAI FSPEPKAEYKSALVVVIYKA EPVPLEEGNQQPVAYIYSAA PFQYSSYTYTETILPLLEIA LYLILAVRSGDLSSVRGVNE ILPRITLILQKLAIMQVFMV AAVDVDARTLLSCDRIQNKY YVDEGWPAFLIYKKKTAVIY WGT-SNQRRNHVDGRDIYAL PTAWNEKVPTKVETKQYELR HVPDVLAFDEAGEEWTVSSK FRCEAGYCQ---FFLEPFSD GDALIMGDYDAAMLFFALR- LLDLQQSIKEELILAWPEVV NLTSTHSLVPAAIPLLYLSK QTTSPDVIRILAIIESVLAM VFETTENLLERSDAGVAGVG AKFDSTGKMDCESDLVSVPT YTDLTLETASKKEPLIVNRA VTFAVLLDVIRLVAAIARKR TTPLLTIPYVEVRIDGPSLA RLLSCLQEVQVYEDGADLDA APRGAPRMVLFTPLVSTAFP LLEESDILAGVRVGKNLQTD QIKLVIALVEVEQYDALNLG PRLVALRSGKLLVAILAILF MTPGGIYKVIAGKQRLIARI QCGTPVWLGTGGAWQLIVQG IWNLQVMWLPGNSVGLAVA- EFSLGLGLLMIFTLLALVSA LEILSIMHLRTLYDDDDPQL VKATAQRSTYYSESECLLEI SPSPEVIILKLSLLAFIYVF PASGRIKENQQLGDLNRAAK LLIVDKPKKSAILLIQYAIQ QIAVENAPYQIFELLQVGKR DNTLQQQTLIYVTGVDEAYM DVLAITGIIKFYV-MDEFLQ IQWFTAIVCFLKLKSDAGAA VYAETATSGDTSYFK-AFSY KSPRVDLMVPLIEELRAIVD RQLLILRFRQRERVAVSRDE VVVSREEYKTTRLDVVEKTD ATPYLKIVNIRNDKGLGVDH SEDIELLKITIIFDETVPLT TSIGEFDCISQWAALPFMKN NYGRYIQLGLL-GSEDLADT AVDYFSSKRKFVKPPQPNQT GQQLLRQQDLQRSLGNSVEG VILFIHQLLYHALAVDEGST IKRVDIMAIYLPVELVMRLG QLILPAISVSVALREKVPMP ELQIETVGQT-PDLVARGLD SRQTDDYHVLLYLDNYEEEE CIENGLVRSEVLLLEELALR RLLGALDVCGNQLQEHLAAQ EREELTQLPSSSVALSVVRH DLNDLAIAKEYTCAERGLNI LMLKISAPIALRERILRYKT EIYNTLIKVPIAYFQGPSIA EEKILDGILELEPILPFVVN FLKTLS-------------- -------------------- -------------------- -------------------- ----------RRHSQLIIVS LGLVPLYLGELAQYCVKARG RNN-ELAELLIQ-IIALALL VLLPKDGLGIGGQ-LSKSAE KTLQTLSIALTILSQGNDDQ IIQTIDGSEEVVIDKTNINY VAQ-VVDIVEVKEVELDLVP K-RLQLARIITFAISQAELQ ADDDVIPSLTQTNFDVNIAD SEIYMTVERQVLPDLSTHTH GASLMAFLQSKLTEPRDAMQ SKDRRAVHVETAREVPEYVI FKQMIEENAGGYQFYVLEVL RMFTKETKLGKVVWPSRQQL SAVILMVTLATIIYLVFVAK VVVAFTGASIIQEEKIINLE IFVNDLMIVPRLWFKIVNFG TQRGLHKRDNIISAISVQDI RLTRRINVRAYLQAIVEWHL AYRYVTLNESTNHIDADGGG IASNLMWRAERFQYTVKPVL DPIRARHPRVLPPGQSIRKL SLLLTPQVPDVKNRAMEFFV VEEINILVRRIVKRIVTVGV GKLKILTGGAVMRATEVNID NRAAESEAEPIKLKRRFSLV MIRMRKSIRAVEQKNRTVPG AWLFAIMDGEHEYKGARRLA SHLFRTQQVMKARNYRRNAG SKTANKAQLVLAAVVQPAGK VLLVSPTEPVETTAPTYIIS AYMDLGVLAITTEPYIARVR SRRLDQGRYLIPYRACLKLH NLAIAYAGPSAAQRKPTCIP LAVDQFQRYGAYCAYITERK ELIPFIISILGFYKYEAAAD DLVDQSKIDIEYINLIFRPI VLRFGSDQVSYLQGIQQSVR LDL--NELKLIQLAIRPTYP LVVAVQRPGMLFKIIELGLT KVPI-HELSPGISASGQKRF YRLHPRTIVLAESELVLGEP KAASSGEHKTVRDKVISKVI VVKHKGISTEHSMLYKVAIY TFEKMKTGIFSANYSTTSAL GDNLSGAPINEQIPLGSVEQ SKGSMASGQLAPIGTIGTIA IAIGFPDKTNDQSKQARTFN NAKLARMASACQE------- -------------------- ---------------KQAVI TPFPTVVDCKDYTELEISVL DMIQIPLNLRRSAQALASKR TKGRATGSGLTIRRKIRVTA TMSEFWVRIGVIRRLAQPIR KEYLLETTADLIENEIGMFL DKVAGDLIKQDGHMSQEIRR VIFPGQSTTEVSHRDNDLIV NIAAVNTYKGRLLHHSVHIP LVR----------------- -------------------- -----LVREKHQYERYLLTT HQSGKTDQVAISFTVKEAEF LAAVQRYLKSIEVRVFVAEL AACDAFLLPEPYLYHELKEK LIKIIDKSAIESVMPLLLPK ATKMFEVPFLEESQCEMAIE ITDTMPCTRA-APIILVIVT NPPLVQRTHLEFGEYAKLLL AVFAKSIKSLPVDIIPAPHC KEMVVVSFILTIKAENNVSI NETPLNADEAAKASK----- E-ALVIREQMLSRLDIIAML EPAAVIASDEGRIRVTQEQL NEYVISVQLLTKRDQVRERM EETFRLAEVIVSDDRQLIDK LSVPLLKHNVAVDVRLLLIG IILKEEKVAFFKIMIEIYRT A--IWLKVINGCSRNGA-FF NKLQRMSQPDSHIRTSEVVI TPGDVAVIREKIGQPEPSTG MIAKLFVTSKRTGDESQSYI SKVTQQVLLGDEVGAMAAVA TLLVLAEVAERVFAAAFRLT RVGCPFG------------- -------------------- ---------IGIQREEGWLS GRIGVIEREALLRPLDYQEL NLTIFISRIPA--------- -------------------- -------------------- -------------------- -------------------- -------------------- -----------------AQC LLIHGAGHWGTH-ETAKYLF VTARFLLIGTSYFCWEYNEQ AAPASRSVVHARRATDFRIK VIIATASILVLTTDNLLDRG VLIVTLLDYFIKLAEGNPEL GNELTFPVKIIPSSEKEEAW LEIDGANIVAWHGGEVIQVS EFSIREVVQAELRAINPGPI PFQFPIGLTDIHPQKTEVKG LSEKKDDIVAKIQNRLTAGY AYTILL-KKIIQSTIVTISS KFQTDAARREQMREVMVPAA IALLERPPRKIIEGSAVPKV VEDLVRDRTVSNFEQYAAQV VKEIAPGRYGTIAINIRSEC LLQTALTLVSPLVSLIMAVS PGVTLFQSGSLIF-AQLHLF LPWLAIASGTKPGILLQKYY IDQLLTSL-AILLAV-EKLR VNATSTNGFGKYLNLRTNQA --ERVKVLAVIANSKLD  4560
Synechococcus_sp_WH_5701                        RTARVRPIRGNYYNPYKTLG ATGADIAAREPKPGLAKYLK KPSMLRKVPARLSSIAQHEI ERLYSQVKLINPKLGSVMSD KGVY---------------- -------------------- ------LLEEHLGYFDRKQR LQIFRAQQKQLAMRVLHEDM IQRNGLLKTPASGAQGVEHR LVIQIRHDGRNLDEFSGVLG ESELAEVSP--AFLQCAIEV QTAEAQDIKDVQISDDAKAL TYITKKLMIEGVAAFPHHPG ANLAVLVYELRRARTLCPIA VLISRF-TKPERFAADLKQL QLPEMELLALEQVMAAAFTI ATMVKGVTEQEFAEVAQQRY EDWESPGAIDRESCLTDVSL PGRAAVQRSGWNVHDDDLSS KRIERWLTVTMKRCFVTYST ALAVKVVHRNTNKRLSTVKQ LLLVGDGELEWQPDVAAELD IVETARQAGSAWLLDDARQL L-LLLAGGSGRVLPPV---- -AMIRALGLFFALGNLVLGA GRLI-RPAKALLLIRVTTRA LREMDARDLSLFKQEYTIVG NAAIIEAESFWFRDIEDTLR GQTLHPVSTLKVLGPLYKRK KKRNQVIQVLTVELRLLARV TAAYSIVPSAIASLVVRIVV SMTAAAIRSLVNVLKRLPAN EAKGFQRTDAALAVGVMLAI ELEIKGDTPEVTRRMASLRL NIKDEVVSVQEVLKVIGTDE GAKARRNLREQKGLLRRPGW DEAALVQHDSIGLVRLGLGG LQLLGRAVTVVALVQA---- -------------------- ------------------HQ YEITIETSAANLGIGQLNHS HFNLRAAVLNSWITEDAEAL LSAPVGATHFSPRVLQPCFE TTLGVVLLPSEHSAESDHRE QYAADRKVCLIVESSDFICS VVIREDREDLPKEGLLGIVV ALEFNVLRKAVVIRREAAAE EKAQRIAEDYLELHYQVAYQ ERLQML--GGLGTSLVRLCS MACAQVDDNGDAYYAVWERL LWPLDC--YRVAIELTEDVL GEQVEDGIGEEPASLDTLLV EQQVLAVGS-AKSKTKAEAS LADELE-----------I-- ------------NRDYWQDS PQRVFAAPALLVSVSLVRAE AVALLGALDAAEEIVVESVA RFQSVEERAQEAEAATTIDV VTNVEELDIPETHPVE-YDI PEEVVKRGAVDQKRLTAKEG YDQQVALLERMRSEILKDDV VTDVRLVVACMYFKQEHVVI SVIAGKVKCFHREEQRILRK ALDIERQVTSGAIGVGEAGV PQRNGVERDLPVSMLIPLAL I-CMLSIEERVRRIELTAAD EHVQEQERKVPLAGILARDS LKSP---------------- -------------------- ------AVALIQHTSAVSHG SCKAVREEQLALVIVPKITP TLTVLIFHAPDEDVAELQAL FMPRAMAEYAALLIVLIRRA IPVPSAVGQQQPCAYPYNAA PFQYASYAYTERILPLLDLA LFVVVAGRSGDLASVRGINE ILPQVTLILQELAIIPVYLT ASVDVGARTLLSFKRLRNKY RADEGWPVFRIFKSKTAVIY WATTSNKRRDEVDGRELFAL ATTWDERVPTDVETKTAELK HVPEVLAFDHAASEWPVDSQ FRCREGYCPCP-FFLEPFSP GELIVLGECDAAMALFGLR- LLDQRQGIRDRLLLSWVQII SLSATYSLCPAAIPLLFLAG RTSSPDVISVLAVIDALLAM AFGTTGNLLEHSDCDVAGLG SRFASLGSLDCESELVSVPA YPAVLLPTHSDKEPLVVPRA ILFAVVLGVVRYVAVLARAQ DSPQAPIPVVELAVESASLA RLEALLEEVRVFLDGADSHA PPRGAPRLVLFTALLAGSFD LISAAQILSPVRVGKNLRTP SVKLVIELVELRLEEALELG PQLVARASGKVLLAQFALLF MTPGSLYTIIAGRLRLIAEI TCGTAIWRGMGGENQHVVPA IWNLQAARLALGSLGFGQLM -FALDLGLLMVFALLG-LAA LEILSIMHIRTLAEDVDPSL VKARAAETTYLGPAECLL-- -------------------- -------------------- LHVVDRAVREALLLLRWAIQ ELAVEPARYPVWTPLEAGKK AQ------------------ -------------------- ----SAILCHLELDSDAELE LLAETAASGQTPSFPETADF RAPRDRILVELVDDLKAIIG RQTLLLKFRGRERVAVSKDE VVVSKEMYKTTRLDIIERSD STPFMSILNIRNDKSYGLEG SQKLKSLAIKLIFVLTVTLG SPIAPFDLASPWAELPFLES NYGRYGPLGLLLGSEDLADA GVDFFASKRKFVKPPDPQEA GHQLLAQQDLQRSLGKAVNG MILLLNSLLYEGLAIDEAGT VERVDIMPIPLPVELV---- -----ALRLSLALRESLPMP ELQLESLAR-CPELVARGLD GRQTNDYHNVLYVDNYEVHE CLARGLLRSEVLLAEELALR RLLGAECIIENQRQEHLILG QRDECSQLPGEAVSLAVVE- GLSELAVAREYTCSERGLNI LVLKTAAPAALRDRLIRVQL ELFQLLIVVGLADLQGPSVA EERLLDGVLGLEPVLPLVVH FLASLSKVLLFTSLPISISA DPATAKLLATPATSAVHVAQ GFNREPVT------------ -------------------- ----------HRHEELVAAH LGLVPLRLGEIAQLCVKEVC RNSPDAPELPVQTWISAGLL VLLPKDGMGLASS-MSRSAE DTLRTLLLGLAVLSQSTGSE IIQALDGSEEVVMDRTNINT VAK-VVDIVQVKEVELELVP R-RVQLAKIITFALSTTELQ AENDMCPSLAQRDFDVSLED TEVHMTVQKQVLPELSERAH GASLMAFLQSKLIAPRDKMQ SRARRAVHVPTAREEEEFLI FKSAIQQNAGGYQFYVLELL RMFVSSTLLRKVVWPSRQQL SAVILMVSLAATIAAVYASQ VTVQFTGASILQEEKILALE IFTSKVTIVPRIWIRVVNFG TQRGLHRRPTIIAAISVQEI RIKRRINVRAYLMTLIEWHL ATKYVTLSEACNHIDARGGE VAANLMWRISREQYNVKPVL DPVRARHPRILPPGQSIRKL SLLLIPRVADVREAGLELFV REEVEILVRRIVKRIVRVGV GKLRIDGGAAIMRSTEINVK TRTAQKEAESLNAEKRFSLA MVAMKKQITPVETRNRTVQE AWLFALMDSEHEYKGARRLA SNLFRTQRVMKACNYRRNAG SRISDKAQLLASSVAQPVGR VLLVSPTEPVENTPPAYVKS AHMELGVLAITTDPYIARIR SRRLDQGRYLLPYRSTTKLH NLAIASAMPSPAQKKQTCIP LAVNGHQRYGTYNACVTDRK DLIPYIIAILGFYKYEAAAD QLVDQSAIETEYLHLIHREI VLRFGSDRVSFLEGVQPEAR LSL---DLRLVQLAVRPTFP LVIAIQRPGMTFAAIELGLR KVAV-STLTPGIAASGQKRF YRLHPKTLVLSTTELILGEK EAATASA------------- -------------------- -------------------- -------------------- -----------TVGVCGSIA VSLGLPDGTADDGGQALEFN NIQLALQASACQEPHYDDAL EAVHRWQGLAGRLKLA-TAG ALEALSTSVPYE---KSAVL SPFPHIVDCKEYAGLGFSVL DFVQLPLELRRNAAALGSRR VKGRASGNALQIRKKIRVTA TMSEFWIRIGIIKRLAYPIR TDYLVANTIDLIEADVGQFL DKVAGDLIKLDGHRSQEIRK VIYPGGSTREICHRDNGLIV NVAAMDAFEGRTLWQSCHIP FLK----------------- -------------------- -----IVKDKYISEKYVLTE RQGGKHDKVAISFGAREGGY LRSAVRQLDSIEVRIFVAEL AVCDAYLLPEPYLYSELKEK LIRIIDKAAIESVMPLLIPK APKMFEVPFLLDTQCEMTVE QTDTMPCTRP-APLLLLVVA NPASLQRTHLEFGDFARRIL ALFAASVRDMPVDVVNAPHC KEYVIVSFITTIKADAAVAI RETPLNCSESAREAS----- --ALIRDASMLGRLDILALH GPAAVLASDQGRIRLT-EEL EAYVIEVQVLTKRDQVRERM EETFSLAQVIVPEDRQLID- -------------------- -------------------- --TVWLRVVNGDSRNDA-KF PKLQKMQEPDTFIRTSEVVI TPGDVSIIRDNIADSQFDTG LVPHLFVRSRRRGSESNSYV SKVS-QVLLGDDVGGMAAVA TLLVQAEIAERVFAAALDLT AVSCPFG-T-GNFVLRLEER DRRLIEG-RIRAALLYTNWC RHVGGGRQLVGVQRETGWLS GRLGVVGREALARPLDRADL NLRIFIGGLPP--------- -------------------- -------------------- -------------------- ---------------TTSPY LTLPDSRDEICSDFPAAEIV APLAGVGCEADVKSQRLAQA LLLHGADELGNA-GRARYLC VTGRLLLAGLSAFCWLFNEQ AAPASHTVDLARRASEYRLK VIIATVAILALTSDSLLQRA ALIVTSLTRLVGLAEGYPDL GRELSFPFQVIPSEEGEQAA LELSGASIVAWHGGTLIAVS EYSVRDVIEAPLRVVNPGPF PFQIPIGLSDIERQKTETRG LSGQTEQKVSDVQGRETAGY AYTVLLRKRVIQSTIVSISA RFQTEAGRREQMREVLVPSA IALLERRSRKILAGLTVPKV VSELVPNRTVSQFEIYQQEF VGQIAPGKYGTVAIDVASEL MLDTALTLVVPLVELVRAVP PGVTIFEVVRMILLAVL-VL LAWLGLAGTFAPGFFILEVY --A-GLDD-VLLLSV-DKVR VNATATIGFGKYLNLRTIRA --KKVKVRVVIANNVLE  4441
Synechococcus_sp_WH_7805                        RTSRVRPIRGNYYNPYRTLG TTGADIAAREAKPGLAKYLK KPSMLRKVPARMSSIAQQEI ETLYSLMKLINPKLGSVMSD KGVYLESQIELQLGAALVYQ LQANGVTKTDGDWLSNAFVV DAVQAQRLEEHLGYFDRKQR IQIFRAQQKQLAMRVLHEDV IQRNGLMKAAAQGEAGIQHL VQVQIRRDGSSLDDFSRPMG EQALAEISP-----KCKIEV QSADSKDIRNTEIKDTSKAL SFLTKKLMIDGVVKLEHYPG ANAAVLLYELRRDLTLCPIA VLISRF-TRPERLAADLRQV EREEMALLKHIQVMAAAFRV ATMVRGVTEQDFSDVAQQQY EDWESEGAIDRESALTDVSL PGRAAVQRAGWNVHDDELSS KRIERRLAMTMKRCFCEYSS SMAVKRVHRNAHKRLSMVKK LLLTGDRELGWPADVSAELD IVPTARQEGSEWLLDEAARL L-LLLAGGSGRILPPVMPLI VN--RI-SALYGLGNLVLGV GRVIPRPAKAMLLIRVTARA LREMESRDLALFKPDYTIVG NAAIIEAESFWLRDLEDTLK AKTLKPVKSLKVMGPIYKRK KKRNQVMQVLSVDLKMLSQV TAAYSIVPSAIASLVIRVVV SMTAAAIRSLVNVLTRLPAA QAKGFQRTDAALAVGVMEAI ELEIKGDTPEVTRRVAALKL HIRDEVISIGEVLKVVADPE GSRGRRKMREEKGLLRRPGW DEHQLVQRDTLAVVRLGLGG LGLFLAAVTVVELVQAILQE GGYQMCWQRDGNPQMLLDVV DKLTQRIELLTEEMDPDWHQ YDITIETSAANLGIGQLNHS HFNLRAQILNSWITAQIEAL LTAPVGALHFAPRVLHPCFE STLGVVLLPSEHSDESDHRQ RMAADRKVQLIVDSSDMIAS VVIREDREQLPKEGLLGIVV GLEFNVLAKAVVIRREAVAD EKAAAVEEDYLELRYQISTK EKLDML--GGLGTTELHLSS MAGAAVENNDTVYYLLWALV ICLEDSFLYRIAIELTEDVL GEQVEGGIGHDPTTLDQLLV EQQVLELQN-AKTKSKAEAS LAEEL---------QATIER PEEIKDSTNKFTNRDFWQDS PLRVFAAPAVLVSVSLVRVE AVALLGALDAAVECVVESVA RFYGVEERAKQEALADTINV VTNVEEVDIPDTHSVE-YDI PEEVLKRGAVDQKRLPAKEG YNQQVAVLEKMRSEILKEDV VDEVRLVVACMYYKQEHVVI QVIAGKVKCFHREEQRILRK TLGIERQVTTGAIQLGEAGV PQRSGVERDLPVSMLIPLAL V-CMLRIEERVARIELSAAD LHLQPEERKVPLAGILARDS VKSVRRLCDLTVLAHLCVLN GQACYGDLGLFVHSSSWA-E RSLEWLAVALIEHTSAVSHG SSKRVERSHMALVIVPKITP TIRVLIFHAPDEDAAQLKAL FMPRVLAEYQALLVVVIQKA VPVPGGGGNQQPCAYPYNAA PFQYASYAYTERILPLLDIA LFVVISCRSGDV-------- -----------LAIIPVYLI ASVDVRARTLLSF-RILNKY RVDEGWPVFLVFKEKTAVIY WAT-SNKRRDQVDGRELFAL ATTWDERVPTDVETKSAGLK HVPEVLAFDEAASEWDVDSQ FRCASGYC----FFLSPFSS GALVVMGECDAAMTLYGLRL LLDQQQGIRQQLLLSWQAIF NLSATYSLVPEAVPLLYLAG RT---DVISVLAVIEAVLAM AFETTANLLEHSDCDVAGLG ARFRSLGSLDCESNLISVPS YTEVVLPTHSDKEPLVVTRD VVFAAVAAVIRLVAVIAREQ STTDMPIPVVELAIESASLA RLQALE--VAVFLDGAGDHA APRGAERLVLFTALLTGSFG LLETDAILAPVRVGKNLRTA EIKLVIELLNLRQAEALRVG PRLVAGASGKLLVAHFALLF MTPGSVYSVIAGSQRLIASI TCGTPVWAGAGGDRQLVVEV VWNLQAAWF--NSLGLAQLL -FALDLGLIMVFALLGLLAA LLILSIMHIRTLAEDVDPAV VKARAGETTYVGPVECLADI VASEAVVVLKLSLLAWVYVF PGSGRVRDGQQLGAVNRQAK LHVVDRPERDAILLLRWGIQ ELALEQARVPVRQPIEAGKA TQSVRKRTVLYVEGVDTAHL DVLAISGLFRFYV-MDEFRG ITLFSALVCHLEQS-DAMIS VLAETSSSGGVSRFP-SCSY RSSRGDVLVELVEDLKAIIG RQILLLRFRGRERVAVSRDE VVVTKEEFKTTRLDIVEKSD STPFLSILNIRNEKSYGLDG SQELKHLAIKLIFVLTITLA QRIAEFDLCSEWAQLPFRQD NFGRYESLGLQWGSEDLSDS GVDFFASKSKFIRPPEPQQA GHQLLAQQDLERGLGKAANG MVRLINSLLYEELAIDEAGT VERVDIMPIPLPVELA--MG QLLLPALPISLALREHLPMP DLALESVARFTPELVSRGLA RRQTHDYHNMLYVDNYEFNE CLERGLDKSEVLLAEELALR RLLGAGPVVDNQEEEHLCLS QRDDRTDMPGEAVSLSVVQ- ELAELAVAIEYTCSERGLNI LVLKTAPPAALRDRLLRVRL ELFQVLIDVTFARLQSPSVA EEKLVDGVLELEPVMPLVVH FLASLSKVLLFTALPIALSA DPSTAKLLSTPGTSAVHVAQ GFNRDPIT------------ -------------------- ----------SRHDELVATR LGLVPLRLGEIAQLCVKERA RNTPCAPEVPV-TWIISGLL VLLPKDGMGLAASTFSSSAE ATLRTTLLTLAILSQSTGNE IIEAVDGSEEVVVDRTNINT VAK-VVDIVQVKEVELDLVP R-RVQLAKIITFALSTAELQ AENDMVPSLSQTDFDVTLED SDVHMTVQRQVLPELSERAH GASLMAFVQSKLIQPRDKMQ SRARRAVHVATARETEEYLI FKAQIRENAGGYQFYVLELL RMFFPATYLKLVVWPSRQQL SAVILMVSLAAAIAALYAAQ VTMQFTGASILQEEKIIALE IFTSEVTIVPRIWLRVVNFG TQRGLHRRSSIIGAISVQEI RIKRRINVRAYLMALIEWHL ATKYVTLSEACNHIDARGGE VAGNLMWKIARDQYNVKPVL DPVRARHPRILPPGQSIRKL SLLLVPRTPDVRECGLELLV REEVEILVRRIVKRIVRVGV GKLRILSGAAVIRSTEINVK TRAADKEAESLNAVKRFNLA MVAMKKQIGPLETKNRTVQE AWLFALMDSEHEYKGARRLA SNLFRTQRVMKACNYRRNAG SRIADKAQLVASAVAQPVGR VLLVSPTEPVESTAPAYVKS AHMELGVLAITTDPYIARIR SRRLDQGRYLMPYRSTTKLH NLSIASAMPSPAQKKQTCIP LAVNAHQRYGAYNACVTERK ELIPYIISILGFYKYEALAD ALVDQSAIELEYLHLIHRPI VLRFGGDRLSFLEGVQAEAR LKM--SDIRLVQLAVRASFP LVVAVQRPGMVFHEIELGMR KVAPQESLKSGIAASGQKRF YRLHPKTVVL-TNKLILGEK QAATASTRKTVKDKVLNRVI VMRHKGIVTEHAMLYTVAVL ITKKRKTGV-SPQLSSTSAE GPNASGVAVNGGNQWGDALL TMGQQASPGVAAVGVRGQVA VSMGLPDGTADIAQQVLEFN NTKLGLLASACQEPQLDEGL EAVQRPQALAGRLKLQSNAG ALEAITSGVPYE---KKAVL SPFPTVADCKKYAGLETSVL EIVQLPLQVRRNAAALGSKR VKGRATGNALQIRKKIRVTA TMSEFWIRIGIIKRLAYPVR AEYIVETTVDLIEAEVGEFL DKVAGDLIKLDGHRSQEIRK IIFPGTTTKEICHRNNGLVV CVAAMDAYEGRTLWQSCHIP FLK----------------- -------------------- -----IVKDSYQSDRYVLTE KQGGKHDKVAVSFGAREGGY LKASIRQLDSIQVRIFVAEL AACDAFLLPEPYLYHELKEK LIRIIDKAAIESVMPLLIPK APKMFEVPFLLDTQCEMTIE MTDTMPCTRP-APLLLLVVA NPPALQNTHLSFGACARAIL AIFAASVRAMPVDVVQAPHC KEFVIVSFITTIKADGAVSI RETPLNCSESAREAT----- --VLVRASDMLSRLDILALQ KPAAVLASDQGRIRLQ-EEL EAYVIEVQALTKRDQVRERM EETFSLAQVIVPEDRQLIDQ LNVSLYKHNVAVDVRALMIG IILREEKVAFFRILLEVYRA K-TVWLRVVNGDSRNDA-KF PKLQKMQEPDSFIRTSEVVI TPGEVTVIRDNIRDSQGETS LVPNLFVHSRRRGT-ANSYV SKVQ-AALLGDDVGGMAAVA TLLVQAEVAERVFAAAFDLT AVSCPFG------------- -------------------- ---------VGVQRETGWLS GRQGIIDREALARPLDRSDL NLKVFIDGIPP--------- -------------------- -------------------- -------------------- ---------------TGHPY LTLPEHTDDVCSDFPAAEIV APLAGVATDADVRSQRLAQA LLLHGACDEARA-SGAAYLS VTARLLLSGLSAICWHINEQ AAPASHDVDLARCATNYRLK VIIATVAILALTGDGLLSRV VLLVTRLHFKVGLAEGHPEL GTELSLPLQILPSEEGAQAA LELSGASIAAWHGADLIQVS VFSVRDVVEAPLRVVNPGPF PFQIPIGLSDIERQKTETRG LSGSTGQKVSDMQGRETAGY AYTVLLRKRVIQSTIVSISA RFQTEAARRDQMREVLVPSA IALLERRPRKILDGLTVPKV VNEIVPSRTVSNYEVSQKEF VNNIAPGKYGSVAVQVASEL LQDTALTMVVPLVELIRAVP PGVTLFEVVVMVLLATLPLV LTWIRLAGTLQPGLFMVVVY RNM-LQAA-VLLCCV-DKMR LHSTSTIGFGKYLNLRTMRI --KRIKLRVVIANNALE  4734
Synechococcus_sp_BL107                          RTSRVRPIRGNYYNPYKTLG TTGSGIAAREAKPGLAKYLK KPSMLRKIPARMTSIAQQEI EALYSLMKLINPKLGSVMSD RGVYLENQIGLGLATALVFK LRVNSVTKTDGDWLSNAFVV DGVRSQRLEEHVSYFDRKQR QQIFRAQQKQLAMEVLHEDI CQRDGLMK-RAQGECGIQHL LQVQIRHNGSNLDDFSGVLG ESQQAEISP----LKCKIAV KSEENGEVKSAEIKEDSKLL SFLTKKLMIDGVAAAHHFPG AN-AVLLYELRRLATLCPIA VLISRF-TKPERWAADLRQL EQAAMQLLAHLQVMAAAYKV ATMVKGVTQQDFSEVAQQKY EDWESEGAIDRESALTDVSQ PGRAAVQRAGWNVHDADL-- --------MTMKRCFCDYGA ALAVKVVHRNNNKRLSSVRK LLFTDDAELSWSPDVSAELD IIDTARQDDSGWLLDEADRL LTLLLAGGSGRVLPPIVAFI VG--RI-GLVYGLGNLVLGA GKLVPRPAKAMLLIRVTARA LREMDSRDLALFKPTYTIVG NAAIIEVESIWLRDLDDTLK SKTLQPVKSLKVMGPIYKRK KKRNQVMQVLTVELQMLARI TAAYSIVASAIASLVVRIIV SMTAASIRSLVNVLTRLPAT DARGFQRTDASLAVGVMEAI ELEIKGDTPEVTRRVAALKL NIRDEVVSISEVLKVIGEPN GSRGRRQMREEKGL-----W DESELAQHDLLAVVRLGLGG LEIFLVAVTVVNLVQA---- AGYQQLWQRDGNPQALLHPS DKLCQRLDIVSDEI----HQ YEITIETSNANLGIGQLNHS HFNLRAQILNSWITAQTDAL LTAPVGALHMSPRVLRPCFE GTLGVVLLPAEHSTESDHNQ RWAADRKVRLIVDSSDMIAS VVIQEDRDALPKEGLLGIVV ELEFNVLQKAVVIRREAAAA EKADEVEEDYLELRYQIGWK DKLAML--GGLGTTEVRLSS MAGAEVEHNQDFYYILWNLV ICPVDSM-YRAALDLTEDVL GEQVEGGIGNEPTTMDQLLV EQQILALDK-AKTKSKAESS LADEL-----------TIER PEE---------NRDYWQDS PETVFAAPAMLLSVKLVRIE AVALLGALDVA---VVESVA RFFGVEERAKQEALTLTINV VTNVEEIDIPETHSVE-YDI PEEVVKRGAVDQKRLPAKEG YNQQVEVLEKMRSEILKEDV VSEVRLVVACMYFKQEHVVI SVIAGKVKCFHREEQRILRK SLGIEKQVTTGSIGLGEAGV PQRSGVERDLPLSLLVPLAM V-CMLRIEERVQRIELSSAD LHLQLEERKVPLAGILARDS LKSVRRLCDLTVLAVLCVLD GQACYGTLGLWVHSSTWA-E RTLEWLAVALIEHTSAVSQG SSKRVNRTHLSLVIVPKITP TIVVLIFHAPDQDAAELKAI FLPQVLSEYQALLIVVIEKA VPVPGGTGNQQPCALPYGAA PFQYASYAYTERILPLLDIA LFVVISARSGDVASVRGINE ILPLVTLILQELAIIPVYLI ASVDVDARTILSF-RILNKH RVDDGWPAF-LFKEKTAVIY WAT-SNKRRDQVDGRE--AL STTWNERVQTKVETKQADLK HVPTVLAFDEAASEWSVDSK FRCQNGYC---DFFLEDFSS GALVVIGECDAAMTLHGLRL ILDQRQGIRQQFLLSWEQII NLSATYSLVPEAVPLLYLAG KT---DVISVLAVIEALLAM AFATTGNLLEHSDCDVAGLG ARFASLGSLDCETQLVSVPD YPEAILATHSDKEPLVVPRA VVFATVVAVMRYVAVIAREQ SSPDETIPVVELTIETAALA RLQALL--VEVFLDGAGDHA EPRGAEQMVLFTPLLAGSFA PCEGNEILAPIRVGKNLRTE EVKLVIELLNLKLDQALAMG PRLVAGASGKLLEAHFSLLF MTPGSLYAVIAGAQRLIATI TCGTPVWAGTGGGPQQVVRL FWNLQAAWF--GSLGLAQLI -FALNLGLIMLFAFLGMLAA LNILSIMHIRTLAEDVDPVV VKAQAGETTYVGPVECLCDI VASDAVVVLGLSLLAWIYVF PGSGRVRDGQALGAVNRQAK LHVVDRAEIDAILLLRWGIQ ELAVEQARFSVWTPIEAGKG GQAVRKRTVLYVEGVDTAHL DVLAISGLFRFYV-MDEFRG ITLFSAVVCYLELA-DADYD ILAETSRSAKTSRFP-SCNY RPDRSNVLVELVKKLKAIIG RQILLLKFRGRERVAVSKDE VVVTKEEFKTTRLDIVEKSD STPFLSILNIRNEKSYGLDG SQSLKQLAIKLIFVVTVSLQ QEIAHFDLCSAWAGIPFLAT NHGRY-------GSEDLSDS GVDFFASKKKFIKPPEPQAA GHQLLAQQDLERALGKSANG MVRLVNSLLYEQLAIDEAGT VERVDIMPIPLPVDLVFRLG QLLLPALPLSLALRERLPMP ELKLESLARFCPELVSRGLD GRQTEDYHNMLYVDNYEFNE CLARGLDKSEVLMLVELALR QLLGADELSENQEEEHLALS QRDERHSMEADAVSLAVVR- DLAELAVALEYTCSERGLNI LVLKTTPPASLRDRLVAVRM EQLVLLIAVGFAALQTSSVT EERLLDGVLELEPVLPLVVH FLASLSKVLLFTALPIALSA DPGTAKLLATPGTSAVHVAQ GFNREPVT------------ -------------------- ----------TRHDRLVAAR LGLVPLRLGEIAQLCVKELA RNTEQVPEVAV-SWTIGGLL VLLPKDGMGLAAS-MSSSAE ATLRTCLLSLAVLSQSTGNE IIQALDGSEEVVVDRTNINT VAK-VVDIVQVKEVELELVP K-RVQMRKIITFAISTAELQ AENDMVPSLAQKNFDVALED SEVHMTVQRQVLPELSERAH GASLMAFLQSKLVSPRDKMQ SRAQRAVHVETAREEEEFLI FKAKIRDNAGGYQFYVLELL RMFLAETVLKLVVWPSRQQL SAVILMVSLAATIAAVFASQ VTMKFTGASILQEEKIIALE IFTAEVTIVPRVWARVVNFG TQRGLHRRSTIIGAISVQEI RIKRRINVRAYLMALIEWHL ATKYVTLSEACNHIDARGGE VAANLMWKISREQYTVKPVL DPVRARHPRILPPGQSIRKL SLLLIPRTPDVREGGLELLC REEVEILVRRIVKRIVKVGV GKLRILSGAAVIRSTEINVK TRAASKEAESLNAVKRFSLA MVAMQKQIGPLETKNRTVQE AWLFSLMDSEHEYKGARRLA GNQFRTQRVMKACNYRRNAG SRMADKAQLVASTVAQPVGR VLLVSPTEPVEKTAPAYVKS AHMTLGVLAITTDPYIARIR SRRLDQGRYLMPYRSTTKLN NLAIASAMPSPAQKKQTCIP LAVNGHQRYGAYNACVTDRK ELIPYIIAILGFYKYEALAD ALVDQSTIELEYLHLIHRPI VLRFGGDRLSFLEGVQAEAR LKL---DIRVVQLAVRPSFP LVVAVQRPGMVFSEIELGMR KVTPQ--------------- -------------------- -------RKTVKDKVLNRVI VMRHKGIVTEHAMLYDVAVI VVKKKKTGV-SPHLSSTSAE GPNSSGVPVNGGNEWGDAFL AMGQFAAPGVALVGVRGSVA MSLGLPDGTADSDAQVIAFN NTRLGLLASACQEPHIDEGL EAVHRWQSVAGRLKLTANAG AREAITTGVPYE---KKAVL SPFPTIADCKNYAGLAGSVL DIVQLPLQLRRNAEALGSKR VKGRATGNALQIRKKIRVTA TMSEFWIRIGIIKRLAYPVR ADYIVDNTMDLVEAEVGEFL DKVAGDLIKLDGHRSQEIRK FIFPGTTTKEICHRNNGLVV CVAAMDAYEGRTLWQSCHIP YLK----------------- -------------------- -----IVKDSYQSDRYILVD HQGGKHDKVAISFGSREGGY LRAAVRRLDSIQVRIFVAEL AACDAFLLPEPYLYHQLKDK LIRIIDKAAIESVMPLLIPK APKMFEVPFLLDTQCEMTIE CTDTMPCTRP-APLLLVIVA NPPAIQRTHLEFGNCAKDIL AVFSTSVRAMPVDVVQAPHC KELVIVSFITTIKAEGAVSI RETPLNCSDSAREAS----- --VLIRQSAMLARLDILVLQ GPAAVLASDQGRIRFH-DEL EAYVIEVQALTKRDQVRERM EETFSLAQVIVPEDRQLIDK LNVSLYKHNVAVDVRSLMIG IILKEEKVAFFRILLEVYRA A-TVWLRVVNGDSRNDA-KF AKLQKMQEPDSYIRTSEVVI TSGEVSVIRDNISDSQGNTG LVPNLFVKSRRRGTPANSYV SKVS-TVLLGDDVGGMAAVA TLLVQAEVAERVFAAAFDLS GVACPFG-T-GNFVLRLEDP PCRLLEGARLHAALIYSNWT CHVAGGKQVVGIQRETGWVS GRLGVVDREAMARPLDRSDL NLTIFIDGLPP--------- -------------------- -------------------- -------------------- ---------------TGNPY LTLPETRDEVCSDFPAAEIV APLASVATDADVRSQRLAQA LLLHHSQAQGTE-QTDSYLA VTGRLLASGLSVICWNFNEQ AAPASHHVDLARRVTEYRLK VIIATVAILALTGDELLDRV ALLVTRLSFHVGLAESNPQL GRELSFPFQVLPSTEGEQAA LQLSGASITAWHGADMIQVS VYSVRDVVEAPLRVVNPGPF PFHIPIGLSDIERQKTETRG LSGRTSQKVSDMQGRQIAGY SYTVLLKKRVIQSTIVSISA RFQTEAARREQMREVLVPSA IALLERRPRKVLDGLKVPKV VSAIVPSRTVHNYEVSQKAF VNRVAPGKYGSVAVDVASEL LLETALTLIAPLVELIRAVS PGITLFEVVQMILLASVTVM VRWFKLAGSMRPGIFMAEVY EPG-V-EA-VLLLLV-DKMR LHMTSTVGFGKYLNSRTMRI --KRIKVRVVIANNSLD  4705
Synechococcus_sp_PCC_7335                       RSSRVRPLKGDYANAYKTLG GTGADIVARMPMPGLQKYLK KGSMLRAIPSKMTSIAKEEI DRIYKQLKLVNPRLGSVMTD RGIYLANALAMDLESAFVYK LREGAISKTADQWLSSAVLT DAVKKQ-------------- -------------------- --------APAVGEVDAVNQ LRLDVRNT-QGLNDLSIALT DSNLAEVSP-LAFLDAAIEV QSSESKDIKTIEI-EDDKAL SFLTKKLMIEGVQALEHARA ANFAVLWYELRR--TLAAIA VLISRY-TKPDRLAADFKQT ELSEMKMLELEKIMAAAYGI ATMVKGVTEQSFSPVSEQEL EDWESPGAIDRDSVLTGVST PSRASVQRQGWNVHNDELSA IRVERRLAVTTKRYHLENAQ EMAVKRVHKNARKRLAKLKA VLLTSDAQLSFEPDVSAYLD IIETARQERSEWLLDEQDLL L-ILMAGRSGGTLPLVPPII -A-VKP-SVLMSLGNLIIGA AKLIAKAAKALLLIRIKVRA VREMDARDLALFQPDYTIVG NAAIIEIAGLRVRNLEDKLE AGVIQPVESGTIVGKIYKQK KKRQQVMDAVAISLSLLGKI TAAFRIVEGAIASLIVRIIV TQSAAVIRSLVNILKRLPAD QAKGFQATDVTVAIGVMDAI ELEIGGDTPDVTRKVSASRM NIKDDVVSIDDVLKVIGTDE GERGQRKLREDLAL-----K TEWALVNKSGIAIQRLGLGQ LTIYTVGVTVVELVQAIVDK GGYLPVFSRDSSSQMMLNLV NRLTPKIELVASELASDWYQ YEITIVTSEVNLGVGWLNHS HYNRRLQVLKGKVSSQDDAM FSFSLGRITVSPAVLRTCVE NTIGVVLLPKYFEADSNHQQ QFIADRKGTILTGSYDFIVS VVINEGVNGQPTEGLKGIVI SLEFNVLKKAIVIRREDPAD EKATELDEDFLELRYEVGYD TKVKMR--GNIGTSEVRLAS MAGAAIESNGDFYYLLLPQA AILIKTFLYKVAIEFKSDVL DKNVEDLFGEEPETLSEYLA ERQVLETES-AKSKSKAELS LAETL---------QAVIDS PDEIKDNTNQFINRAFWHDS GWRIFPATLLLVALQLCRAE IVGFLGAIEVGTQWLVQKVA RYRSYEAREQEAEAANTIDA VTTVDEIDIPDLHSVTLYDL GDEVIRQGADEQKRLENREG YESVIAPMERMRSEILVE-- -------VQALYHQSR-VVV DVIAGSVKFLHRKKTRM--- VIGLKHPVETGAVAAGEAGV PQRASVERSIPLALLVELGM IQVMLAIEERVKRIQVASAE EHIQDSDKKVPLAGILARDS LNSPARVCDTIALTPLIVYT GQAIFAVLGLFVRLTSFQLA EKIQWLTVALIEHTSAVSHP SSRQVLPTQMSIIIVPKINE TIMVIVFHAPDEDKAELKAL FTPEAKTAYQSLLIVVVQKA EPVPQDGGHQAPVTYSASAA PFQYASYEYTERCLPFLDIA LYLVISLRSGDVSSVRGVNE ILPRIDLILQALAIMQVFII SAVDVDANTILSCDRIQNKY RVDDGWPLF-IFKEKTAVIY WGT-SNNRRDHVDGRELFAL PTAWNNKVPTAADTKEMDLT HVPDVLAFDDAACEWTVSNL YICASGYSPCPEFLLR-WT- GSDTILNYADYAFMNYDAQ- LLDLTQGIREELILSWPEIS SLSDTYSLVPDAIPLLYLAA ETSSRDVIPILAIIESLLAM EFETTENLLERSDANVAGIG AKFDSTGKMDCDSNLVSVPE YSTHSLSTQSSRNPLVVERD VVFARVIDVTRLILALARGR TTDEAKIPYVKVVIDGASLA RLYSSLENTNVYLDGAGTDA PTRGAPTMVLFTPMLKTPFP LLEDSEILAPVRVGKNLQTP QIKLVISFVNIAQREALTLG PRLVANRSGKLIIAVLSILF MAPIGIHLVIAGKERLIARI QCGTPIFMGSGGDWQLIVGL IWNLQFATLPLGSVGLGLPL -FSIHLLLLMVFALIALLAA LEIHPIMHIRTLYDDANPAL VKVDAQRSTYYGEAECLLQI SPSEEVIILKLSILAFVYVF PGSGRVREGQQLGSLNREAK LFVIDKPGKDAILLIAYAIQ ELAVSDAPYSVFTPLEVGKK DNGVRQQITIYVQSIDEAYM DIFAVTGLLRFYVQMDEFQK IKLFTAIVCCLELRSDAPIG TYAETAVSGIEPYFQ-AFTY KSPRADIIVPLVTDLRAIIA RQILLLKFRDRERVAVNRDE VVVSKEDFKTTRLDIVDKTD ATAFVLIVTIRNEQGYGVDG SEEIEALAITIIFTETVSLA APIADFDAVSKWAGLPFMSA NYSRYGQLGLVKGAEDLADT SVDYFVSKRKYVKPPLPQET GQQLLAQQDLEHSVGKSAVG LIIFLVDFLYLALAIDEGST VNRVDIMPIYLPIELV---- --MLPALPVSVALRERLPMP ELRIETVGQFTPDLVARGLK NEQTDDYHVVLYIDNYEFEE CIENGLMKSVVLMEEALALR KLWGAPGTCKNQMQEHLTAQ ERQGLTDLSTDSVALSVVRS SLSALAIAKEYTCTERGLNI LVIKTSQPVALRERVLRYKL EIYQSVLAVGVAFYQGPSVA EEKILDGILELEPVLPFIVH FLQSLSKVVLFTALDISLRA DAGATKVLATPATTGVRVVQ GFNRSAVT------------ -------------------- ----------RRHNELIVSQ LSLVPLKLGDLAQYCVKARG KNN-DLAGLVVATVIAIAGV VLLPKDGLGLGGQ-LSKSAE ETLRLLTMALTVLSQGTDNE VIQAMDGSEEVIADKTHINQ VTQ-VIDIVEVKDVELDLVP K-RLQIARIMTFAISSAELQ AENDVIPSMTQTNFDVQVAD SDVYMTVQRQVLPELATRTH GASLMAFLQSKLCEPRDKMQ SAARRAVHVKTAREEEEFVI FKQTIEQNAGGYQFYVLELL RVFAQGTRLTKVIWPTRQQL SAVILMVGLATLIYFVFASQ IVVSIGGASIIQEEKIV-LE IFSEDFTIVPKLPVKIVNFG TQRGLHRRDRIVAAISVQDI RLKRRINVKCYLQAIIEWHL AYRYVSLSESTNHIDAEGGG IASNLMWKVQRDQYTAKPIL DPIRAS-PRVLPPGQSIRKL TLILTPRVPDVRGAALDFLV VEEINILVRRIVKRIVKVGV GKLKIPMGGAVMRAIEVNID NRAASSGAEPVSAQKRYSLV MSRMLKNINPTEQRNRTVSE SWIFALIDGEHEYKGARRLA SHLFRTQQVMKARNYRRNAG SRIADKAQLVLATVAQPVGK VLLVSPTEPVEESAPAYVKS AYMDLGVLAITTEPYIAKVR SRRLDQGRYLMPYKSCLKLH NLVIAYAQPVPAQRKPTCIP LAADGHQQYGEYNACVTDRK DLIPFIVSILGFYKYEAAAD D------------------- -------------------- ----TPKIRVVQLAVRPNYP MVVAVQRPGMTFQAIELGLT KVPT-DDARPGISASGQKRF YRLHTDTIVLTETELVLGEA KAATKSAHTTVKDKVVSQVI AMKHKGILTEHSMLYKVAVY TIDKTKTGVFSGLCSTTSAV GSNVSGVSVNVKIP-ADAIL TLHRLSSTGLALLGTLGAIA IALGFPDKTSDSDGQARAFN NQDLARIASACQEPYFEADL QAVVRWLHLLGRLKLTTTSG GLEAVTVGVPYEEL------ -------------------- -----------------SRR TKGKAYGNALTMRKKIRVTA TMSEFWIRIGVVRRLAFP-- QAYVLETTADLVEEEIGMFL DKVAGELIKLDGHKDQEIRR VIYPGESTKEICHRNNGLIV NVPAVGTYQGRLLWESVHIP MVR----------------- -------------------- -----IIQDKYRADRYVLTG HQGGKTDKVAISFGARDTEY LQACTRYLDSVEVRIFIAEL AACDAYLLPDPFLYQNLKEK LIRIIDKSAIESVMPLLIPK APKMFQVPFLEPTQCELVMA STDTMPCTRG-APIILVIVV NPPLLQRIHLEFGTYAKALL AVFSTSINPLPIDVLPAPHC KDLIVVSFILTIKAEGRVSI RETPLNADEMANEEA----- ----ILYAAMIRRLDILAIV DPAAIMASDDGRIRTTKDQL EMYVIAVLALTKRDQVRERM EETFSLAEVIVPDDRQLIDK LNVPLLKHNCSVDIRLLLIG IILKDQKVAFFEILLEVYRF A-HIWLKVINGANRNDA-YF PKLQRMSDADSYIRTSEVVI TTGGVTVIRDKIANPETDSG MIARMFVRFKRVGD-YQSYI SKVM-QVLLADEVGGMAAIA TLLVQAELAERVFGAAFKLT KVGCPFG------------- -------------------- ---------IGIHKEIGWIS GRLGLIDREDVVRLVDIQNV HLTIFIAGVPA--------- -------------------- -------------------- -------------------- ---------------TTHPY LTLPQQQDELVSDFPAAEIV APLADTAVEVDLQTQRLAQC LLWHGTEHWQL-GKTAGYFY VTGRVLLIGTTAFCWIFNEQ AAPASKSVNRAKRATEFRVK VIIATTAVLQLTTDSLLGRA VLVVTHLHYVIELAEQNPEI GEELSFPKQIVPSAESEAAY LDLGGAAIVAWHGGTVINVS TYAVREVIDAKLRVVNPGPF PFQFPIGLTDIQVQKTEVKG LSGRADQTVSIIQNRATAGY AMSVLL-RKVIQSTIVTVSS KFQTDAARRDQMREVQVPSA IALLERPPRKIIDGQTASKI IEGVVRNRTVSKYEQYSQSF VKNVAPGRYGAIAI-IQSGA LLQTALTLVSPLVSLIIAVS PGITVFQAGSLIF-AQLIMF IPWLSVAGGAEPGVLLMPFY SEEL-ERP-VVSIAV-ESVR VNGTATIGFGKYTNLRTQRA --KKIKVLLVIANDSLS  4613
Lyngbya_sp_PCC_8106                             RASRVRPLRGSYFNPYKTLG NTGAEIVAREPQPGLAKYLR KPSMLRAIPSKMTSIARNEI EKLYNTLRLVNPRLGSVMTE IGIY-TEEIALQISAALIYK LREGSVTKTEGNWMESAFIA DAIQAQELAQLITYFERKTK VQLFRAHQKQMSMRPLHEGT IMRGELMKTPALGEVGAVNH LRVDIRNPNQGLDDMSRALE DIDFAEISP-LEFIETEIQV QASEAADIKTQEPPEDSKAI IFVTREFMIDSVEALVHAPA AQFAVLWYELRR--TLCSIA VLISRF-TKPARLAADLKKA ELPEMKMLNLETIMAAAYGI ATMVKGITEQAFSSVF--DL EDWESPGAIDRDSVLTGVAV PGRAAIQRQGWNVHNEDLSA IRIERRRFVTMKNYFVEYAD QMAVKHVHRNNRKRLAKLK- LLLTDNTQLAYDPDVAADLD LVETARQQGSKWLLDDQDIM LVILMANRSGGTLPLLPAII I-KVND-GAFFQLGNLFIGA AKLIAKPAKALLLIRITTRA VRAMDARDLALFAGEYTVVG NAAIIEIEGIRVRELEDKLK EDIVQPVETGTVLGRIYKRK KKRRQLMNAVSVALEILNTI TGAYRIVDGAMASLVVRVIV TESAAVIRSLVNVVKRLPAD HAKGFQATNVTVAVGVMDAI ELEIKGDTPEVTRRVAALRI QVKDDVVSIDNVLKVIGTEE GTRGQRRLREERGL---EQH TEEQLVQKTDIAVVRLGLGQ LTIFYVAVTVVSLIQAILAK NNYIPIFVRDSSTQLILNLV NKLAPKIELIATELQSTWYL YELTIETSAVNMGVRWLNHS PFNRRLLVTKGLVETDDQAM FTFSLGKLVVSPDILERCIE HTIGVILLPKAFEQDSNHKQ QLVADRKETVLVSSYDFIAS VVIQSKQDQVPVAGLIGVVI ELEFNVLEKAIVIRREGASE EKATTVEEDFLELKFEVAYD SKVQLR--GNLGTPEVQLAS MAGASIESNGHFYYIILPEL AVTVRTFYYRCAIVLKADIL GQKVENPIGEEPVTLSKFIV EQMILDEQDEAKAKKKAELS LAEALD-------------- ------------NRAFWHDS GLEIFPAPSVLLSLDLLRAE VVAFCGALEVGERFVVQKVA RYKSVEQRIQEAQAAETIEA VTALEEIDIPDIHPVE-YDL IDEVIKQGGNQQKRLEDNEG YDHQIAVMERMRSDILK--- -------------------- -------------------- VLEIQRKISAGTISAGEAGI PQRASVERQLPLSRLVPLGM IQVMLAIEERVKRIQMSDAE EHIQSANKKVPLAGILARDS LRSPQRVCDLFALTQLVVYS GTAVYAALDLYVRLTSFQRD AKIQWLTVALIQHTSAVSQA SCKEVVERDLTIIVVPKIDP TLQVMVFHAPDEDKAELQAI FSPEVKEEYESLLVVVVAKA VAVPQENGNQQPATYPYSAA PFQYASYAYTERCLPLLGIA LYIVIAVRSGDL-------- -------------------- -------------------- -------------------- ----------------LFAL PTAWNEKVPTKVDTKEYELR HVPEVMAFDDAGEEWTVKSQ LRCEDEYCP---FFLAPFSD GDALVMGDFDAAMLLYDLG- LLDLEEGIKEELILSWEEII QLTSVHSLVPAAIPLLYLSS ETSSKDVIRVLAIIESVLAM MFETTDSLLERSDAKVAGVG AKFDSIGKMDCESDLVSVPQ YTDLVLTTASNKNPIIVDRE VAFAIV------------QR TTQEAKIPYVKVTVEGASIA RLHSSLEAVTVYRDGAEGHA PPRGAPRMVLFTPLLETPFL ILESSEILEPVRVGKNLRTP EIKLVISFVDLNQPNALHIG PRLVAIRSGKLLIAILAILF MTPGGIYTVIAGKERLIATI ICGTPVWLESGGEWQLIVGF LWNLQLLTALFGSVGLGYP- PFSLNLGVLMVFVLVSILCA LEIISIMHIRTLYEDDDSTL VKADSQRSTYYGEAACLLQI SDSPEVILLKLSLLAFIYVF PGSGRVKEGQQLGNLNREAK LFLVDKPKKHAILLIEYAIQ SIAVEDASYSVEELLDVGKR DNAIKQQILIYVTGMDEAYM DILAVSGLMRFYV-MDEFLQ IALFTAIVCILKLKSDASIA VYGETAASGDTAYFQESFTF KSARADLMVQLVQELRAIIA RQILLLRFSDRERIAVNRDE VVISKEEYKTTRLDVVEKND STPFLIIVNIRNEQSYGVDK SEQIEMFEITLIFSETISLR DAIDHFDCISEWVNIPFMKQ NYGRYDQLGLLQGAEDLSDT SVDYFATKQKYVKPPQPQEI GHQILRQQDLRRTI---AKG LILFAEKLLYRKLAINEGST IQRIEIMELYLPVELVLRLG QMIISALPISVAIREKVPMP ELQIETLGQFTPDLIARGLK SQTTNDYHVLLYIDNYEAEE CIENGLERSVVLLIENLAL- RLVGAVGVCANQLKEHLKAQ ERQELTHLPTESVALSVVRR QLCDLAIAKEYTCTERGLNI LMIQTSTPIALRERLLRYKK EIFQTLLTIGVAFYQGPAVA EEKILDGILELEPVLPFVVN FLKSLSRILLFTALPIDISA EAGTTKVLSTPANSAVKVVA GFNKSAIT------------ -------------------- -----------RHNQLIVAK LGLVPLKLGQLAQYCVKARG KNN-DLADLVVR-------- VLLPKDGLG-IGQ-LSKSAE TTLRMLAIGLTILSQGNDDK VIQTLDGSEEVVKDKTHINS VTA-VVDIVEVKDVELDLVP K-RLQLARIITFAISTAELQ AENDMTPSLAQKNFDVTLAD TEFHMTIERQVLPDLATQTN GASLMAFLQSKLSEPRDRMQ STGRRAVHVETARQQEEYVI FKGVIEQNAGNYQFYVLELL RQ------------------ -------------------- -VISFVGASILQEEKIL-LE IFVNELMIVPKLWFKIVNFG TQRGLHKRDHIISAISVQDI RLKRRINVRAYLQAIVEWHL AYCYVSLAESTNHIDAEGGG IAGNLMWKVEREQYLAKPIL DHIRARHPRILPPGQSIRKL SLLLTPRVPDVRNKALELLV VDEVQVLVRRIVKRIVRVGV GKLKILVGGAVIRATEVNIS NRAATSEAESVRVQKRYSLV MVRMRKYVSPLEKRNRTVSE AWLYALMDSEHDYKGARRLA CQNFRIQRVMQARNYRRNAG SQIANKAQLVIASVQQPVGT VLLISATEPVNETAPAYIKS AYMELGVLAITTEPYIARIR SRRLDQGRYLIPYRSCLKLH NLAVAFAQPSPAQRKPTCIA LAVDEYQRYGAYNACITERK DLVPFIISILGFYKYEAAAD D------------------- -------------------- ----PSSLPVVQLAIRPIFP MVVAVQRPGMTFHNIELGLK KVPM-EDAVPGISASGQKRF YRKFQKTIVCAETKLVLGEP KAATQSSHTTIKDKVISKVV IIKHKGIITEHSMLYKVAIY TLDKMKTGIFSHLCSTTSAL GNNVSGVPINTHIPLGSVEQ TLGQLSSGQLAPVGIVGAIA IAVGFPDHTNDKIEQAREFN NAALARMASACQEPYYD-SL QAVTRWLGLLGQLKLATNAG ELESITVGVPYE---KAAVL TPFPKVVNCKDYRNPGESVL DMIQIPLTLRRNAEALGSKR TKGRASGNALLIRRQIRITA TMSEYWVRIGVIRRLASPIR QDYILETSADLLETEIGMFL DQVAGDVIKLDGHMAQEIRR IIYPSQSTTEICHKDNGLIV NVPAMETYQGRIIWTSVHIP LVR----------------- -------------------- -----IVQEKYSADRYVLTH HQGGKTDKVAIAFGARESEY LKVVQRSLESIEVRIFIAEL AACDAYLLPEPYLYHPLKEK LIKIIDKSAIESVMPLLIPK APKMFEVPFLEETQCEMVMA CTDTMSCTRS-APIILVIVA NPPLIQNVHLEFGEYAKQLL AVFSNSIKSLPVDIVTAPHC KELVIVSYILTIKLEGHVKL QETPLNADEAAKAES----- -QALVIREELINRLDIIALL GQAAILASDDSRIRVLQQQL EEYVIEVQLLTKRDQVRERM EETFSLAEVIVPDDRQLID- --VPLIKHNVVVDVRLLLIG IILKDEKVAFFKILVEIYRF T-FIWLKVINGSSRNDA-YF PKLQRMSPPDSYIRTSEVVI TNGDVTVIRENIGHPEKNTG MVARLFVRLKRIGDDSQSYI TKVTQKILLGDEVGAMAAVA TLLVQAEVAERVFAAAFKLT RVSCPFG------------- -------------------- ---------IGIQRELGWLE GRIGVIEREAFKRPLDFQSL NLTIFIKNVPV--------- -------------------- -------------------- -------------------- ---------------TTNPY LTLPTTKDEICSDFPAAEIV APLAETDIEADLRTQRLAQS LLIHRGAYWQT--KTDHYLY VTGRLLLIGSAGFCWEYNEQ VAPASKSVVRARMATHFRLK VIMATSAILLLTTTELLDHA VLIVTQLDYVVELAEGNPQI GEELRFPQQVIPSLESEAAF LQLTGVTIVSWHGGEVINVS EFSVREVIEAKMRVINPGPL PFQFPIGLTDIEIQKTEVKG LSGRKDQLVSIMQNRQIPGY AYIILL-KRVIQSTIVTISS KFQTEAGRRDQMREVMVPAA IALLERPPRKIIEGQIVPKV LEGLVRDRTVSKFEQYQQQV VNNIAPGRYGAVAINIQSEL LLETALTLVTPLVSLITAVP PGITIFQSGSLIL-AEIILF IPWLKITSGTDPSILMQPFY EDEL--NP-ALLLAA-EKVR VNASATIGFGKFQNLRTQRI --EKIKVLGMCANDNIA  4512
Crocosphaera_chwakensis_CCY0110                 RSARVRPIKGIYRIPYKTLG NTGADVVAREPPPGLAKYLH KPSMLRVVPTKMTSIAQEEI EKLYKQLKLVNPRLGSIMTE RNVYRENTVALELSAGMVYQ LRPGAVTKTTGDWMNSAFVV DAVQSKQLKQYLNHFDRKTK TQLFRASQKNLSMRPYHEGT IMRGDLMKTPVMGDVEVVNK LRVDIRNDSDSLNDVSRALE DTAIAEISP-LKFIDADIKV QGAETADIKTAEVPEETKAV VYLTKKLMIEGVEELEHFPG ANFAVFWYERRR--TLCPIA VLISRF-TKPPRLAADLKQT ELPEMRMLELEEIMAAAYSI ATMVKGITEQSFAAASEQEL EDWESIGAIDRDSALTGLSV PGRAAIQRQGWNVHDNDLSA LRTERRLSVTMKKYFVEYTT QMAVKRVHRNNRKRLAKLQK LLLTGDQSLAYNPDVAAYID IVETAKQKGTNWLLDEKQTL LIILSAGRSGGTLPFLPAII AQ--REVNAFFQLGNLIIGV GKLIPKPAKALLLIQIKTRA VREMDARDLALFEPEYTVMG NAAIIEIEGLRVRNLNDSLN DDIIQPIETGNVLGRIYKRK KKRRQLMNAVAISLNLLKVI TAAYNIVPGGIAALVIRIIV TQSAAAIRSLVDVIKKLPAD EAKGFQDTNVTLAVGVMDAI DLEIKGDSPEVTRRVSSLRM FIKDDVVSVDDLLKVIGTEE GERAQRRLREERGLLRQQQT TEKSLVNKNMLAVIRLGMGQ VTILRAGVTVVSLVQAILEK NQYASIFIKDSSAQSILDLV NRLSPKIELIATEILLTWFL YEITIETSAVNLGIGWLNHS YFNKRLKVLKSWVGTQDEAM ITFSLGNLIVSPQVLSPCVE YTIGVVLLPKAFEDDSNHQD QWIADRKSTILVTSYDFIVS TVIDEEKTQVPTEGLQGIVI ELEFNVLDKAVVMRKEVAGK EKATEIEEDYLELKYEISYD AKVKMR--GNLGTSELRLAN MAEAAIEYNGDFYYLILEEI AVSIRTFYYRTAILFLADVL AKKVEDGIGPEPATISKFLV EQMLLESQE-AKNKSKTELS LADEL---------QAQIAK PDEIKDNTNQFVNREFWHDS GLKIFPIPWLLLSIALTRAE IVGFLGGLEAGIKLVVEKVA RYQKTEQRLQQAENAETIES VTTVDEVDIPDTHPVTQFDL SEEVVKQNADQKKRLPQKDG YQSQIAPLERMRGELLKD-- -------------------- -------------------- VLDIRRNISTGAISAGEAGI PQRASVERKLALSLLVPLAI IQVMLAVEERVKRIGVTDAT SHIQDRDKKVPLASILARDT LHSIKRVCDTIALTQLVAYS GSAVFAALELYIRLTSVEKA QKIQWLTVALIDHTSAVSNP SCKEVVESQMQLVIVPKINP TIKVIIFHAPDEDKVELKSI FSPEFKTEYQSLLVVIIAKA EPVPQEQGNQKTVVYSYSAA PFQYASYTYTESVLPLLDIA LYIIIAIRSGDLSSVRGVNE ILPMIDLILQQLAIMRVFMV AAVDVEARTLLSCERIENKY YVDEGWPAFLIYKNKTAVIY WST-SNKYRDHVDGRDLFAL PTAWTDKVPTEVETKEYELR HVPEVLAFDDAGEEWTVNSK LRCKAGYCP---FFLEPFSE GEALIMGDYDSAMLLFALK- LLDLRQGIKEELILSWPEII NLTPTHSLVPVAIPLLYLSK QTTSSDVIRILAIIESVLAM VFETTESLLERSDAGVAGVG AKFDSSGKMDCETNLVSVPQ YSDITLETASDKEPLIVNRA VAFAIVIDVVRLVAAIARNR TTPEPEIPYREVTVNGSAIA RIKSCLEE------------ -------------------- ----------VRVGKNLQTE QIKIVISFVDLKQDIALNLG PRLVAIRSGKLLIAILAILF MTPGGLYCLIAGKERLIAKI ICGTPVWLGTGGEWQLVVQM VWNLQIMYLPGSSVGLGLTL -FSIGLGLLMIFALLALVAA LEIYSIMHIRTLYDDENPQL VKAKAQRSTYYSEGECLLHI SPSPEVILLKLSLLAFIYVF PGSGRVKENQALGDLNREAK LFIVDKAKKDAILLIQYAIQ KQAIENASFSIFELLNVGKR DNGVQEQTLIYVTGVDEAYM DVLAVTGLMKFYV-MDEFLQ INIFTAIVCYLKLK-DAGTA VLAETATSGDTSYFK-SFTY KSARSDVLVALVEELRAIIE RQLLLLRFRERERVAVSRDE VVVSREEYKTTRIDVVEYSD ATPYMQIVNIRNEKSMGIDS SEDIDLLTITLIFNETVPLT DAIGEFDCISEWANIPFMQK NYGRYSILGLI-GSEDLADT GVDYFASKRKYVKPPDPNKT GQQLLKQQDLQRIL------ ------SFLYENLSIDEGGT IKRIEIMAIYLPVELVLRLG QLILPALPISVALREKVPMP ELQIETIGQFTPDLVARG-- ----NDYHVVLYLDNYENEE CIDNGLERSEVL-------- QLLGALDVCGNQLEEHLMAE EREELTQLPSRAVALSVVKH EL------------------ -------------------- ----TLIKVGIAFYQGPAIA EEKILDGILELEPILPFVVN FLKSLS-------------- -------------------- -------------------- -------------------- ----------QRHENLIIVS LGLVPLKLGQIAQYCVKATG RNN-DIANLLIH-IITIGLL ILLPKDGLGIGGQ-LSKSAE KTLQTLSIALTILSQGNDDQ IIKTVDGSEEVVIDKTNINY VAP-VIDIVEVKDVELDLVP K-RLQLARIITFALSQSELQ AENDVIPSLTQKNFDVTIAD TDIYMTVQRQVLPDLANRTH GASLMAFLQSKLTEPREKMQ STVRRAVHVETAREELEYVI FKQQIEENAGGYQFYVLEIL RMFVVETKLAKVVWPSRQQL SAVILMVSLATVIYLVFGSK VIIVFTGASIIQEEKIIELE IFSQDLMIVPRLWVKIVNFG TQRGLHKCDRIVSAIAIQDI RLQRRINVRAYLQAIIEWHL AYRYVSLENATNHIDADGGG IAANLMWKVERGQYTVKPIL DPIRARHPRVLPPGQSIRKL TLLLTPRVPDVRNNTMEFLV VKEVQILVRRIVKRIVKVGV GKLKIIAGGAVVRATELNIN NRVAESEAEPLGIKRKYSLL MIRMKKAIEPVERKNRTVPA AWLYAIMDAEHDYKGARRLA SHLFRTQQVMKARNYRRNAG SQIANKAQLILAAVTQPAGK VLLVSPTEPVEETAPTYIIS AYMDLGVLAITTDPYIARIR SRRLDQGRYLIPYRACLKLH NLAVAYAGPSPAQRKPTCIP LAIDDHQRYGTYCACITDRK ELIPFIISILGFYKYEAAAD DLVDQSKIDMEYVNLVFRPI ILRFATDQVSFLQGIQANVR LSLTPSELQLIQLAVRPTYP MVIAVQRPGMIFKQIELGLT KVPE-HEVNPGISASGQKKF YRLHPSTIVLPETELVLGEA KAATKSAHKTVRDKVISQIV VVKHKGIATEHSMLYKVAIY TFEKMKTGVFSAKCSTTSAV GDNISGTPINEQLPLGTVES AKGSLASHNLAPIKTIGAIA IAIGFTDKTADASKQARAFN NEELARMASACQE-YFEDNL QAVHRWLGLLGQLKLAANAG QLEAITVGIPYEP--KQAVI TPFPTVVDCRDYNGLETSVA DMIQIPLNLRRNAQAMASRR TKGRAHGSALTIRKKIRVTA TMSEYWVRIGVIRRLAQPIR KQYLLETSADLIENEIGMFL DKVAGDLIKLDGHMSQEIRR IIYPGQSTKEISHRDNGLIV NVAAVDTYRGRILHHSVHVP LVR----------------- -------------------- -----LVREKYQSQRYLFTA KQGGKTDSVEISFTIKEGEY LQAVQRYLKSIEVRIFVAEL AACDAYLLPEPYLYQPLKEK LIKIIDKAAVESVMPLLIPK ATKMFEVPFLESGQCEMTIE STDTMACTRK-APIILVIVT NPPLVQITHLEYGDYAKLLL AIFNKSIQSMPVDVLPAPHC KEMVIVSFVLTIKAEANVSI RETPLNADDAANETK---LF EAAIVLREQLLRRLDILAIL DPAAVLASDDGRIRFTHEQL QEYVIEVQLLTKRDQVRERV EISFRLAEVIVPDDRQLIDK LNVSLLMHNVAVDVRLLLIG IILKEEKVAFFQIMLEVYRI A--IWLKVMNGASRNGA-FF SKLQRMSQPDSYIRTSEVVI TPGEVTVIREKIGQPEPTTG MIPSLFVTEKRMGD-SQSYI SKVTQQVLLGDEIGAMAAVA TLLVLAEVAERIFAAAFELT RVGCPFGVTR-NFVIRLELP LFRLLDATRWLAAVLYTNWV KRVGGGKQFIGIRKEEGWLL ISKGIIEREILDLPLQYHDL HLTIFIQNIPK--------- -------------------- -------------------- -------------------- -------------------- -------------------- -----------------AQC ILIHGIGHWNV--ETAEYLF VTGRLLLIGSSLFCWEYNQR AAPAAKSVERARCATEFRLK VIIATSAILILTTDALLDRA VLLVTALDYLIQLAEGNPEI GLEVSFPLRIIPSEESELVK LQLDGASIVAWHGGDVIQVS EFAVREVVKADMRVVNPGPI PFQFPLGLTEVQTQKTEVRG LAEKKDDLIATMQNRLTAGY AYEILL-KKVIQSTIITISA KFQTDAARRDQMREVMVPAA IALLERPPRKLIKGQAVPKV VNGIVRDRTVSKFSQYQQKV VNQIGPGRYGAIAIDIKSLC LLDTALSLITPLVSLIQAVP PGVTLFQSGSLIL-GQLALF IPWFQIASGTNPGILFKKYY IDELLLSC-AILLAI-EKLR VNATATIGFGKFLNLRTGRA --EKVKILALMANDKIE  4579
Raphidiopsis_brookii_D9                         RSAQVRPFKGLYYNPYKTLG NTGADIVARQPSPGLAKYLH KP-----CQQKMTSIAQQEI ERIYKQLKLVNPRLGSIMTE RNLYLENEIALGTSSALVYQ LRPGTVTKTQEDWMESAFLV DAIQEQ-------------- -------------------- --------TPALGEVGMVNQ LRVDIRNPQQSLNDMSRALE DAGITEVSP----------- -TTEAADVKAISIGEETQVL TFITKYFMIDNVERLQHADA ANYAVLWYELRR--TLCPLA VLISRL-TKPDRLAADYKKS ELPELHMLSIEEIMAAAYTI ATMVKGITEQSFTSVS---L EDWESPGAIDRDSALTGVAV PGRAAVRRQGWNVHNDDLSA LRIERQLAVTMKKYFVEYAQ EMAVKRVHPNSRKRLARLK- ILLTNDAELAYDPDVAAYLD IVDTARQEENTWLLDEENML LVILIAGRSGGTIPLVKIIV SP-----NIFFQLGNLVIGF GKLIKKPARALLLIRITIRV VREMDARDLALFQPTYTIVG HAAIIEIEGLKVRELQDKLQ ENLIQPVSTGTVLGRLYKKK KKRRQLLNAVGIQLKLLSKI TAAYNIVEGAIASLVIRIIV TESAAVIRSLVNVIKRLPAD TAKGFQGTNVTVAVGVMDAI ELEIRGDTPDVTRRVAELRM HIKDDVVSVDDVLKVIGTEE GTRGARRLREERGLLQRNSD TEEELVQQTDLAIDRLGLGK LTIFQVGVTVVELVQAILGT NGYATTFIRESTTAMILDLI NILIPKLELVATELGPAWYL YEITIQTSAVNLGLGWLNHS YFNRRLKILKGWVSDQDDAM FTFSLGRLVVSPDILQTCVE NTIGVVLLPKAFEEDSNHRQ QLIAERKGLLLVTSYDFVMS VVISEEKEQRPTEGLQGIVI KLEFNVLEQAVVVRRETASP EKATAVADDFLELRYEVAYD TKVQMR--------EVRLAS MAGAKIESNGDFYYLILKEI AVVVRTFYYRAAIDLSADVI GKKVEGPIGEEPETLSKFLI QQQVIEAQD-AKTESKTELI LADLLYDIIRRVVSQAVIQK PEEIRDNSPIFINREFWHDS GESIFPVPHVLLAIKLTRAE IVSLIGAIETAEDFLVKKVA RYQSTERQEQQAEEAEKLEA VTTVDTIDIPDLHSVK-YDL GDDVIKQGANEQKRLENRDG YTSAIAVFERMRNEILK-EI IARLKLVLACMYYKQEHVVI EVVAGKVKAFHRPEQRMIKK VLHLRRHIDTGAISAGEAGV PQRASVERELSLSMLVPLGM IQVMINIEERTKRIKVSDAN EHIQDADKKVPLASILARDG LHTVSRVCDTIAITEIVVYS GSAIFATLGLYVRLTSFQLA ERIQWLTVALIQHTSALSQA SCKQVVETEMPIVLVPKINP TVVVIVFHAPDEDVISLKAI FSPEVKGDYKALLIVVVEKA HPVPENNGNQ---------- -------------------- -------------------- -------------------- --------------RIQNRY RVDEGWPTFLIY-DNTAVIY WGT-SNQRRNHVDGRELFAL PTAWNEKVPTKVETKEYELK HVPEVLAFDEAGKEWTVQSQ FRCIDGYCP---FFLEPFSD GEALVIGDYDAAMLMF-LD- LLDLQQGVKEELILSWQEII QLTATHSLVPEAIPLLYLLS RTSSTDVIRILGIIEAVLAM RFEITDNLLERSDSSVVGVG AKFDSIGKMDCQMDLVSVPR YSELTLNTSSDKEPLVVDRT VGFAKVLDVVRLVAAIARNR TTEKRLIPYVEAIVAGTAIA RLESSL--VRVYRDGAEIDA PPRGVPNLVLFTPLLTTPFS LLIKSVILAKIRVGKNLRTE KIKLVISFVDLSQTDALDLG PRLVAIRSGKLLTIVFYAVL IAFQPAQMIPANLKQTIDSV TCSMPVIAGNKGADQLILNI IWNLQFMLFLVGSVGLGLPL -FSLNLGLLMVFALMCLLAA LEIISIMHIRTLYQDDDPAL VKAKAQRSTYYGEAECLLEV SASPEVVLLKLSILAFIYVF PGSGRVRDGQQLASLNREAK LFLVDKPEKDAILLIEYAIQ KIGIENASYTIFSCLEVGKK DNSIREQIIIYVQGMDEAYM DILAVTGLMRFYV-MDEFLQ INLFTAIVCYLKLTIDAQLA VYAETAASDNKSYFKGNFTF KSSRADLMVALVKDLRAIIG RQILLLHFRGRERIAVSRDE VVVSREEYKSTRLDVVDKTD ATPYLIVVNVRNDKAYGIDG SEKIELLAITVIFYNTVSLS EPIGAFPAISEWGAITFMEG NYGRYNEMGLLHGAEDLADN GVDFFASKKKYVKPPKPQET HHQLLRQQTLARPLGQCAEG FIIFIDKVLYLELAVNEGST AKRIDIMPIYLPVDLV---- QLILPALPVSVALREKVPMP ELQIETIAGFTPDLIAKGMK NRQTHDYHVVIYVDSYEKEE CIESGLQNSSVMLIEQLALR RLVGGIDVITNLLNEHLTVQ ERQELTHLPTENVALSVVRK NLADLAIAKDYTYSERGLNI LMIKVTSKVALKERVLKYKV EIYSTLISVVVAFYQGPSVA EEKILDGILELEPVLPFVVH FLQSLSKVVLFTALDIDLKA ETGSTKVLATPHTSAIKVCQ GFNKTSIT------------ -------------------- ----------RQHNELIIVK LGLVPIKLGQLAQYCVKVRG KNN-ELAEIVVSNVIAFAGL VLLPKDGIGIGGQ-LSKSAE NTLRGLALGLTVLSQGTDDQ VIHAIDGTEEVVMSKTHINS VTQ-VIDIVEVKDVELELVP K-RLQLARIITFAISQAELQ AENDVIPSLAQNNFDVRIAD SDIYMTVTRQVLPELANRTH GASLMAFLQSKLCKPRDKMQ SRAKRAVHVITAREKDEFVI LKKGIENNSGGYQFYVLEML RLFFQGTKLDKVVWPSRKQL SAVLLMVTLASLIYLVFAAQ VVVAFSGASIIQEEKILQLE IFSDDVTIVPQIWVKIVNFG TQRGLHQLVRLIGALSIQDI RLQRRINVKAYLQAIVEWHL AYCYVSLAESTNHIDAEGGG IASNLMWKAERSQYNVKPVL DPIRARHPRILPPGQSIRKL TMLLTSRVPEEKDANLEFLV VEEVQVLVRRIVKRIVRVGV GKIKIPIGGAVMRATEVNVN NRAASAEADAVGSQKRYSLV MMRMRKAIGPVERRNRTVAD AWLFALMDSEHEYKGARRLA SHLFRTQQVMKARSYKRNSG SQIANKAQLVLTAA-QPVGT VLLVSPTEPVNETSPTYITS AYMALGVLAITTDPYIARIR SRRLDQGLYLIPYRACLKLH NLAIAYAQPVPAQRKPTCIA LAVDHHQRYGSYNACITERK DLIPFIVSILGFYKYEAAAD D------------------- -------------------- ----PPEIRVVKLAIRAEYP LVVAVQRPGMTFKQIELGLT KVSE------AISASGQKRF YRKFVRTIVLAENELVLGEP QAATGQSHTTVKDKVISRVI VIKHKGIVSEHSMLYKIAVY TFEKMKTGIFSNLCSTTSAL GNNLSGVPINAGIPLGTVER AVNQFASEQLAPIGTMGAIA IALGFPDKTDDSMEQSRNFN NAALARMASACQEPYYED-L QVVFRWLGLTGLMKLTTNAG GIEGITTGVPYEK----AVI TPFPSVVDCRDYAGLEKSVL DMIQIPLSLRRNAQALGSRR TKGRAHGSALQIRRKIRVTA TMSEFWVRIGVIRRLAYPIR QEYLLETAADLIENEIGMFL DQVAGDIIKLDGHMSQEIRR I-YPSQSTEEISHQDNGLIV NVPAMNTYQGRLAWKSVHIP LVR----------------- -------------------- -----VVREKYRAERYVLTQ RQGSKTDKVAISFGAKESTY LQPVTLHLQSIEIRIFIAEL AACDAYLLPEPFLYHPLKEK LIKIIDKAAIESVMPLLIPK APKMFEVPFLEETQCEMPME STDTMPCTRV-APILLVIVA NPPLLQSTHLEFGNYAQMLL AVFSNSIRSLPIDVVNAPHC KEMVIVSFVLTIKAEDNVSI RETPLNADEAANETK----- --DLVINIQLVTRLDIIAMK EPAAVLASGDGRIRVTQELL QSYVIEVQSLTKRDQVRERL EETFSLAEVIVPDDRQLIDK LSVSLLKHNVAVDVRLLLIG IILKDEKS------------ --FIWLKVLNGSSRNDA-YF PKLQRMSQADSYIRTSEVVI ITGEVTVIREKIAHPEPTTG MITRLFVR-KRLGD-AQSYV TKVT-QVLLGDEVGAMAAVA TLLVQAEVAERVFAAAFKLT RVSCPFG------------- -------------------- -------------REEGWLH GRVGVIGRENFIRVLDFQDI HLTIFINRIPP--------- -------------------- -------------------- -------------------- ---------------TTNPY LTLPTVQDEICSDFQAAEVV SSLANENTEGDLRTQRLAQC LLIHRQAHWDII-NSDNYFY VTGRLILIGASGFCWVYNQQ AAPASKSVDLARCATEFRLK VIIATSAILALTTDTLLKRA VLLVTKLSFIVELAEGNPQI GRELSYPLSIIPSLESDTAI LELDGACITAWHGGEVIEVS EFAVRDVVEADVRAVNPGPF AFQFPIGLTDIKTQKTEVKG LSSNKDQIVITIQNRAIAGY ALTILV-KKVIQSTIVTISS KFQTEAGRRDQMRQVMVPAA IALLERPPRKIIDGTVVPKV VSGLVRDRTVSQFEQYQQAF VNNIAPGRYGTIAINIQSEV LMETALTLVTPLVSLITAVP PGITIFQAGSLI--GEMTLF IPWLQIAGGINPAILVEPFY ADELLNDY-VILLAS--KVR VNSTATIGFGKFINLRTVRR --EKAKILAIIANDKIS  4547
Synechococcus_sp_CB0101                         RTARVRPVRGNYYNPYTTLG STGADIAAREPKPGLAKYLK KPSMLRKVPARMASIAQQEI EKLYSQVKLINPKLGSVMSD KGVYLENQIELQLGAALVYK LQANGVTKTDGNWLSNAFVV DAVQAQRLEEHVSYFDRKQR VQIFRAQQKQLSMRVLHEDV IQRNGLLKSQAAGQCGVQHR LLVQLRLDGGSLDNFSGVLG EAALAEISP--KFLKCKIDV QTAEEQDIKQVEIKDDSKAL SYLTKKLMIDGVPELRHHPG ANVAVLLYELRRDLTLCPIA VLISRF-TKATRLAADLRQL QELDLELLTIEEVMAAAYSI ATMVKGVTEQDFSEVSKQEY EDWESPGAIDRESCLTDVSL PGRAAVQRAGWNVHDDDLSS KRIERRLTVTMKRCFCVYSQ TMAVKVVHRNNHKRLSAVKK LLLVGDAELGWSPDVAAELD IVETARQEGSVFLLDDLARL L-LLFAGGSGRVLPPVA--- -ARVRAVGILFTLGNLVLGV GKLIPRPAKAMLLIRLTARA LREMDARDLALFKQEYTIVG NAAIIEVESVWVRNIEETLN GKAVQPVKTLQVMGPIYKRK KKRNQVMKVLSVELKLLARV TAAYSIVTSAIAALVVRIVV SMTAAAIRSLVNVLKRLPAS QAKGFQRTDAALAVGVMDAL ELEIKGDTPEVTRRVAALRL NIKDDVVSVNEVLKVVGNPE GAKGRRNMREEKGLLRRAQW DEHELVKADTLCIVRLGLGG LELFQVAVTVVRLVQAILDQ GGYWGLHIRDASPQMLLGCV DRLTPRLELVAEEL-DQ-HQ YEITVETSAVNLGIGQLNHS HFNLRAAILNSWITEQDDA- LSAPVGAVHVAPRVLKPCFE ATLGVVLLPTDHSAESDHRQ QYAADRKGVLLVESSDFIAS VVIREDKDGLPKEGLLGIVA DLEFNVLKKAVVVRREAAAE EKASEIEDEFLELRYQIGYQ EKLEML--GGLGTPLVRLCS MAGAAVDQNDDAYYAVWGLL LLPLKS--HRVAIFLTEDVL GEQVEKGIGDDPTTLDELLV EQQILEVGS-AKTKSKAEAS LAEELDK------------- ------------NRDFWQDS PRRVFAAPALLVSVALLRVE AVALLGALDAAVE-VVESVA RFQGVEERAKAEAVADTIDV VTNVEEVDIPETHSVE-YDI PEEVVKRGAVDQKRLPAKEG YNQQVATLEKMRSEILKDDV VTEVRLVVACMYFKQEHVVI QVIAGKVKCFHREEQRILRK ALDIERQVTTGAIGLGEAGV PQRSGVERELPISMLVPLAM V-CMLAIEERVKRIELSSAA EHLQEEERKVPLAGILARDS LKSVRRLCDLTVLAHLVILD QQACYGHLALLVFASSWA-E RSLEWLAVALIEHTSAVSNG SSKGVRRAALSLVIVPKITA TLEVLIFHAPDEDAAELKAL FMPRVLAEYAALLIVLIQKA VPVPQGGGNQQPCAYPYNAA PFQYASYAYTERILPLLDLA LFVVLAVRSGDVASVRGINE ILPRVTLILQELAIIRVYLI AAVDVGARTLLSFKRLQNKT KADDGWPAFQVFKEKTAVIY WATPSNKRRDQVDGRELFAL ATTWDERVPTDVETKLAELK HVPEVLAFDDAAREWPVDSQ FRCRDGYC----FFLAPFSP GEAVVLGECDAAMALFGLR- LL-QRQGIRNELLLSWQQIL NLSATYSLCPEAVPLMYLAG QTTSPDVISVLAVIEAILAM AFETTGNLLEHSDCEVAGLG SRFGSLGSLDCEFDLVSVPG YPEALLATHSDKEPLVVPRR VVFARVLGVVRYVAVIARDQ DSAAAAIPVVQLPIESASLA RLEALLDQVAVFLDGAGSHA PPRGAEHLVLFTPLLAGSFL QAPGSDILAPVRVGKNLRTP EVKLVIELVELSLAEALSLG PQLVARASGRLLTAHFAVLF MTPGSIYGLIAGAQRLIADI TCGTAIWAGAGGEDQQVVPA VWNLQCAWL--GSLGLGQLM -FALNLGLVMVFLLLGMLAA LLILSIMHIRTLAEDVDPTV VKARAGETTYVGPVECLLDI VTAERVVVLGLSLLAWVYVF PGSGRVREGKALGAVNRQAK LHVVDRPEREAILLLRWGIQ TLGVQRARHSVW-------- --AVRKRTTIYVEGIDSAHL DVLAISGLFRFYV-MDEFRG ITLFSAIVCHLELDSDARLG LLGESATSCAQPSFPDAADF RAPRDKVLVDLVDALKAIIG RQILLLRFRGRERVAVPKDE VVVNKEEYKTTRLDIVEKSD STPFLLILNIRNDKAYGLDG SQKIKLLAIKLIFAQTVSLA APVAQFDLLSAWARLPFLRA NYGRY-------GSESLTDA GVDFFASKRKFVKPPEPQLA GHQLLAQQDLQRALGKAVNG MVPLVNSLLYQALAIDEAGT VERVEIMPIPLPVELV---- -------PLSLALREGLPMP ELRLESLARFTPELVARGLA GRQTNDYHNVLYVDNYEVNE CLSRGLLKSEVLLDEELAL- RLLGAEDLLDNQRQEHLGLD QRDERTQMPGEAVSLAVVQ- GLAELAVAREYTCSERGLNI LVIKTSAPASLRDRLLRVGL EQLQ-LISVSLAAYQGPSVA EERLLDGVLELQPVLPLVVH FLASLSKVLLFTAMPISLSA DPATAKLLATPSTSAVHVAQ GFNREPVT------------ -------------------- ----------RRHDELVAPR LGLVPLRLGEIAQLCVKEAC RNTPDAPEVPV-TWILAGLL VLLPKDGMGLASS-MSRSAE ATLRTLLLGLATLSQSTGNE IIQALDGSEEVVVDRTNINT VAK-VVDIVQVKEVELELVP K-RVQMAKIITFAISTAELQ AENDMVPSLAQTDFDVTLEG SEVHMSVQRQVLPELSERAH GASLMAFVQSKLIAPRDKMQ SRTRRAVHVATAREVEEFLI FKSTIQENAGGYQFYVLELL RMFVGSTVLRKVVWPSRQQL SAVILMVTLAFAIAAIYVNQ VIVQFTGASILQEEKILALE IYTSEVTIVPRIWLRVVNFG TQRGLHRRPTIIGAISVQEI RIKRRINVRAYLMALIEWHL ATKYVTLAEACNHIDARGGE VAANLMWRISREQYNVKPVL DPVRARHPRILPPGQSIRKL SLLLVPRVADVREQGLELLV KEEVEILVRRIVKRIVKVGV GKLRILGGAAVIRSTEINVK TRAAAKEAESLNAEKRFSLA MVAMKKQIAPVETKNRTVQE AWLFALMDSEHEYKGARRLA GNLFRTQRVMKACNYRRNAG SRIADKAQLVVSTVAQPVGR VLLVSSTEPVETTAPAYVKS AHMALGVLAITTDPYIARIR SRRLDQGRYLMPYRSTTKLH NLSIATAMPVPAQQKKTCIP LAVNGHQRYGAYNACVTDRK ELIPYIIAILGFYKYEAAAD QLVDQSRIETEYLYLIFRPI VLRFGSDRLSFLEGVQAEAR LSL-PPDSRLVQLAVRPNFP IVVAVERPGMTFAAIELGLR KVAA-QSLAPGIAASGQKRF YRLHTKTIVIATNKLVLGDK QAATASERKTVKDKVLNRVV VLRHKGIVTEHAMLYDVAVI VVKKRKTGIFSPALSSTSTH GPNNSGVAVNGGNNWGDAFL ALGQLAAAGVAPVGTDGALA VSLGLPDGTADDANQALAFN NAQLALLASACQEPHLDDSL EAVHRPGGLAGRLKLEANAG ALEAITCGVPYE---KSAVL SPFPTIADCKTYAGLGSSVL DLVQLPLQLRRNAAALGSRR VKGRATGNALQIRKKIRVTA TMSEFWIRIGIIKRLAYPVR STYVVATTVDLIEADVGEFL DKVAGDLIKLDGHRSQEIRK VIYPGTSTGEICHRDNGLIV CVAAMDAYEGRTLWQSCHIP FLK----------------- -------------------- -------------------- -------------------- -------LDSIQVRIFVAEL AACDAYLLPEPYLYSDLKEK LIRIIDKAAIESVMPLLIPK APKMFQVPFLLDTQCEMNIE QTDTMPCTRP-APLVLLTVA NPPCLQRTHLQFGDFAQTIL ALFATSVRSMPVDVVQAPHC KEYVIVSFITTIKAEASVAI RETPLNCSESAREAK----- --GLIRSDQMLTRLDILAIE NPAAVLASDQGRIRFT-EEL ESYVIEVQILTKRDHVRERM EETFSLAQVIVPEDRQLIDK LNIPLYKHNVAVDVRSLMIG IILREEKVAFFRILLEVYRP K-TVWLRVVNGDSRNDA-KF PKLQKMQEPDTYIRTSEVVI TPGEVSIIRDSISDSQGDTG LVPSLFVRSRRRGSEANSYV SKVS-QVLLGDDMGGMAAVA TLLVQAEVAERVFAAAFELS EVSCPFGTT-GNFVLRLEEP SRRLISGALLRAALLYFNWT KHVAGGRQLVGVQRETGWLS GRLGVVNREALARPLDMADL NLPIFIAGIPP--------- -------------------- -------------------- -------------------- ---------------TGNPY LTLPETTDEVCSDFPAAEVV APLSGLGIEADVKSQRLAQA LLLHRSREQGS---SAAYLA VTGRLLLAGRSEIRWLYNEQ AAPASRDVDLARSATDYRLK VIIATVAILALTSDRLLERA ALIVTALHFLVGLAEGNPQL GRELSFPFQIIPSDEGESAA LELSGASIVAWHGGGLIKVS EFSVRDVIEAPLRVVNPGPF PFQIPIGLSDIERQKTDIRG LSGKTAQKVSDIQGRETAGY AYVVLL-KRVIQSTIVSISA RFQTEAARREQMREVLVPSA IALLERRSRKVLSGLKVPKV IAGLVPSRTVSKYEVYAQDF VGTVAPGKYGT-AVDVASEL MVETALSVVVPLVEMIRAVP PGVTVFEVVRLIFLATLDVV LAWIGLAGTLQPGFFIEVVY AVPEGSPC-ALLLAV-EKVR VHATATIGFGKYLNLRTMRA --KKIKVRVVIANNHLE  4710
Synechococcus_sp_CB0205                         RTARVRPVRGNYYNPYKTLG GTGADIAAREPKPGLAKYLK KPSMLRKVPARMASIAQQEI EKLYSQVKLVNPKLGSVMSD KGVYLENQIELQLGAALVYK LQANGVTKTDGNWLSNAFVV DAVQTQRLEEHVSYFDRKQR TLIFRAQQKQLSMRVLHEDL IQRNDLLKSQAAGQCGLEHR LLVQLRLDGGSLDNFSGVLG ESGLPEVSP---FLKCKIDV QTAEEQDIKQAEIKDDSKAL NYLTKKLMIDGV--LRHHPG AN-AVLLYELRKHLTLCPIA VLISRF-TKPERWAADLRCW QEQEMELLTIEEVMAAAYSI ATMVKGVTEQDFSEVSKQEY EDWESTGAIDRESCLTDVSL PGRAAVQRAGWNVHDDDLSS KRVERRLTVTMKRCFCTYSQ SLAVKVVHRNNHKRLSAVKS LLLVNDEALSWEADVAAELD IVETARQEGNRFLLDDAQQL L-LLFAGGSGRVLPPV---- -AKVRQLSVIFTLGNLVLGV GKLIPRPAKAMLLIRLTARA LREMDARDLALFKQEYTIVG NAAIIEVESVWVRNIEDTLN GKAVQPVKTLQVMGQIYKRK KKRNQVMKVLSVELKLLARV TAAYSIVTSAIAALVVRIVV SMTAASIRSLVGVLKRLPAT QAKGFQRTDAALAVGVMDAL ELEIKGDTPEVTRRVAALRL TIKDEVVSINDVLKVVGSAE GSKGRRNMREEKGLLRSAHW DEADLVQATTLGIIQLGLGG LQLFEAAVTVVTLVQAILDH SGYWGAHIRDASPQMLLGCV DRLCPRLELVAEEL----HQ YEITVETSAVNLGIGQLNHS HFNLRAAILNSWITEQDDAI LSTPVGAVHYSPRTLQPCFE STLGVVLLPTEHSAESDHRD QYAADRKTVLIVESSDFIAT VVMREDKHGLPKEGLLGIVC DLEFNVLKKAVVVRREEAAE EKAREIEDEFLELRYQIGYQ EKLEML--GGLGTALVHLCS MAGASVEDNQDAYYLLWPLV LLPVKCV-HRVAIFLTEDVL GEQVEGGIGEDPSTLDTLLV EQQILEVGR-AKTKSKAEAS LAEELDK------------- ------------NRDFWQDS LLRVFAAPALLVSVSLLRIE AVALLGALDAALRQVVESVA RFQGVEERAKQEALTLTIDV VTNVEEVDIPETHSVE-YDI PEEVIKRGAVDQKRLTAKEG YNQQVAALEKMRSEILKDDV VTDVRLVVACMYFKQEHVVI QVLAGKVKCFHREEQRILRK ALGIERQVTTGAIGLGEAGV PQRSGVERNLPVSMLVPIAM V--MLAIEERVRRIELSSAA EHLQQEDRKVPLAGIVARDS LKSPRRLCDLTVLAQLVILD QQACYGDLDLFVYASSWD-- RSLEWLAVALIEHTSAVSNG SSKGVTRQALSLVIVPKITA TVEVLIFHAPDEDAAELQAL FMPQVLAEYAALLIVVIQKA VPVPQGAGNQQPCAYPYNAA PFQYASYAYTERILPLLDLA LFVVLAVRSGDIASVRGINE ILPQVTLILQELAIIPVYLI AAVDVGARTLLSFKRLENKT KADDGWPAFLVFKSKTAVIY WATPSNKRRDQVDGRELFAL DTTWDERVPTDVETKVAELK HVPEVLAFDDAAREWPVDSQ FRCRDGYC---EFFLAPFSP GEAVVLGECDAAMALYGLR- LLDQRQGIRDELLLSWKQIM NLSATYSLCPDAVPLMYLAG QTSSPDVISVLAVIEAILAM AFETTGNLLEHSDCDVAGLG ARFGSLGSLDCEFDLVSVPQ YPEALLPTHSDKEPLVVPRR VVFAMV-SVIRYVAVIARDQ DSPEEAIPVVQLPIESSSLA RLQALLEQ------------ -------------------- ----------VRVGKNLRTP TVKLVIELVELELAEALSLG PQLIARASGRLLEAQFAVLF MTPGSIYALIAGRHRLIADI TCGTPIWQGRGAEPQLVVPA FWNLQSAWL--GSLGMGQL- -FALDLGLVMVFALLGFLAA LMILSIMHIRTLAEDVDPTV VKARAGETTYVGPVECLLDI VAADQIVVLGLSLLAWIYVF PGSGRVREGKALGAVNREAK LHVVDRPEKDAILLLRWGIQ ELGVEPARFSVWTPLEAGKS Q------------------- -------------------- ----SAIVCHLELDSDAELG LLGESATSGGQPAFPDAADF RAPRDKILVELVQALKAIIG RQILLLRFRGRERVAVPKDE VVVSKEEFKTTRLDIVEKSD STPFLLILNIRNDKAYGLDG SQKIKLLAIK----ETITLS APIAIFDLLSEWAELPFLGA NYG---------GSEDLSDA GVDFFASKRKFVKPPEPQQA GHQLLAQQDLQRALGKAVNG MIKLVNSLLYQGLAIDEAGT VERVDIMPIPLPVELV---- ----PALPLSLALRESLPMP ELRLESLARFTPELVARGLA GRQTKDYHNVLYVDSYEVNE CLDRGLTKSEVLLAEELALR RLLGADELLDNQREEHLAFE QRDQRTEMPAEAVSLAVVQ- GLAELAIAREYTCSERGLNI LVLKTTAPASLRDRLLRVGL EQLQ-LISVTLAGLQGPSVA EERLLDGVLELQPVLPLVVH FLASLSKVLLFTAMPISLSA DPATAKLLATPSTSAVHVAQ GFNREPVT------------ -------------------- ----------RRHDELVASR LGLVPLRLGEIAQLCVKEAC RNT-EAPEVPV-TWILSGLL VLLPKDGMGIASS-MSRSAE ATLRTLLMGLATLSQSTGKE IIQALDGSEEVVVDRTNINT VAK-VVDIVQVKEVELELVP K-RVQMAKIITFAISTAELQ AENDMVPSLAQTNFDVTLEG NEVHMAVKRQVLPELSERAH GASLMAFIQSKLIAPRDKMQ SRSRRAVHVSTAREVEEFLI FKAQIVENAGGYQFYVLELL RMFVADTVLRKVVWPSRQQL SAVILMVTIAFAIAAVYGSQ VIVQFTGASILQEEKIFALE IYTSEVTIVPRIWLRVINFG TQRGLHRRPTIIGAISVQEI RIKRRINVRAYLMAMLEWHL ATKYVTLAEACNHIDARGGE VAANLMWRISRDQYNVKPVL DPVRARHPRILPPGQSIRKL SLLLVPRVADVREQALELQV KEEVEILVRRIVKRIVKVGV GKLRILSGAAVIRSTEINVK TRAAAKEAESLNAEKRFSLA MVAMKKQISALETKNRTVQE AWLFALMDSEHEYKGARRLA GNLFRTQRVMKACNYRRNAG SRIADKAQLVLSAVAQPVGR VLLVSPTEPVETTAPAYIKS AHMELGVLAITTDPYVARIR SRRLDQGRYLMPYRSTTKLH NLAIATAMPVPAQQKKTCIP LAVNGHQRYGAYNACVTERK DLIPYIIAILGFYKYAAAAD QLVDQSGIEEEYLYLIFRPI VLRFGSDRLSFLEGVQAEAK LSLVPPDSRLVQLAVRPNFP IVVAVDRPGMTFAAIELGLR KVAA-QSLAPGIAASGQKRF YRLHTKTIVLATNKLVLGEK QAATASQRKTVKDKVLNRVV ILRHKGIVTEHAMLYDVAVI VVKKRKTGI-SPALSSTSTH GPNNSGVSVNAGNQIGDAFL ALGQLATPGIACVGTNGALA VSLGLPDGTADPGNQALEFN NAQLALLASACQEPHIDDNL EAIHRPGGLAGRLKLDANAG ALEAITCGVPYE---KSAVL SPFPTIADCKDYAGLGTSVL DLVQLPLQLRRNAAALGSRR VKGRATGNALQIRKKIRVTA TMSEFWIRIGIIKRLAYPVR SEYVVATTVDLIEADVGEFL DKVAGDLIKLDGHRSQEIRK VIYPGTSTGEICHRNNGLIV CVAAMDAYEGRTLWQSCHIP FLK----------------- -------------------- -------------------- -------------------- -------LDSIQVRIFVAEL AACDAYLLPEPYLYSDLKEK LIRIIDKAAIESVMPLLIPK APKMFQVPFLLDTQCEMNIE QTDTMPCTRP-VPLVLLVVA NPPCIQRTHLEFGEFAERIL ALFATSVRPMPVDVVDAPHC KEYVIVSFITTIKAAASVAI RETPLNCSESAREAK----- --GLIRGDQMLTRLDILAIE NPAAVLASDQGRIRFT---- -------------------- -------------------K LNIPLYKHNVAVDVRSLMIG IILREEKVAFFRILLEVYRE K-TVWLRVVNGDSRNDA-KF PKLQKMQEPDTFIRTSEVVI TPGEMSIIRDNIGDSQPATG LVPVLFVQSRRRGTPANSYV SKVS-QVLLGDDVGGMAAVA TLLVQAEVAERVFAAAFELS EVSCPFGMT-GNFVLRLEEP SSRLIDGTRLRAACLYWNWC QHVGGGRQLVGIQRETGWLS GRLGVIDREALSRPLDRLDL NLPIFIEGIPP--------- -------------------- -------------------- -------------------- ---------------TGNPY LTLPESTDEVCSDYPAAEVV APLAALGIEADVKSQRLAQA LLLHGEQEQGDSD--SDYLC VTGRVLLAGRSVLCWLFNEQ AAPASRDVDLARAATEYRLK VIIATVSILALTSDHLLERA ALIVTALSFLVGLAEGNPAL GRELSFPFQIIPSEEGDVAA LQLSGASIVAWHGGGMIKVS EYSVREVIEAPLRVVNPGPF PFQIPIGLSDIERQKTDIRG LSGKTAQKVSDIQGRETAGY AYTVLL-KRVIQSTIVSISA RFQTEAARREQMREVLVPSA IALLERRSRKVLNGLKVPKV IAGLVPSRTVSQFEVYAQEF VGTVAPGKYGT-AVNMASEL MVETALSLVVPLVEMIRAVS PGVTVFEVVHLIFLATLPVL LAWLAIVGTLQPGFFIQTVY EPD-------------DKVR VHATATIGFGKYLNLRTMRA --KKIKVRVVIANNSLE  4575
Microcoleus_vaginatus_FGP2                      RRSRVRPLKGLYFNPYKTLG NTGADIVARQPKPGLAKYLR KPAMLRAIPAKMTSIAKSEI ERLYKKLKLVNPRLGSIMTE RGLY-AVEIALQTSSAIVYT LRPGSVAKTEGNWIESAFLV DAIQEQELQQLLNNFERRTK LQLFRAHQKQMSMRPLHEGT IERGELKKTPALGEVGAVNQ LRVDIRNQQDGLADMSTALD EADIAEISP-LNFIDAAIFI KDNQAADVKNEEASEETKAI VFVTKKIMIDGVEALRHAPA ANFAVFWYELRR--TLSPIA VLITRL-TKPSRLAADFKKT DLRDMQMLSLESIMAAAYTV ATMVKGITEQSFSNVS---- --------IDRESAMTDVAV PGRAAVKRSGWNVHNEDLSA VRIERRLSVTMKKYFVDYAQ QMAVKKVHRNNRKRLARLK- VLLTADTALLYDSDVAAYLD IVDTARQQGPKWLLDEQDTL LIILLAHRSGGTLPLLPAIV A------GAFFQLGNLVIGA GKLIPKPARALLLIKITARA LREMDSRDLALFAQEYTVVG NSAIVEIEGFRVRELEEKFQ EGVIQPLETGTVLGRLYKQK KKRKQFMDAVTITLELLGTI TAAYKIVEGAIAAIVIRIVV TESAAVIRSLVNVVKRLPAD NAKGFQATDVMVAIGVMDAI ELEIRGDTPEVTRRVASLRM NIKDDVVSVDIVLKVIGTDE GTRGQRQLREERGL-----D TEEELVKRTDIAIVRLGLGR LTIFFVGVTVVSLAQAILDK NQYTPAFVKDSSAQLILDLV NRLAPKLELVATELTSAWHL YEITIETSEANLGVGWLNHS WFNRRMKVLKGWVDDEDDAM -----GKFVVSPEVLEPCVD HTIGVLLLRKFFEDDSNHRQ QLVADRKVVLLVSCFDFIIS VVIQADQEQLPTQGVMGIII QLEFNVLVKAVVIRREDVPD EKATAVEEDFLELRYEVAYD AKVQLR--GNIGTPELRLTS MAQAAIESNGDFYYLIMPEI AIAIRTFYYRSAIELSKDVM GQDVEGGIGEEPETLSTFLV ENYMLEVQQ-AKNTSKAELS LAEKL---------QAVIER PEEIKDNSNQFVNREFWHDS GLKIFPAPLVLLSLSLTRAD LVGLLGALEAGEEFLVKKVA RYQGFERQEQQAEVAQSADA VTNVEEVDIPETHAVE-YDL GEETIKQGASEQKRLEGKDG YTAAIFTLERMRSEILKDEI ITRLKLVVACMYYKQEHVVI EVLAGKVKAFHREEQRMLKK VLNIHRSIDTKAICAGEAGV PQRASVEREVPLGLLVPLGM IQVMLAIEERVKRIGISDAE EHIQEADKKVPLAGILARDS LHSPLRICDTIAITYLVVYS REAVYAALELYVRLTSVEKA AKIQWLSVALIEHTSAVSQP SCKQVEETKLKLVLVPKINP TVAVMIFHAPDEDQAELKAI FSPEQKAEYEALLVVVIARA VPVPQNGKNQQPAAYAYSAA PFQYASYAYTERCLPLLDIA LYIVIAVRSGDL-------- -------------------- --------------RIHNRY KVDEGWPVFKLF-DKTAVIY WGT-SNKRRDHTDGRELFAF PTAWNEKVPTKVDTKEYELR HVPEVLAFDDAGNEWTVGSE LRCESGYCPC--FFLAPFSE GDALVMGDYDAAMLLFELA- LLELKQARQAELILGWQEIM QLTDVHSLVPAAVPLLYLAA QTSSRDVIRILAVIESVLAM RFETTDALLERSDVKVAAVG AKFESIGKMDCESDLVSVPA YTDLTLTTSSS--------- ------LDVVRLVAVIARNR ATPEAKIPFVEVKVSGAAIA RLESSIEQMDVYLDGADTDA PSRGASNMVLFIPLIKTPFP LLE-SEILDKVRVGKNLRTP EIKLVISFVELSEDIALQLG PRLVAIRSGKLLVAILAILF MTPGGIYTVIAGKERLIASI ICGTAVWLGSAGEWQLIVKF IWNLQFLFF--GSVGLGSS- PFSLNLGLLMVFGLMIFLCA LEIISIMHIRTLHEDDDPLL VKAKSQRSTYYGDAGCLLEI SESPEVILLKLSLLAFVYMF PGSPRVRDGQQLATLNRDAK LFVVDKPQKDAILLIKYAIQ TLAVENAPYSVFELLEVGKK DNMVKQKVLIYVNGMDEAYM DILAITGLMRFYV-TDEFLE IALFTAIVCYLKLK-DAPIA VYAETATSGLTPYFKEAFTF KSPRADLMVPLVEELRAIVG RQILTLRFATRERIAVTRDE VVVSKEEYKTTRLDVVDKGD ATPFLSIVNIRNDQSFGIDS SEKIEVLAITLIFFETVSLT AAIGEFDCVSEWASLQFMEG NYGRYQVLGLL-GAEDLADT SVDYFAAKRKFVKPPKPQEV AQQVLRQQDLQRLIGKSANG LIIFVLKLLYRTLAIDEGST LERVEIMIIYLPIELVLRLG QLILPALPVSVALREKVPMP ELQIETIGHT-PDLVARGLK GRQTNDFHVVLYVDNYEEEE CIENGLERSKVLLVEQLALR RLSGAIGVCSNQLEEHLVAQ ERQGLTHLPTASVALSVVRR TLADLAIAKEYTCTERGLNI LVIQISKPVSLRERVLRYKA EIFQTLLTLDVAFYQGPAVA EEKILDGILELEPVLPFVVN FLRSLSKVVLFTALEIELSP EPGTAKVLATPMTTAVKLVK GFNKPAIT------------ -------------------- ----------RRHDSLIIAQ LGLVPLKLGQLAQYCVKARG KNNDDLADLVVNSVISLAGL VLLPKDGIGIGGQ-LSKSAE TSLRGLSMGLTVLSQGNDDQ VIQAVDGSDEVIFDKTNINY VAS-VVDVVEVKDVELELVP K-RLQLARIITFAISTAELQ AENDMTPSMAQKNFDVTIAN SEVHMTVQRQVLPELANRTH GASLMAFLQSKLTEPRDKMQ SRAQRAVHVVTAREREEYAI FKSIIEQNAGGYQFYVLEML RLFLKETRLDKVVWPSRQQL SAVLLMVILASLIYLVFGAK VVVAFSGASILQEEKIL-LE VFVQELTIVPSLWFKIVNFG TQRGLHRRDNIVSAISVQDI RLQRRINVRAYLQAIIEWHL AYCYVSLAESTNHIDAEGGG IAANLMWKVERAQYSGKPVL DAIRARHPRILPPGQSVRKL TLLLTPRVPDVKNRALEFLV VEEIQILVRRIVKRIVRVGV GKLKIPIGGAVMRATEVNIG NRAASSEAEPVTIQKRYSLV MVRMQKSIAPLEKKNRTVSD AWLFALMDSEHEYKGARRLA AQQFRTQRVMQARNYRRNSG SRIANKAQMIITGVMQPVGT VLLVSATQPVNSSPPAYIKS AYMDLGVLAITTDPYIARIR SRRLDQGKYLLPYRACVKLH NLSVAYAQPVPAQRKPTCIA LAIDQHQRYGAYNACITERK DLIPYIISILGFYKYEAAAD D------------------- -------------------- ---VPTDLHVVQLAVRPTYP MVVAVQRPGMTFKAIELGLT KVPE-QDARPGISASGQKRF YRLSPKTIVLAETQLILGEP RASTAGTHATIKEKILSKVI VIKHKGILTEHSMHYKIAVY TFEKQKTGIFSHLCSTTSAL GNNLSGVAINANIPLSTIET ALGRLASGELAIIGTIGAIA IAIGLPDKTNDPDGQANAFN NAELARMASACQEQYFESGL RAVVRWLNLLGQLKLAANAG DLEGIGTGVPYEKL-KKAVT TPFPSVVDCRDYANLGTSVL DMIQIPLNLRRNADALGSKR TKGRATGNALVIRRKIRVTA TMSEFWVRVGVIRRLAFPIR QDYLLETSADLIENEIGMFL DLVAGDIIKLDGHMAQEVRR IIYSSESTEEICHRDNNLII NVPAMSTYQGRLLWTSVHIP LVR----------------- -------------------- -----IVREKYRSENYILTQ RQGGKTDKVAISFGARESEY LQAVQLKLESIEVRIFVVEL AACDAYLLPEPYLYHPLKEK LIKIIDKSAIESVMPLLIPK APKMFEVPFLQETQCEMVMA GTDTMDCTRS---------- -------------------- -------------VVTAPHC KELVVVSFILTIKAAGNVTI QETPLNADEAAKAAA----- --ALVINQELIERLDIIAML APSAVLASGEGRIRVVKEKL QAYVIEVQPVTKRDQVRERL DETFGLAEVIVPDDRQLIDK LSVPLLKHNVVVDVRLLLIG IILKEEKVAFFKILTDIYRF K-FIWLKVINGSSRNDA-YF PKLQRMSPPDSYIRTSEVVI TTGDVTVIREKIDRPERSTG MIARLFIRVKRIGD-SQSYI TKVTQQVLLGDEVGAMAAVA TLLVQAEVAERVFAAAFQLT RVSCPFG------------- -------------------- ---------IGIQREIGWIG GRIGAVEREAFKRPLDFQDI NLKIFIQGIPP--------- -------------------- -------------------- -------------------- ---------------TTSPY LTFPTKQDDIVSDFPAAEVV APLADTATEADLQTQRLAQC LLIHRQAHWGT--TTAKYLY VTGRLLLIGAAGFCWEYNE- --------VIARMATTFRLK VILATAAILALTTDALLDKA VLLVTSLHYVVEAAEGNPQI GKELNFTLRIIPSEESEAAF LKLTGASIVAWHGGVVINVS EFAVREVVEAEMRSINPGPI PFQFPIGLTDIQTQKTEVKG LSGQKDQIVITIQNREIPGY AMTILV-KRVIQSTIVTISS KFQTEAARRDQMREVMVPAA IALLERPPRKILDGQAVPKI MGGLVRDRTVSQFEIYQQEM VGNIAPGRYGTIAINIESEV LLETALSLVSPLVSFITAVP PGITIFQGGSLIL-AEISLF IPWLAIAGGTDPAILVQPFY EDEL-GNS-VVLLAA-EKVR TNANSTIGFGKFVNLRTQRT --EKIKVLGVIANDKIT  4591
Fischerella_sp_PCC_9339                         RSARVRPMKGLYFNPYKTLG NTGSDVVARQPSPGLAKYLH KPAMLRAVPSKMTSIVREEI ERIYKQLKLVNPRLGSIMTE RSLYIEDEIALEVSSALIYQ LRPGTKTKTEGDWMESVFLV DAIQDQ-------------- -------------------- --------TPALGEVSVVNQ LRLDIRNPQQGLDDMSRALE DAEIAEVSP-LNYIDAEIKI QDTAAADVKSITISEESKAV TFLTKKFMIDNVESLRHAPA ANFAVLWYELRR--TLCPIV VLISRF-TKPERLAADYKKA ELPELQMLQIENIMAAAYVI ATMVKGITEQSYSNFS---- EDWESPGAIDRDSTLTGISV PGRAAVQHKGWNVHNEDLSA LRIERRLAVTMKKYFVEYAQ AMAVKRVHPNNRKKLAQLK- VLLTNDDTLTYNSDVSAYLD IVETARQEDSPWLLDERKIL LIILIAGRSGGTIPLLQVII ---IRNLNAFFQLGNLVIGA GKLIKKPARALLLIRITTRV VREMDARDLALFQPTYTIVG NSAIIEIEGLRVRELQDKLQ NGVIQPVTKGTVMGRLYKKK KKRRQLLNAVAISLNLLQTV TAAYKIVEAAIAALVIRIIV TESAAVIRSLVNVIKRLPAD KAKGFQGTNVTMAVGVMDAI ELEIRGDTPDVTRRVAELRL NIKDDVVSVDDVLKVIGTEE GTRGARRLREERGLLQRNHN TEHELVQSTDLAIIRLGLGQ LTIFHIGVTVVSLVQAILGN NGYAPVFIRESSAALILDLI NQLIPKLELVATELGPAWYL YEITIQTSAVNLGLGWLNHS YFNRRLKVLKGWVSDQDEAM FTFSLGKLIVSPEVLQTCVE HTIGVVLLPKAFEEDSNHKE QLIADRKGLLLVASYDFVLS VVIEEEKEQRPVEGVQGIVV KLEFNVLKKAVVIRREAASE EKATSIEEEFLELRYEVAYD TKVQMR--GNLGTSEVRLAT MAGASIESNGDFYYLILSEI AVPIRTFYYSGAIDLAADVL GKEVEGPIGEEPETLSEFLI EQQILEVQD-AKTKKKAELA LAEAVAAIIRRVNTQAVIEK PQEIRDSTSQFINREFWHDS GLSIFPAASVLLSLELTRAE IVGLLGAIEAGEEFLVQKVA RYQSTERQEQQAQEAEKVES VTTVDEVDIPDLYSVK-YDL TDEVIKEGANEQKRLEHKDG YTKIIAPMERMRSEILKEEI ISQLKLVLACMYYKQEHVVI EVVAGKVKAFHRSEQRMIKK VLEIRRSIETQGITAGEAGV PQRASVERALPLSILVPLGM IQVMIAIEERTKRLKVSDAD AHIQEADKKVPLAGILARDS LHS-RRVCDTIAITQIVVYS GSAVFTALKLYVRLTSYQIA EKIQWLTVALIQHTSAVSQA SCKQVAEVELRIVLVPKINP TLVVMIFHAPDEDVAELKAI FSPEAKSEYKAPLIVVVEKA EPVPQNTGNQQPATYTYSAA PFQYSSYAYTERCLPLLDIA LYIILVIRSGDLSSVRGVNE ILPRIDLILQKLAIIQVFMI AAVDVEARTLLSCERIQNRY RVDEGWPVFGIY-DKTAVIY WGT-SNQRRDHVDGRELYAL PTAWNEKVPTQVETKEYELR RVPEVLAFDEAGREWTVQSQ LRCVAGYCP---FFLAPFSD GEALVMGDYDAAMLLFQLDL LLDLKQAIRDELILSWQEVI ALTATHSLVPEAIPLIYLSS QTSSTDVIRILGIIEAVLAM RFDITDNLLERSDSNVVGVG AKFSSIGKMDCEIDLVSVPA YSDLSLTTSSTKEPLIVDRT VAFAKVLDVTRVVAAVARER TTPESKIPYVEVTVAGVAIA RLHSSLT-VEVYKDGAEVDA PPRGVPHMVLFIPLITTPFP LLEESEILARIRVGKNLRTP EIKLVISFVDLSESDALQLG PRLVAIRSGKLLTIVFYAVL IAFQPAQMIPANLKLEVKTV TCSMPVIAGHQGADQLVVHF IWNLQFLFLPLGSIALGLP- AFSLNLGLLMVFTLISLLAA LKIIPIMHIRTLYEDKGVKL VKVQGQRSTYYGEAECLLEI SESPEVILLKLSLLAFIYMF PGSGRVRDGQQLGALNREVK LFLVDKAQKDAILLIKYAIQ QMAVEEAPYSINELLEVGKR DNSIQEQILIYVQGMDEAYM DILAITGLMRFYV-MDEFLQ IALFTAIVCYLKLS-DATAA VYAETAASHREPYFKGAFTF KSPRSDLMVALVNELRAIIE RQILLLHFRARERIAVSRDE VVVSREEFKTTRLDVVDKSD STPYLLIVNIRNDKAYGIDA SEKVELLAITIIFSETISLA SPIGVFECVSDWAAIPFMQS NYGRYGELGLLEGSEDLADT NVDFFAVKRKYVKPPKPQQT GHQLLRQQDLQRKLGKSAQG LILFIEKLLYLELAVDEGST ADRVEIMPIYLPVELV---- --ILPALPVSVALREKVPIP ELQIETVGQFTPDLVARGLA SQQTHDYHVVLYVDNYEQEE CIENGLDRSNVMLIEGLALR RLVGAIDIISNVLLEHLAVQ ERQELTELSTASVALGVVRK QLADLAIAKEYTCSERGLNI LMIKTSSKVALKERLLRYKV EIYSTLITVGVAFYQGPSVA EEKILDGILELEPVLPFVVN FLQSLS-------------- -------------------- -------------------- -------------------- ----------RRHNELIIVE LGLVPLKLGQLAQYCVKARG KNN-DLAEIVVENVIALAGM VLLPKDGVGIGGQ-LSKSAE NTLRALALGLTVLSQGNDDQ VIHAIDGSEEVVMDRTHINS VTQ-VIDIVEVKDVELELVP K-RLQLARIITFAISQAELQ AENDVIPSLAQKNFDVTIAD SEIYMTVLRQVLPELANRTH GASLMAFLQSKLCQPRDKMQ PKARRAVHVTTARETDEFVI LKRLIEENAGGYQFYVLELL RLFFNGIKFDKVVWPSRQQL SGVLLMMALASLIYLIFAAQ VVIAFSGASIIQEEKII-LE IFTDDLTIVPQAWVKIVNFG TQRGLHQRDRLIGAISVQDI RLQRRINVRSYLQAIIEWHL AYCYVSLAESTNHIDAEGGG IASNLMWKVERAQYSVKPVL DPIRARHPRVLPPGQSIRKL TLLLTPRVPEERNAALEFMV VEEVQILVRRIVKRIVRVGV GKMKIPIGGAVMRATEVNIN NRAASAEADPVGIQKRYSLV MIRMRKAIGPTERRNRTVAE AWLFALMDNEHEYKGARRLA SHLFRTQRVMKARNYRRNAG SQMAEKAQLVLGSA-QPVGT VLLVSPTEPVNEKAPTYITS AYMALGVLAITTEPYIARVR SRRLDQGRYLIPYRACLKLH NLAIAYAQPVPAQRKPTCIP LAVDKHQRYGAYNACVTDRK DLIPYIIAILGFYKYEAAAD D------------------- -------------------- -----PDIRIVKLAIRPQYP MVVAVQRPGMTFKQIELGLT KVPENTDVRPGVSASGQNRF YRKFLKTIVLAETELILGEP HAATGTSHTTVKDKVISKVV VLKHKGIVTEHSMLYKVAIY TFQKMKTGIFSNLCSTTSAV GKNLSGVPINAGIPLGTVEK AIGQLASGQLAPIGTIGAIA IAMGFPDKTNDSTRQSRSFN NAALARMASACQEPYYEQDL QVVFRWLGLMGLLKLATNAG AIEPITIGVPYE---KQAVI TPFPSVVDCKDYAGLESSVL DMIQIPLSLRRNADALGSRR TKGRASGSALLIRRKIRVTA TMSEYWVRIGVTRRLAYPIR QDYLVETAADLIENEIGRFL DQVAGDLIKLDGHMSQEIRR I-YPSQSTEEIVHRDNGLIV NVPAVNTYQGRLSWQSVHIP LVR----------------- -------------------- -----IVREKYRAERYVLTQ HLGGKTDQVAISFGAKENEY LQAVTRHLESIEIRIFIVEL AACDAFLLPDPYLYQPLKEK LIKIIDKSAIESVMPLLIPK APKMFEVPFLEETQCEMMME STDTMPCTRA-APIILVIVA NPPLLQRTHLEFGNYAQMLL AVFSNSIKSLPVDVVNAPHC KETVIVSYVLTIKADSNVSI KQTPLNADEAANATT-VAIV HIALVINTELVTRLDIIAMK QPTAVLASEDSRIRVT-ERL QSYVIQVQLLTKRDQVRERM EETFSLAEVIVPDDRQLIDK LTVSLLKHNVAVDVRLLLIG IILKEEKVAFFKILVELYRF T-FIWLKVINGSSRNDA-YF PKLQRMSQPDSYIRTSEVVI ITGEVTVIREKIAHPEPTTG MITRLFVRIKRLGD-AQSYV TKVT-RVLLGDEVGAMAAVA TLLVQAEVAERVFAAAFNLT RVSCPFG------------- -------------------- ---------IGIQREEGWLS GRVGIVECEEMDRLLDFQDV HLKIFIARIPD--------- -------------------- -------------------- -------------------- -------------------- -------------------- -----------------AQC LLIHRQAHWDTE-KSANYLF VTGRLLLIGAAGFCWEFNHQ AAPAAKSVARARCATEFRLK VIIATAAILALTTDELLERA VLLVTSLDYIVELAEGNPNV GKELSYPLSIIPSSESQAAL FSIEGASVVAWHGGEVIEVS EFAVREVVEAQLRAINPGPI SFQFPIGLTDIQTQKTEVKG LSSNKDQTVITIQNREIAGY ALTILV-KRMIQSTIVTLSS KFQTEAARRDQMREVMVPAA IALLERPPRKIIDGTVVPKV VSGLVRDRTVSQFEQYQQDF VNNIAPGRYGTVAINIQSEA LLTTALTLVTPLVSLITAVS PGVTVFQSGTLIL-AEMTLF IPWLAIAGGTGPTILVQPFY VDEL-KTS-VILLAA--KVR VNATSTIGFGKYINLRTARI --EKSQVLALIANDKIS  4599
Leptolyngbya_sp_PCC_7375                        RASRVRPLKGDHNNSYKTLG GTGADIVAREPGPGLCKYLK KSSMLRAIPSKVTNIAQEEI DRVYKQLKLVSPRLGSIMTD HGIYLENEIALDLSTIFVYK LREGGIAKTQDDWVATALLT DVVKKQALQQLRSYFERKTR LQMFRAQQKQLAMRALHEGT IVRGELMKTPALGEVGAVNH LRVDVRNTQDSLNDMSIALG ESNTAEVSP-LNFLDADIDI EAPEEKDLKHIKLDDETKAF AYLTKKLMIERVEKLQHDPA ANFAVLSYELRR--TLSGIA VLISRL-TKPERLAADFKKA DCEELRMLAIENIMAAAYGI ATMVKGITEQSFSSVTEQQL EDWESPSAIDRDSALTGIST PGRVAVQQQGWNVHNEDL-- -RVERRLSVTTKTYYLDYAQ SMAVKRSHKNARKKLAHRKK ILLTNDVELAYDPDVAAPLD LIETARQNNSIWLLDDNESL L-ILLAGRSGGTLPMVP--- -AKIRGLNVLFELGNLIIGA AKFIPKPARALLLIRIKTRA VREMEARDLSLFQPSYTIIG NSAIIEIESLRVRNLDDSLN DGTIQPVESGTVVGKIYKKK KKRRQLMDAIAIELSMLGQI TTAYNIVEGAIASLVIRIVV TKSAAVIRSLVNILKRLPAD TAKGFQATDVTVAIGVMDAI ELEITGDTPEVTRKVSASRM SIKDDVVSVADVLKVIGTDE GTRGRRRLREEQGL-----F TERALVQKNLIAIVRLGLGQ LTIFQVGVTVVELVQAILDR NGYMPVFNRDSSPQMMLDLV NRLSPKIELVASELSSAWFT YEISIETSAVNLGVGWLNHS HYNRRLKVLKGRVNSQEDMM FSFSLGRITLSPEVLAPCVE NTIGVILLPKHFESDSNHQQ QYIADRKESILVGSYDFIAT VVIRESTDGSPIEGIYGIAI RLEFNVLEKAVVIRREAPSD EKGEALDEDFLELRYEIAYA EKLQMR--GNIGTPELRLAS MAGASIESNGDLYYLLLPIV ATQLRTLFYKAAIELSSDVL GKNVEDPFGEQPETLSEFLV ENQVLAMET-AKSKSKAELS LAETL---------QATIDR PEAIKDNTNQFTNREFWHDS GWRIFPAPWVLLSLQLFRAE VVGLLGALEAGV--LVQKVA RYRGYEQREQDAEAAATIEA VTAVEDIDIPPLHSVE-YDI SDEVIKQGGVEQKRLENREG YQDTIAPMERMRSEILVD-I LDKLVLVVKALYFQQK-VVV ELIAGSVKFLHREKS----- VIELRRPVNTGAVCASEAGV PQRAPVERDVPLALLVPLGM IQVMLSIEERVKRIQVADAE QHIQDAEKKVPLAGILARDS LHSVSRICDTIALTQLVAYT GTAVFTALSLYVRLTSVEQA EKIQWLTVALIEHTSAVGKP SCKAVEADELTIVIVPKINP TLVVIVFHAPDEDKAELKSL FCPEIKDEFASALIVVVDKA EPVPQDGGNQQPLTYPASAA PFQYASYEYTERCLPFLEIA LYLVISVRSGDVSSVRGVNE ILPRIELILQKLAIMQVFMI SAVDVDARTILSFERIQNKY RVNEGWPVFLIFKKKTAVIY WGT-SHKRRDHVDGRQ---- -------------------- ------------------NL YICKAGYSPCPEFLLT-WT- GADTILNYADYAFLNYAAA- LLSQSQGIRGELILNWPEII QLSATYSLVPDAIPLIYLAP QTSSTDVIAVLAIIESLLAM EFETTENLLERSDASVAGVG AKFGSTGKMDCETNVVSVPD YTEQTLVTQSNKAPLVVERD VVFARVLDVLRLIAAVARDQ DTSSEEIPYVKVHVDGASIA RLQSSLEQ------------ -------------------- ----------VRVGKNLRTP EIKLVISFVDLKLKIALALG PRLIAINSGKLVVAILAMLF MTPIGIHTVIAGRERLIARI MCGVPIFLGSAGEWQLVIGS LWNLQFATF--GSVGFGLP- -FSIGLLLLMVFGLVALLAA LEIYSIMHIRTLCEDSDPLL VKAQAQESTYYGDAACLLQI SPSPQVILLKLSLLAFIYVF PGSGRVREGQQLGAVNRSAR LFIVDKPQKDAILLITYAIQ ELALSIAPYPILKYLQVGKK ANGIRQQITIYVSGIDEAYM DIFAVAGLLRLYV-MDEFQQ IALFTAIVCLLKLK-DAPIG TYGETAVSDTTAYFQPEFTY KSPRADILVPLVEELRAIVT RQILLLKFRDRERVAVPQDE VVVSKEEFKTTRLDIVDQSD PTPYLQIVNIRNEKGYGIDG SEQIKRLDIKVIFRETVSLT AATGSFDCVSEWARIPFMQN NYGRYAQLGIFAGSEELADT SVDYFASKKKYVKPPQPQET GQQLLAQQNLQRPV---ATG LVVFLDSLLYLDLAIDQSST IDRVDIMSIYLPIPLVFRLG QLILPALPVSVAIREKLPMP ELKIETVGQFTPDLVARGLS YQQTDDYHVVLYVDNYELEE CLEKGLDRSNVLLAEELALR KLLGANDRCRNQLKEHLQAQ ERQGLTQLLQETVALSVVRR QLDALAIAQEYTCTERGLNI LVIKTSQPVALRERVLRYKV EIYQTVITLPVAFYQGPSVT EEKILDGILELEPVLPFVVH FLQSLSKVILFTALDLSLEA DAGATKVLATPSTTGVRVVQ GFNRPAIT------------ -------------------- ----------RRHNELIVTQ LGLVPLKLGDLGQYCVKARG KNN-DMAQLLVQ-VVLVAGL VLFPKDGLGLGGQ-MSKSAE TALRLLTMGITVLSQGNGQQ IIQALDGSEEVIIEKTHINT VTQ-VVDIVSVKDVELDLVP K-RLQIARIMTFALSTAELQ AENDVIPSLSQVDFDVKIAD SDVYMTVQRQVLPELATQTH GASLMAFLQSKLCQPRDKMK SRARRAVHVSTARE-EEFVI FKATIKENAGGYQFYVLELL RVFVKGTRLSKVVWPSRQQL SAVILMVGVATLIYLVFASQ VVVSFVGASIIQEEKIL-LE IFSSTVMIVPKAPMKIVNFG TQRGLHACDQIINAISIQDI RLKRRINVRAYLQTIIEWHL AYKYVTLAESTNHIDAEGGG IASNLMWKVEREQYLVKPVL DPIRASHPRILPPGQSIRKL TLILTPRVPDVRPVALEFLV IEEINVLVRRIVKRIVKVGV GKLKLPAGGAVMRATEVNVG NRAAASEAEPLSAQKRYSLV MVRMVKLINPVEQRNRTVAD SWIFALMDGEHEYKGARRLA SHLFRTQQVMKARYYKRNAG SRIANKAQMVLTTVLQPVGK VLLVRPTEPVESTAPAYTLS AYMDLGVLAITIDPYIARIR SRRLDQGLYLIPYRACLKLH NMVIAFAQPVPAQRKPTCIP LAIDKHQRYGEYNASVTDRK ELIPFIVSILGFYKYEAAAD D------------------- -------------------- ----PPQIKVVKLAIRPTFP MVVAVQRPGMVFQNIELGLT NVPT-EDIQPGISATGQKRF YRLHPKTLVLVETELILGQA KAATQSAHKTVKDKITSLII VIKHKGIVTEHSMLYKVVVY TFDKIKTGIFSGACSTTSAI GANVSGVAVNAQAPLGTIER ARGRLSSSGLAMAGTIGAIA IALGFPDKTGDEQQQAKAFN NAALARMASACQEPYFAQDL QAVIRWIGLLGRLKLHTSAG TLEAITVGVPYE---KKAVE TPFPNVVDCRGYSSLEESVL DMIQIPLNIRRNAEALGSRR TKGRAHGSALTMRKKIRVTA TMSEFWIRIGVIRRLAFP-R R-YMLETTVDLIEDEIGMFL DKVAGDLIKLDGHMDQEIRR IIYPGESTKEICHRDNGLMV NVPAMGTYQGRVLWESVHIP LVR----------------- -------------------- -----IVQDKYQAERYVFIK HNGSKTDKVAISFGARDVDY LQAATRHLDAIEVRIFIAEL AACDAYLLPEPFLYQYLQEK LIRIIDKAAIESVMPLLIPK APKMFEVPFLEETQCEMVME STDTMPCTRPKAPVILVIVV NPPMLQRTHLEFGNYAHKLL AVFSTGIRALPVDVLPAPHC KELIVVSFILTIKAEGNVSI REMPLNADEAANETS----- --ALIIHDQMLKRLDIIAIV ADAAIIASDEGRIRVTQERL EQYVIAVQILTKRDQVRERM EETFSLAEVIVPDDRQLIDK LNVPMLKHDVSVDVRLLLIG IILKDQKIAFFEIIVELYRV S-FIWLKVINGANRNDA-YF PKLQRMSDSDSFIRTSEVVI TTGEVAIMRDKIAHPEPDSG MVARMFVRQKRLGDEYQSYI SKVT-KVLLADEAGGMAAVA TLLVQAEMAERVFAAALSLT KVGCPFG------------- -------------------- ---------IGIHREEGWLL VKRQIINREVLARLLEIQDV NLTIFIQGVPD--------- -------------------- -------------------- -------------------- ---------------TSNPY LTLPTQRDELVSDFPAAEIV ASLADAQAEVDLRTQRLGQC LLVHGADHWQA--KTASYFY VTGRVLLLGAAGFCWQYNEQ AAPASNSVVRARMATTFRIK VIIATAAVLALTTDELLDRA VLFVTQLHYVVQLAEGNPAI GNELTLPQQIVPSQEQEAAI LELAGAKIVAWHGGEVINVS RFSMREVIDATLRVVNPGPF GFQFPIGLTDIQVQKTEVAG LAGRADQLISKIQNRLIPGY ALAVLL--KVIQSTIVTVSS KFQTDAARRDQMREVMVPAA IALLERPPRKVINAQVVPKV ITGVVRDRTVSKFEKYAKKF VNNIDPGRYGAISVHISSLT LLDTALTLVAPLVSLILAVP PGITIFQAGSII--AEIILF LPWLTIAGGTDPGILVTPYY LDSQVDSG-TLLLGV-DKVR VNSTSTNGFGKFVNLRTQRV --EKVKVRVIIANDKLT  4615
Leptolyngbya_sp_PCC_7376                        RASRVRPVRGDYNRIYKTLG GTGADVVAREPQPGLCKYLH KPSMLRVVPVRMTSIAKDEI EKIYKKLKLVNPRLGSVMTQ KGIYLAEVLTIELKAIFVYK LRPGAIAKTEGDWMSTAFLA DAVKER-------------- -------------------- --------KPALGEVDVINK LRIDIRNERDGLEDFSRTFD EQNLAEVSP-LSFIKAAIKI QDSGAADIKNDVAPEDAKLV TFLTKKLMIDGVEDLRHSPS ANFAVFYYELKK--TLTPIA VLISRF-TKPERLAADLKKT ELPEMKMLAIEEIMAAAYGV ATMVKGITEQSFGAATDQEL EDWESEGAIDRDSALTGVAV PGRAAVQRQGWNVHDDDLSA LRVERRLSVTTKKAFIECAA QIAVKRVHRNTRKRLAKFKQ LLFTDDAQLTYDPDVSAYLD IIDTAKQANSQWLLDDKDLL LVILSANRSGGTIPFLPPMV A---RGLNALFQLGNLIIGA GKLIPKPAKALLLIQVKARA VREMDARDLALFQKDYSVVG NAAIIEIEGIRVREIEDNLS DNVVQPIDTGTVVAKIYKLK KKRRQFMDAVSIELELLKKI TAAYSIVPGGIASLVIRIVI TESAASIRSLVNIIKRLPAD QAKGFQATNVTMAIGVMDAI EMEVKGDTPEVTRKVSSLRM QIKDDVVSIDEVLKVIGSEE GQRGKRRLRDEEGILQWQRD TEEELIKQNDIAIIRLGMGK LKIFYVGITVVDLLQT-LAR GGYANRFQRDGSAQSILDLV NKLAPKLELLAEEVLAPWFR YEITISTSAVNLGISWLNHS YFNKRLQILKSLVSTQDDAL FTFSLGKLTVSPEVLQRCVE QTIGVVLLPKAFQVDSNHDE QYIADRKEVLLVNSYDFVAS TVIDEDKEDTPTEGLQGIVV QLEFNVLAEAVVVRKEAPPA EKAEAVADDFLELSYEIGYE DKLQMR--GNIGTLEIRLAS MAGAVIENNGDFYYLVLSEM AVPKKTFYYRSAIDFKSDVL GKEVEDGIGEEPETLSEFLV ERMVLKLED-AKTKSKAELS LADDL---------QAVIEK PDEIRDNTNQFVNRDFWHDS AIKIFPAPWILLSLTLIRAE IVALLGALEAGEEFVVQKVA RYQGSEQRAKEAEDAKTVNL VTTVDDVDIPETHPVTNYDL GEEVSKKGADQQKRLPQNDG YKSQIKTYERMRGEILR-EI ITEVELVVACMYYKQEHLVI EVVAGKVKAFHREEQRMMKK VLGIKKTINTRGITAGEAGV PQRASVERELALSLLVPMAI IQVMLEIEERVKRIKVSDAE KHIQEAGRKVPLASILARDS LHS-RRVCDLFTLTAIIIYQ GTATFAHFELYVRLTSVEKA KKIQWLSVALIEHTSAVSDP SCREVEEEEMHIVLVPKINP TLQVIIFHAPDENKAELQSI FLPEFKKAFKALCIVTIEKA EPVPQEGGNQEPMAYQYSAA PFQYASYTYTEGSLPLLSIA LHLIVSIRSGDVSSVRGVNE ILPRIPLILQKLAIMRVYMT AEVDVAARTLLSCERIANKY HTDEGWPVFLIYNEKTAVIY WGT-SNKYRNHVDGRELFAL PTAWQDKVPTEVETKEYELR YVPEVLAFDDAGKEFTVGSH LRCKAGYCA---FFLAPFSD GAALVMGDYDAAMLLYALE- LLDLSQGMKAELILDWSEVV NLTATHSLVPEAIPLIYLAA QTSAKDVIRILAIIESVLAM EFETTDSLLERSDATVVGVG AKFNSIGKMDCESDLVSVPE YTEMTLDTASDKEPLIVTRD IAFAKVIDILRLIMAVARQR TTSAAKIPFKIVEIEGEAIA RLQSGLEDVDVYQDGAEDDA EPRGAPKMVLFIPLLTTSFP LFVENEILDPVRVGKNLRTE RIKLVVAFVDLQQPQALNLG PRLIAIESGKLLVVCLAILF MTPGGIYTVIAGKDRLIAAI QCGTAVWLGSGGAWQLLIGL VWNLQVLFFFAGSVGMGLPL -FSIGVGILMIFTLLSLVSA LEILSIMHIRTLYDDEDPVL VKAESQRSTYYGPAECLLEI SDAPEVIILKLSLLAFIYVF PGSGRVREGQTLGDVNRAAK LIIVDKAKKAAILLLKYAIQ ESAVEDAPFSVFQLIQVGKK DNGVKQQALIYVEGVDEAHM DILAIGGFLLLYF-MDEFLK INMFTAIVCFLKLKSDASAE TYAETAASGPTPYFQ-DFTF KSGRADIMLSLVEDLRAIMT RQLLLLRFRERERVAVPREE VVVSREEFKSTRLDIVEKTD STPFVDILNVRNEKSLGIDS SEDIELLKITILFSETVPLV CTIGEFDSCSEWANIPFMQD NYGRYLHLGLLQGSEDLADS GVDYFATKRKYVKPPQPNET GQQLLSQQNRQRSLGNAAHG LILFI-RLLYLNLCIDENGT IKCVEIMSINLPVDLV---- --ILPALSISVALREKVPMP ELEIETIGQFVPDLVARGLD SKQTYDYHVVLFLDNYEFEE CIENSLKKSEVLLDEELALR HLMGALDVCKNQLKDHLNAQ ERDGLTQLPTETVALSVVRH ELADLAIAKEYTCAERGLGI LMLKTSKPVSLRERILRYKT EIFNTALDIPIAFYQGPAIA EEKILDGILELEPVLQFVVN FLKSLSKVILFTALEVSLRA EAGVTKVLATPSTSAVKVVQ GFNKNNIT------------ -------------------- ----------RRHDDLIAAN LALVPIKLGDLAQYCVKVRG KNNKELGEVLIRTVVTAAGL VLLPKDGLGIGGQ-MSKSAE TALRVLFISITVFSQGNDDQ VIQTIDGSEEVIADKTHINT VAA-TIDIVEVKDVELNLVP K-RLQMDRIMTFAISQAELQ AENDIIPSLAQTDFDINIAD SDINMTVQKQVLPDLASRTH GASLMAFVQSKLVEPRDKMQ TAIRRAVHVATAREIIEYVI FKAKIEQNAGGYQFYVLELL RMYANETKLSKVVWPSRQQL SAVILMVILATIVYVVFIS- -VISFAGASIIQDEKIL-LE IFVNELMIVPRLIVKIVNLG TQRGLHLRDQIVNAISVQDI RLQRRINVRAYLQAIIEWHL AYKYISLAESTNHIDAEGGG IAANLMWKVDRDQYNIKPVL HPIRARHARILPPGQSIRKL SLILTPRVPDLRDRAMEFLV IEEVQVLVRRIVKRIVTVGV GKLKVRVGGAVMRATEVNIK SRTAGSSAESISTKKRYNLL MIRMSKAISPVEERNRTVQG AWLYALMDGDHEYKGARRLA SHLFRTQQVMKARNYKRNAG SKTSNKAELVVATVVQPAGK VLLVSPTEPVEETAPTYITS AYMDLGVLAITTEPYIGRIR SRRLDQGRYLIPYRSCLKLH NLAVAFAAPVPAQRKPTCIP LAVNEHQRYGAYNACITDRK ELIAYIISILGFYKYEAAAD MLVDQSQIDLEYLNLVYRDI ALRFATDQISFLQGVQSSVR LKL--KDLQVVQLAIRPEYP MVVAVQRPGMVFQEIELGLT KVAV-SDISPGIAASGQKKF YRLHTKTVLLAETELVLGEP KAASKSSHKTVRDKVLSKVI VIKHKGIQTEHSMHYKVAVY QIDKVKTGVFSGLCSTTSAL GDNLSGVPINARCLIATIEK AYDRLAGANLAPVKTIGAIA IAVGFPDKTDDPIEQARAFN NPKLASLASACQEAYFEKEL ESVHRWLGLLGRLKLQNNAG QLEAITIGIPYEALLKQAVT TPFPSVVDCRKYKGLGSSVL DMIDIPLSLRRNAEAAASKR TKGRAQGNALIIRKKIRITA TMSEFWVRIGVIRRLAQPIR RDYLLETTADIIEEEIGMFL DKVAGDVIKQDGHLSQEIRR IIFPGQSTKEICHRDNGLII NIAAVDTYKGRLLHQSVHIP LVR----------------- -------------------- -----IVREKHSAERYLLTA YQSSNTDKVTFSFRIREGTY AEALLRNLDSIEVRIFVAEL AACDAFLLPDPFIYQELKEK LIKIIDKAAIESVMPLLIPK ATKMFEIPFLEDGKCEMAIA CTDTMPCTRE-APIILVIVA NPPVVQKTHLEFGEYARQLL AVFSNSVKSLPVDVLPAPHC KEMVIVSYILTIKAEGNVSI REIPLNADEAANET------ ---LVLRDKLYHRLDIIAIM DPAAVLASDDGRIRITKADL QDYVIEVQLLTKRDQVRERM EETFKLAEVIVPDDRQLINK LNVPLFKHNTAVDIRLLLMG IILKGEKVAFFKIMLEVYRI A--IWLKMINGSSRNNA-FF NKLQRMSESDSFIRTSEVVI TPGDIAVIREKIAQPEPNTG MIAKLFVTVKRTGDDSQSYI SKVT-QVLLGDEVGAMAAVA TLLVQAEVAERVFAAAFELT RVGCPFG------------- -------------------- ---------IGVQREEGWLR GRVGVVVRETLARPLDLVDI QLKVFIEQLAP--------- -------------------- -------------------- -------------------- ---------------TSNPY LTLPSERDEICSDYPSAEIV APLVNEACEANLKTQRLAQC LLIHGEAHWQAT-ETAQYLF VTGRLLLAGLAAFCYEFNQQ AAPAAWSVEVAKCATTFRIK VLIATAAILVLTNDQLLELA VLLVTELDFKIELAEGNPAM GNEVIFPLRIIPSEEGDALY LDIDGASIIAWHGGEVIKVS EFSVREVVKAEQRAINPGPI PFQFPIGLTDVQTQKTDVKG LAGKTDQTVSNIQNRQTAGY AYEILL-KKVIQSTIVTVSA KFQTDAARRDQMREVMVPAA IALLERPPRKIVNGLSVPKV IADVIPDRTVSNYEIYQKEA MKQVAPGRYGAVAINIRSEC FLETALTVVSPLVSFILAVP PGITIFQAGSLIF-AQRDLF MEWLKLAGGTDPGILISPFY PDEAIGRS-AVLLAV-DKVR VNATSTSGFGKYLNLRTQRA --EKVKVLALIANNKIE  4718
Nostoc_sp_PCC_7107                              RSARVRPLKGLYFNAYKTLG STGADIVARQPSPGLAKYLH KPAMLRAVPAKMTSIAQEEI ERVYKQLKLVNPRLGSIMTE RNLYLENEIALQSSSALVYQ LRPGTVTKTQDDWMESAFLV DAIQDQ-------------- -------------------- --------TPALGEVGAVNQ LRIDIRNPQQGLEDMSRALE DAEIAEVSP-LNYIDADIKI QTPEAADVKTITIPEETKAL TFITKYFMIDNVETLSHALA ANFAVLWYELRR--TLAPIV VLISRL-TKPERLAADYKKA DLQEMQMLEIEAIMAAAYTI ATMVKGITEQSFSNVS---L EDWESPGAIDRDSALTGVAV PGRAAVRKQGWNVHNDDLSA LRIERRLTVTMKKYLVAYAQ ELAVKRIHPNNRKRLAHLK- ILLTDDASLAYDPDVAAYLD IVNTARQQGSVWLLDDQKII LVILVAGRSGGTVPLVQIIV AT-----SIFFQLGNLIIGA GKLIKKPARALLLIRITIRA LREMDSRDLALFQPTYTIVG NAAIIEIEGLRVRELQDKLH DGLIQPVTTGTVLGRLYKKK KKRRQLLNAVSISLKLLKNI TAAYRIVEGAIAALVVRIII TESAAVIRSLVNVIKRLPAD TAKGFQGTNVTVAVGVMDAI ELEIRGDTPDVTRRVAELRM NIKDDVVSVDDVLKVIGTED GTRGARRLREERGLLQK-NR TEQELVQKTDLAIISLGCGQ LTIFQVGVTVVSLVQAILGT NGYAPAFIRETSAALILDLI NQLIPKIELVATELGPAWYL YEITVQTSAVNLGIGWLNHS YFNRRLKVLKGWVSDQDDAM FTFSLGKLVVSPEILQTCVD HTIGVVLLPKAFEEDSNHRE QLVADRKGLVLVASYDFMMS VVIQEDKEQPPTEGLQGIVI KLEFNVLVKAVVIRRETASE EQATAVEEDFLELRYEVAYD AKVQLL--GKIGTSEVRLAS MAGASIESNGDFYYLILTEI AVPIRTFYYSGAIEFSADVL GQQVEGPIGEEPETLSEYLI EQQLLEVQE-AKNQSKAELT LAESLYEMIRRVSAQAVIEK PEEIRDSSEEFINREFWHDS GNSIFPIPSVLLSITLTRVE IVGLIGAIEAGAEFLVQKVA RYKSTEQREQQALEAEKVEA VTSVDEVDIPDLFSVQ-YDL SDEVVKQGANEQKRLEKKDG YTNIIAPLERMRSEILKE-- -------------------- -------------------- VLQIRRNIETGAIAAGEAGV PQRASVEREIPLSMLVSLGM VQVMIAIEERTKRMQVSDAD AHIQEADKKVPLASILARDS LHS-SRVCDTIAITQFVVYS GSAVFAALKLYVRLTSYQIA EKIQWLTVALIQHTSALSQA SSKHVEKTDLTIVLVPKINP TIVVIVFHAPDEDAASLKSL FSPESKSDYKAALVVVVEKA EPVPENAGNQQPATYAYSAA PFQYSSYAYTEQSLPLLDIA LYIILAIRSGDLSSVRGVNE ILPRIGLILQKLAIIQVFMI AAVDVDARTLLSCERIQNRY RVDDGWPAF-IY-DKTAVIY WGT-SNQRRDHVDGRELFAL PTAWNEKVPTTVETKEYELR HVPEVLAFDEAGQEWTVQSQ LRCVAGYCP---FFLQPFSD GEALVMGDYDAAMLLFQLE- LLDLKQGMRDELILSWQEVI NLTATHSLVPDAIPLLYLSA QTSSTDVIRILGIIEAVLAM RFDITDNLLERSDSSVVGVG AKFDSIGKMDCEIDLVSVPA YSDLSLATSSTKEPLVVDRT VAFAKVLDVVRLVAAIARDR TTPATKIPYVEVTVAGSAIA RLQSSLSDVEVYKDGAELDA PPRGVPTLVLFTPLITTPFA LLTPSEILSAIRVGKNLRTT EIKLVISFVELTQSDALQLG PRLVAIRSGKLLTIVYYAVL IAFQPAQMIPANLKQEITTV TCSMPVIAGNKGADQLIASF IWNLQFLFW-VGSIALGVP- -FSLNLGLLMVFALICMLAA LEIISIMHIRTLYQDDDPSL VKAKAQRSTYYGEAECLLEI SESTEVILLKLSILAFIYLF PGSGRVREGQALGGLNREAK LFLVDKPEKDAILLIKYAIQ EIGIENAPYSINELLEVGKR DNSIQELILIYVQGMDEAYM DILAITGLMRFYV-MDEFLQ IALFTAIVCYLKLN-NATAA VYAETAASNPAPYFK-SFTF KSPRADILVALVKELRAIIG RQILLLHFRGRERIAVSRDE VVVSREEYKTTRLDVVDKSD ATPYLIVVNIRNDKAYGIDS SEKIELLAITIIFSETISLS APIGAFEAVSDWANIPFMQG NYGRYGVLGVLEGSEDLADT GVDYFASKRKYVKPPKPQET GHQLLRQQDLQRVLGKSAQG FILFIEKLLYLELAVNEGST ADRVEIMSIYLPVSLVMRLG QLILPALPVSVALREKVPMP ELQIETIGQFTPDLVARGLS SRQTQDYHVVLYVDNYEEEE CIDNGLDRSNVLLIEGLSLR RLVGAID-STNVLTEHLTVQ ERQELTRLPTESVALGVVRK ILADLAIAKEYTYSERGLNI LMIKISAKVALKERLLRFKV EIYSTLISIMVAFYQGPSVA EEKILDGILELEPVLPFVVN FLQSLSKVVLFTALEIDLCA DAGSTKVLATPHTSAVKVCQ GFNKSNIT------------ -------------------- ----------QRHNELIIVQ LGLVPIKLGELAQYCVKARG KNN-DLADITVENIVALAGL VLLPKDGIGIGGQ-LSKSAE NTLRALTLGLTVLSQGNDDQ VIHAIDGSEEVVVNRTHINS VTQ-VIDIVEVKDVELELVP K-RLQMAKIITFAISQAELQ AENDVIPSLTQQHFDVTIAD SEIYMTVLRQVLPELANRTH GASLMAFLQSKLCQPRDKMQ SKGQRAVHVSTAREKEEFVI LKRLINENAGGYQFYVLEML RLFIQGTKLEKVVWPSRRQL SAVLLMVTLASLIYLVFAAQ VVVHFSGASIIQEEKII-LE IFSDDVTIVPQIWVKIVNFG TQRGLHQRDRLIGAISVQDI RLDRRINVRSYLQAIIEWHL AYCYVSLAESTNHIDAEGGG IASNLMWKVERTQYTVKPVL DPIRARHPRILPPGQSIRKL TLLLTPRVPEVRDQTLEFLV VEEVQVLVRRIVKRIVRVGV GKIKIPIGGAVMRATEVNVN NRAASAEADAIGVQRRYSLV MIRMRKAINATERRNRTVSE AWLFALMDNEHEYKGARRLA SHLFRTQQVMKARSYRRNAG SQIAEKAQLVLSSA-QPVGT VLLVSATEPVNETAPTYITS AYMALGVLAITTDPYIARIR SRRLDQGRYLIPYRACLKIH NLAIAYAQPVPAQRKPTCIA LAIDKHQRYGAYNACVTERK DLIPYIIAILGFYKYEAAAD E------------------- -------------------- -----PDLHIVQLAIRPEYP IVVAVQRPGMTFKQIELGLT KVPQKNDVKPGISASGQKRF YRKFLKTIVLAETALILGEA KAATGQSHTTVKDKIISKVV VIKHKGIMTEHSMLYKVAVY TFPKKKTGIFSNLCSTTSAL GNNLSGVPINAGIPLGTLER AVNQLSSGQLAPIGTIGAIA IAIGFPDKTDDPKKQSRTFN NAPLARMASACQEPLYEQDL QVIFRWIGLLGLLKLSTNAG TVEGITIGVPYEI--KQAVL TPFPSVVDCRDYAGLEKSVL DMIQIPLSLRRNAEALGSRR TKGRAHGSALQIRRKIRVTA TMSEFWVRIGVIRRLAFPIR RDYLLETAADLIENEIGMFL DQVAGDIIKLDGHMGQEIRR I-YPSQSTEEISHKDNGLIV NVAAVNTYQGRLAWKSVHIP LVR----------------- -------------------- -----IVREKYQTERYVLTQ RQGGKTDQVAISFGAKEGEY LQAVTRRLQSIEVRIFVAEL AACDAYLLPEPYLYHPLKEK LIKIIDKAAIESVMPLLIPK ATKMFEVPFLEETQCEMPME STDTMPCTRS---------- -------------------- -------------VVNAPHC KEMVIVSYVLTIKAENNVSI QETPLNADDAANATT-LAIT AQELVIHLELVNRLDIIAMG NPAAVLASGEGRIRFT-ERL QAYVIEVQLLTKRDQVRERL EETFSLAEVIVPDDRQLIDK LSVSLLKHNVSVDVRLLLIG IILKEEKVAFFKILVELYRF V-FIWLKVLNGSSRNDA-YF PKLQRMSQPDSYIRTSEVVI ITGEVTVIREKIAHPEPTTG MITRLFVRIKRLGD-AQSYV TKVT-RVLLGDEIGAMAAVA TLLVQAELAERVFAAAFTLT RVSCPFG------------- -------------------- ---------IGIQREEGWMD GRVGVVEREEFERPLDYQDV NLKIFIARVPP--------- -------------------- -------------------- -------------------- -------------------- ---------VCSDFQAAEVV SSLADEASEADLRTQRLAQC LLIHCQAHWGT--NSTNYLY VTGRLLLMGAAGFCWEYNEQ VAPASRSVVLARCATKFRLK VIIATSAILALTTDRLLNRA VLLVTSLNYIVELAEGNPNI GKELSFPLSIIPSDEGEAAI FAIEGACIVAWHGGEVIEVS EFAVREVIEASLRAINPGPI AFQFPIGLTDIQTQKTEVKG LSSSKDQIVITIQNRAIAGY ALTILV-KRLIQSTIVTISS KFQTEAARRDQMREVMVPAA IALLERPPRKIIDGTVVPKV VSGLVRDRTVSQFEQYQQDF VGNIAPGRYGTVAINIQSEA LLKTALTLVTPLVSLITAVP PGVTLFQAGSLIL-SEITLF IPWLAIAGGLNPAILVESFY ADEL-NTE-VILLSA--KVR VNATSTIGFGKYLNLRTVRA --EKAKVLGLIANDKIP  4584
Nostoc_sp_PCC_7524                              RSSRVRPLKGLYFNPYKTLG NTGADVVARQPPPGLAKYLH KPAMLRAVPAKMTSIAQEEI ERIYKQLKLVNPRLGSIMTE RNLYLENEIALETSSALVYQ LRPGTVTKTQDDWLESAFLV DAIQDQ-------------- -------------------- ---------PALGEVGIVNQ LRVDIRNPQQGLDDMSRALE DAEIAEVSP-LNYIDADIKI QGTETADVKNITIPEDSKAL TFITKHFMIDNVETLRHAPA ANFAVLWYELRR--TLCPIV VLISRL-TKPERLGADYKKA ELPELQILEIETIMAAAYSI ATMVKGITEQSFSNVS---L EDWESPGAIDRDSALTGVSV PGRAAVQKQGWNVHNEDLSA LRIERRLTVTIKKYLVEYAQ VLAVKRVHPNNRKRLAHLK- ILLTDDIELAYNPDVSAYLD IVNTARQQESSWLLDEQQIL L-ILIAGRSGGTIPLLQ--- -AQIRGLNAFFQLGNLIIGA GKLIKKPARALLLIRITVRV LREMEARDLALFQPSYTIVG NAAIIEIEGVRVRELEDKLQ NGVIQPVSTGTVMGRLYKKK KKRRQLMDAVAINLKLLKQI TSAYKIVEAAIAALVIRIII TESAAVIRSLVNVIKRLPAD TAKGFQGTNVTVAVGVMDAI ELEIRGDTPDVTRRVAELRM HIKDDVVSVDDVLKVIGTEE GTRGARRLREERGLLRRPQN TEQELVRKSDIAIIQLGCGQ LTIFKKGVTVVSLVQAILGN NGYAPVFIRETSAALILDLI NQLIPKIELVATELGPAWFL YEITIQTSAVNLGIGWLNHS YFNRRLKVLKGWVSDQDDAM FTFSLGKLIVSPEVLQTCVE HTIGVVLLPKAFEEDSNHKE QLIADRKGLVLVASYDFMLS VVIQEDKEQRPTEGLQGIVI KLEFNVLAKAVVVRRETASE EQATAVEDDFLELRYEVAYD TKVQMR--GNIGTSEVRLTT MAGANIESNGDFYYLILPEI AVTIRTFYYGGAIDLAADVL GQQVEGPIGEEPETLSEYLV EQQILEVQE-AKTQSKAELT LADALAEIIRRVATQAVIEK PEEIRDSSDEFINREFWHDS GQSIFPVPSVLVSIELTRAE IVGLIGAIEAGEEFLVQKVA RYQSTERQEQQAQEAEKVEA VTTVEEIDIPDLHSVQ-YDL TDEVIKQGANEQKRLENRDG YTTAIAVLERMRSEILKE-- -------------------- -------------------- VLQIRRNIETQAITAGEAGV PQRASVEREIPLSMLVPLGM IQVMIAIEERTKRLQVSDAE AHIQEAAKKVPLAGILARDS LHS-RRVCDTIAITEIVVYS GTAIFAALQLYVRLTSFQIA EKIQWLTVALIQHTSAVSQA SSKQVVGEELTIVLVPKINP TIVVIVFHAPDEDVAELKSI FSPEGKADYKAPLVVVVEKA EPVPENAGNQQPATYTYSAA PFQYSSYAYTEQCLPLLDIA LYIILAIRSGDLSSVRGVNE ILPRIDLILQKLAIIQVFMI AAVDVEARTLLSCERIQNRY RVDDGWPAFVIY-DKTAVIY WGT-SNQRRDHVDGRELFAL PTAWNEKVPTHVETKEYELR HVPEVLAFDEAGREWTVQSY LRCASGYCP---FFLEPFSD GDALVMGDYDAAMLLY-LD- LLDLRQGIRDELIISWQEVI HLTATHSLVPDAIPLLYLSV QTSSTDVIRILGIIEAVLAM RFDITDNLLERSDSSVVGVG AKFDSIGKMDCEMDLVSVPA YSDLSLATSSTKEPLIVDRT VAFAKVIDVVRLIAAIARER TT-DTKIPYVEVTIAGSAIA RLHSSLSDTEVYMDGADAHA PPRGAPRTVLFISLLETSFA LLETSEILAPIRVGKNLRTP EIKLVISFVDLTQYDALALG PRLVAIRSGKLLTIVYYAVL IAFQPAQMIPANLKLEIVGV TCSMPVIAGNKGADQLIVNL LWNLQFLFW-VSSIALGIP- LFSLNLGLLMVFALLCMLAA LEIISIMHIRTLYEDDNPSL VKAKAQHSTYYGDAECLLEI SESTEVILLKLSILAFIYLF PGSGRVREGQQLGVLNREAK LFLVDKPQKNAILLIKYAIQ EIGIEDASYSIDELLEIGKR DNSIQEQIFIYVQGMDEAYM DILAITGLMRFYV-MDEFLQ IALFTAIVCYLKLA-DATAA VYAETAASGPTPYFKGSFTF KSPRADLMVALVKELRAIIG RQILLLHFRSRERIAVSRDE VVVTREDFKTTRLDVVEKSD ATPYLLIVNIRNDKAYGIDS SEKIELLAITVIFFETISLV LSIGAFAAVSDWATIPFMQS NYGRYCVLGVLQGSEDLADT SVDYFASKRKYVKPPKPQET GHQLLRQQDLQRVLGKSAQG FIIYIVKLLYLELAVNHGST ADRVEIMPIYLPVELVMRLG QLILPALPVSVALREKVPIP ELQIETLGQFTPDLVARGLA SRQTKDYHVVLYIDNYEEEE CIENGLDRSNVLLIEELALR RLVGGIDVISNVLQEHLAVQ EREELTKLPTETVALSVVRK SLADLAIAKEYTYSERGLNV LMIKISSKVALKERLLRYKV EIYSTLITVMVAFYQGPSVA EEKILDGILELEPVLPFVVN FLKSLSKVVLFTALEIDLQA EAGSTKVLATPHTSAVKVCQ GFNKSEIT------------ -------------------- ----------RRHDELIIVQ LGLVPIKLGELAQYCVKARG KNN-DLAEITVLSIIALAGM VLLPKDGIGIGGQ-LSKSAE NTLRALTMGLTVLSQGNDDQ VIHAIDGSEEVVMDRTHINS VTQ-IIDIVEVKDVELELVP K-RLQMARIITFAISQAELQ AENDVIPSLAQKNFDVTIAD TEIYMTILRQVLPELANRTH GASLMAFLQSKLCQPRDKMQ SKAKRAVHVSTARERDEFVI LKKLIEENAGGYQFYVLEML RLFFQGTRLEKVVWPSRKQL SAVLLMVTLASLIYLVFAAQ VVVAFSGASIIQEEKIVQLE IFSDDVTIVPQIWVKIVNFG TQRGLHQRDRLIGAISVQDI RLERRINVKAYLQAIVEWHL AYCYVSLAESTNHIDAEGGG IASNLMWKVERAQYTVKPVL DPIRARHPRILPPGQSIRKL TLLLTPRVPEVRDQNLEFLV VEEVQVLVRRIVKRIVRVGV GKIKIPIGGAVMRATEVNVN NRAASSEADAIGTQRRYSLV MIRMRKAINAVERRNRTVSE AWLFALLDNEHEYKGARRLA SHLFRTQQVMKARSYKSNAG SRIANKAQLVLSSVIQPVGT VLLVSPTEPVNETAPTYITS AYMELGVLAITTDPYIARIR SRRLDQGRYLIPYRATLKLH NLTIAYAQPVPAQRKPTCIA LAIDKHQRYGAYNACVTERK DLVPFIVAILGFYKYEAAAD D------------------- -------------------- -----PDLRVVKLAIRAHYP LVVAVQRPGMTFKQIELGLT KVPENNDVKPGISASGQKRF YRKFLKTIVLAETTLILGEA KAATGQSHTTVKDKVVSKVI VIKHKGIVTEHSMLYKVAVY TFAKKKTGIFSNLCSTTSAV GNNLSGVPINAGIRYGTVER ALGQLASGQLAPIGTIGAIA IAVSFPDQTNDPEKQAREFN NAPLARMASACQEPYYEQDL QAVVRWLGLVGLIKLTTNAG TVEGITIGVPYEK--KQAVI TPFPSVVDCRDYAGLEKSVL DMIQIPLSLRRNAEALGSRR TKGRAHGSALQIRRKIRVTA TMSEFWVRIGVIRRLAYPIR RDYLLETAADLIENEIGRFL DQVAGDIIKLDGHMSQEIRR V-YPSQSTEEISHRDNGLIV NVAAVNTYQGRLAWKSVHIP LVR----------------- -------------------- -----IVREKYQSERYVLTQ RQGGKTDQVAISFGAKEGEY LQAVTRYLQSIEVRIFVAEL AACDAYLLPEPYLYHPLKEK LIKIIDKSAIESVMPLLIPK APKMFEVPFLEETQCEMPME CTDTMPCTRA---------- -------------------- -------------VVNAPHC KEMVIVSYVLTIKAENNVSI TETPLNADDAAKATQ----- EQLLVLNIELVTRLDIIAML NPAAVLASGEGRIRVTQERL QSYVIEVQLLTKRDQVRERL EETFSLAEVIVPDDRQLIDK LSVSLLKHNVAVDVRLLLIG IILKDEKVAFFKVLVELYRF T-FIWLKVLNGSSRNDA-YF PKLQRMSLADSYIRTSEVVI ITGEVTVIRDKIAHPEPTTG MITRLFVRIKRLGDDAQSYV TKVT-RVLLGDEIGAMAAVA TLLVQAELAERVFAAAFTLT RVSCPFG------------- -------------------- ---------IGIQREEGWLT GRIGVVDREEFVRPLDFQDV HLTIFIAHIPA--------- -------------------- -------------------- -------------------- ---------------TTNPY LTLPEVQDEICSDFEAAEVV SSLADEATEADLQTQRLAQC LLIHHQAHWGT--NSTDYLY VTGRLLLIGAAEFCWEYNEQ AAPASRSVVIGRCATEFRLK VIIATSAILVLTTDRLLEKV VLLVTSLNYIVELAEGNPNI GQELSFPLSIIPSEEGEAAI FAIEGASIVAWHGGEIIEVS EFAVREVVEADLRAINPGPI AFQFPIGLTDVQVQKTAVKG LSSQKDQIVITIQNRAIAGY ALTILL-KRKIQSTIVTISS KFQTEAARRDQMREVMVPAA IALLERPPRKVVDGSIVPKV VAGLVRDRTVSQFEQYQQDF VNNIAPGRYGTVAINIQSEA LLKTALTLVTPLVSLITAVP PGVTVFQAGSLIL-SEMTLF IPWLAIAGGLNPGILVEPFY TDELLEAK-VILLAA---VR VNATATIGFGKFLNLRTVRV --EKVKILGLMANDKIS  4600
Rivularia_sp_PCC_7116                           RSSRVRPMKGLYFNPYKTLG NTGADVVARQPPPGLSKYLH KPAMLRAVPAKMTSIAQEEI TSIYKQLRLVNPRLGSIMTQ QNVYLANEIALELNSAIVYE LRPGTRTKTEEDWMQSVFLV EAIEDQ-------------- -------------------- --------TPALEEVKVVNQ LRVDIRNPLTSLNDMSRNLE DASIAEVSP-LNFIDADIKV QTAEDADIKEIAISEEMKAL TFITKKLMIDEVETLRHATA ANFAVLWYELKR--TLCRIA VLISRF-TKPERLAGDFKKT ELPELHMLQTEDIMAAAYTI ATMVKGITEQSYSNVS--KL EDWESPGAIDRDSVLTGVAV PNRAAVQHQGWNVHNEDLSA LRVERRLSLTMKKYFLEYTK DMAVKRVHRNNRKRLAKLNA ILLTNDSTLYYDPDVAAYLD IIDTARQQKSKWLIDEREML LLILLAGRSGGTVPLLKSII ---IRKLGAFFKLGNLFIGA GKLLKKPARALLLIRITTRV VREMDARDLALFQPTYTIVG NAAIIEIEGLKVRELEDKLQ DGVIQPVSTGTVMGRLYKKK KKRRQLMDAVAINLELLETI TAAYRIVEGAIASLVIRIIV TESAAVMRSLVNVIKRLPAD TAKGFQATNVTVAVGVMDAI ELEIRGDTPDVTRRVAELRM NIKDDVVSVDDVLKVIGTDE GTRGSRRLREERGLLQRDHL TEQELVQSTDLVIIRLGLGQ LTIFQAGVTVVSLIQAILGK NGYAPVFVREGSSSLILDLI NQLIPKIELVATELGPAWYL YEITIQTSATNLGINWLNHS YFNRRLKVLKGWVSTQDEAI FTFSLGKFVVSPEVMETCVE ETIGVVLLPKLFEEDSNHRE QFIADRKGLVLVRSYDFMMS VVINEQEKEKPSEGLLGIVV SLEFNVLKKAVVVRRESASE EKATVIEEDFLELRYEVSYD AKVKML--GKLGTSEIRLTT MAGAKIESNGDLYYLILREI AVPIRTFYYRSAIELSADVL GKQVEGLIGEEPENLSEFLF EQQILEFEQ-AKTKGKAELT LADSLPQIIRRVCTQAVIEK PDEIRDSSESFINRDFWHDS GLKLFPTPCLLVSIKLARAE IVALLGAVEAGEEFLVQKVA RYKNTEQREQKAVEAEKLNA VTSVDEVDIPDLHSVKNYDL IDEVIKEGANQQKRLENRDG YTSTIALMERMRSEILKDEI ITVRKLVVACMYFKQEHVVI DVVAGKVKAFHRAEQRMLKK VLQIRRDIETNAITAGESGA PQRASVDRAMPLAMLVPLGM IQVMVAIEERTKRLQVSDAD AHIQEADKKVPLASIVARDS LNS-RRICDTIALTQIIVYS GSAVFTILKLYVRLTSYQIA EKIQWLTVALIQHTSAVSQA SCKEVVEQKMRIVLVPKIGE TILVMVFHAPDEDAADLKAI FSPEAKSEYGSSLIVVVEKA EQVPQNAGNQQPATYSYSAA PFQYASYASTQRSLPLLDIA LYIILAIRSGDLDSVRGVNE ILPRIGLILQKLAIIQVFMI ASVDVEARTLLSCERVQNRY RIDEGWPAFKIYEDKTQVIY WGT-SNKFRDHIDGRELFAL ATAWTDKVPTQVETKEYELR HVPEVLAFDDAGNEWTVQSQ LRTVNGYCP---FFLDPFSE GEALVIGDYDAAMLLYELD- LLDVQQGIRDEFILSWQEII QLTATHSLVPDAIPLLYLSA QTSSKDVIRVLGIIEAVLAM RFDITDSLLERSDSSVVGVG AKFESIGKMDCEIDLVSVPT YSELSLSTSSEKQPLIVDRT VAFAKVLDVTRLIAAIARNR TTAERKIPYVEASINGAAIA RLVSSLTE------------ -------------------- ----------IRVGKNLRTE EIKLVISFVSLESDIAVKLG PRLVALRSGKLLTIVYYAVL IAFQPAQMIPANLKKEIKNV TCSMPVIAGNKGADQLVINF IWNLQFLVFPLGSVALAIP- VFSLNLGLLMVFALVALLAA LEIISIMHIRTLSSDDDPAL VKAKAGRGTYYSEAECLLEI SDSPEVILLSLSILAFIYLF PGSGRVKEGQQLANLNREAI LFLVDKPQKDAILIIEYAIQ EIAVEDAPYSI-ELLEVGKR DNGIQEQVLIYVAGMDEAFM DLLAVTGLMRFYV-MDEFLQ IALFTAIVCYLKLT-DATAA VYAETAASGSNAYLKGSFSF KSPRSEIMVPLVEELRAIIA RQILLLHFRNRERIAVSRDE VVISREEYKTTRLDIVNKGD ATPYLNIVNIRNEKAYGIDT SEEIDLLGITIIFYETISLV DKIGYFECVSSWAAIAFMEE NYGRY-ALGLLAGSEDLADT GVDYFAAKRKYVKPPKPQEI GQQLLRQQDLMRALGKSAQG LVLYIERLIYQELAINEGST ADRVEIMPIYLPIELVLRLG QLILPALAVSVALREKVPIP ELQIETIGQFTPDLVARGLE SRQTNDYHVVLYIDNYEQEE CIENGLDLSIVLMIEQLALR YLVGGLEVITNVLLEHLSVQ ERNELTELPTESVALSVIRK SLADLAIAKEYTYSERGLNI LMIKTSAKVALKERVLRYKV EIYQTLLTVVVAFYQGPSVA EEKILDGILELEPVLPFVVN FLQSLSKTVLFTALEIDLRA EAGSTKVLATPHTSAVKAVQ GFNKANIT------------ -------------------- ----------KRHNELIVVK LELVPIRLGEIAQYCVKARG KNN-ELAELVVENGIAFAGL VLLPKDGIGIGGQ-LSKSAE NTLRTLTLGLSVLSQGNDDQ VIHTIDGSEEVVQERTHINT VAQ-VVDIVEVKEVELDLVP K-RLQMARIITFALSQAELQ AENDVIPSLTQTNFDVTIAG SELHMTILRQVLPELANRTH GASLMAFLQSKLCQPRDKMQ SKVKRAVHVVTAREVEEFVI LKQTIKSNAGGYQFYVLELL RLFFKGTRFEKVVWPSRKQL SAVLLMVSLATVIFFVFAAV IVISFSGASIIQEEKIVNLE IFSSSLTIVPQIWIKIVNFG TQRGLHQRDRLIGAISVQDI RLKRRINVRGYLQAIIEWHL AYVYVSLAESTNHIDAEGGG IAANLMWKVERSQYTVKPVL DPIRAY-PRILPPGQSIRKL TMLLTPRVPDLKNATLEFLV VEEVSVLVRRIVKRIVRVGV GKIKIPTGGAVMRATEVNIN NRAAGKEADSIGIQRRYSLI MIRMRKAIGPVERRNRTVSE AWLYALMDSEHEYKGARRLA SHLFRTQQVMKARYYRRNCG SKMSNKAQMILGSAMQPVGI VLLVTPTEPVNDTAPTYITS AYMALGVLAITTDPYIARIR SRRLDQGRYLIPYRACLKLH NLAVAFAQPVPAQRKPTCIP LAVDNHQRYGAYNACVTERK ELIPYIISILGFYKYEAAAD D------------------- -------------------- ----PNQVRVVQLAIRPQFP MVVAVQRPGMTFHGIELGLK KVSEKHDARPGIAASGQKRF YRKFLKTIVLAENELILGEA QAATGTSHTTVKDKIVSKVI VVKHKGILTEHSMLYKVAVY TFQKMKTGIFSNNCSTTSAV GKNLSGIPINTQIPLGTVEH AAGQLASGLLAPIGTVGGIA IALGLPDKTSNQTQQSRHFN NAALARMASACQEPYYE-PL QAVHRWLGLFGLLKLATSAG NLESITIGVHKE-L-KSAVT TPFPSVVDCKDYAGLESSVL DMIQIPLSLRRSAEALGSKR TKGRASGCALQIRRKIRVTA TMSEYWVRIGVTRRLAHPIR KDYLLETAADLIENEIGRFL DQVAGDLIKLDGHMSQEIRR T-FPSQSTKEISHRDNGLMV NVAAMNTYQGRQLWKSCHIP LVR----------------- -------------------- -----IVREKFRADRYVLTQ HTGGKTDQVAISFGAKESEY LQASTRRLQSIEVRIFVAEL AACDAFLLPEPYLYQHLKEK LIKIIDKSAIESVMPLLIPK APKMFEVPFLQETQCEMMMD ITDTMPCTRS-APVILIIVA NPPLLQRTHLEFGEYAHMLL AVFSNSIRSLPV-VIQAPHC KEMVIVSFILTIKADAQVSI KETPLNADEAAKATS----- ----ILELELVKRLDIIAIE DPAAVLASGDGRIKVSQERL QSYVIEVQVVTKRDQVRERM EETFSLAEVIVPDDRQLIDK LTVSLLKHNVAVDVRLLLIG MILKEEKVAFFKIIVEIYRL L-FIWLKVINGSSRNDA-YF AKLQRMSLADSFIRTSEVVI ITGEVTVIREKIAHPEQTTG MITRLFVRYKRLGNEAQSYV TKVT-RVLLGDEVGAMAAVA TLLLQAEVAERVFAAAFKLT RVSCPFG------------- -------------------- ---------IGIQREEGWLK GRLGVVNREDVERPLDFQDL NLNIFISGIPI--------- -------------------- -------------------- -------------------- ---------------TTNPY LTLPQKQDEVCSDFPAAQVV SSLADEATEADLRTQRLAQC LLIHCQAHWGT-I-SANYLY ITGRLLLMGAAGFCWEYNEQ AAPASRSVSRARKASKFRLK VIIATAAILALTTDGLLEKA VLLVTLLDYIIELAEGNPDM GKELAFPLSIIPNNEGESAL LDIQGASIVAWHGGQIIEVS EFSIREVYQSELRIINPGPI EFQFPIGVTDVQTQKTEVKG LASESDQLIATIQNREIAGY ALKILV-RRIIQSTIVTVSS KFQTEAARRDQMREVMVPAA IAILERPPRKVIEGASVPKV VSGLVRDRSVSQFQQYQKDF IKTIAPGRYGAVAINIKSEA LLETALTLVNPLVSLISAVS PGVTVFQAGSLIL-AEISMF VPWMAIAGGANPAVMFQPFY TDEL-KDN-VMLLAA-DKVR VNANATTGFGKYLNLRTGRS --EKSKVLAVMANDKIS  4645
Synechococcus_sp_PCC_6312                       RSSRVRPLRGQYFNPYKTLG STGADIVARQGKPGLAKYLR KPSMLRAIPARMTNIAKAEI VQVYRQLKLVNPRLGSIMTE KGIYYANEIALSLSAAMVFQ LRPNTVTKTTDQWLQSAFLV DAIQEQALEQLRIYFDRKTR EQLFRAHQKQLAMRPLHEGT LVRGELMKKPALGEVAVYHH LRVDIRHPNRTLEDMSHCLE DSDHAEISP-LDFIQAGIEV RPTIAADVQAIQIDETTKAL LFVTKKLMIKGVATLKHYPA ANFAVFLLEFRR--TLANIA VLISRF-TKPPRLAADFRKA ELVELRLLQVESIMAAVYTI ATMVKGITEKDFSGAS---- -DWESPGAIDRDSALTGVSL PGRAAIQKKGWNVHNEELSA IRIERRLAVTTKHYLVQYTA AMAVKRVHRNTRKRLARLNK LLLTDDAALTYDPDVAAYLD IVTTAQQAGELWLLDATSKC LIILLAGRSGGTLPLLPSII ST-L-D-NLVFKLGNLVIGV GKLIPLPAKALLLIRITVRA VQHMDARDLSLFQPEYTIVG NAAVIEIASLRVRNIDETLQ GTVVQPVTVAEVMGPVYKQK KKRQQIMTAVSIQLTILKRI TAAYLVVEGGIASLIIRIVI SQTAAVIRSLVNVLKRLPAE NAKAFQATDVTVAVGVMDAI ELEIRGDTVDVTRRVAELRL HIKDEVVSVDIVLKVIGTDE GTRGQRRLREERGLLQAPLT TEPSLVQATDLAIIRLGLGQ LSLFQVGVTLVQLAQAILGK QGYLPVFVRDSSPQLLLDLV NRLSPKLELVATELAAAWFL YEITIVTSAVNLGVGWLNHS HYNRRLKVLRGRVEDQDDAM FTFSLGKFTVSPAIYEPCVE ETIGVILLPKQFSADSHHKQ QYVADRKVQILVGSYDFIAS TVIQTAAHQLPTEGLLGIAI KLEFNVLAKAVVIRREAEPE EQASQVEEDYLELQFEVAYD TKVEMR--GQLGTTQLRLAS MAGASIENNADFYYLILPAM AVLPRTI-YRSAIFLSSDVL GEEVEDEINQQPETLFSQLV ESQLLAISR-AKSKSKTELS LAEELDR------------- ------------NRDFWHDA GWLIVPAPWVLLALLLARAE VVGLVGVLDEAEL-LVEKVA RYRGQAQRAKLVAVTETIDA VTHVDTVDIPDLHPVTTYDL SDELIQQGAETQKRLPKKEG YKTAVSVMERMRSEILAEEV IAVIKLVVACIYFKQEHVVI EVVAGKVKAFHRAEQRILK- VLEIPRTILTQGITAGEAGI PQRAPVDRELPLALLVPLGV VQVMLEIEHRVKRMKLSDAD LHIQEAAKKVPLAGIVARDS LHSLRRLCDLIALTAICVFR GEAVWGVLNLFVRLTSYQRQ RQIQWLTVALIDHTSAVSKP SCKEVVNTDLTIVIVPKIHP TLSVIIFHAPDEDTANRQAV FSPQVLEDYSSFLIVAVEKA EPVPQQEGNQQPVMYGYSAA PFQYASYAYTERCLPLLEIA LYIIFTIRSGDLASVRGVNE ILPRVDLILQKLAIMRVFMI ARLDVAARTILSCERIQNKY QVNDGWPAFQIY-KKTAVIY WAT-SKQRRDHVDGRELFAL PTAWQEKVPTKIETKSVELR HVPEVLAFDYAGKEWSVQSY LRCQDGYCP---FFLAPFSN GEALVMGDFDAAMALYELK- ILDLAQGIRQELLLSWPDVI QLTATHSLVPAAIPLLYLAA NTTASDVISVLAIIEALLAM EFDTTENFLERSDAGVAGVG AKFFSSGKMDCESDLVSVPT YTAHTLATASAKEPLIVPRT VVFARLLDVVRFVMAIAREQ DTNQQGYPYIQIWISGPAIA RLKSCLG-IGVYRDGASEHA PPRGATNLILFTPLLTTPFR LLEETEILTKIRVGKNLRTE AIKLVIAFVELKLGAALQLG PRLVAIKSAKLLIAILALLF MTPGSIYTIIAGKDRLIAEI QCGTPVWQEASGTAQLILGA WWNLEALT--WGGLGLALT- -LSLQLGLLMVFGLL--VSC LEILSIMHIRTLYDETDPQL IKAQAQKSTYYGDATCLLDI SASPEIILLKLSLLAFLYLF PGSGRVREGQTLGNLNREAQ LHLVDKPTQDAILLLRYAIQ ELALEDAPYSVNNQLEVGKK DNALKQQTIIYVEGMDQAHM DLLAITGLIRFYV-MDEFLQ ISLFTAIVCLLKLK-DAPAG MYAETAASGPTPYFKDVLSY KSPRADILVPLVKDLRAIIS RQLLLFRFRDRERVAVSRDE VTVAKEAYKSTRLDIVDRSD ATPYLQILNVRNDKALGIDG SQQISHLSITIIFSYTISLQ DPIGSFDCVSRWVQVPFMQS NYGRYPRLGLLRGSEDLADN GVDYFATKRKYIKPPQPQMT AHQLLAQQDLQRAIGKTAQG LILILSDLLYSQLAIDEGSL IDRVDIMPIYLPVQLVLRLG QLLLPALPVSVAIREKLPMP ELQIETLGQFVPDLMAKGLN SRQTDDYHIVLYIDNYEKEE CIPQGLQLSTVLIEEELALR RLVVALEICGNQLEEHLSAQ TRASLQQLPSEAVALAVLAA RLAELAIAKEYTCSERGLNI LMLKSSQRAALRERILRYKV EIYQTLLTISIAFYQGPSVA EEKILDGILELEPVLPFVVH FLQSLSKLLLFVALDITLHA EANSSKVLATPKTSAVKVAP GFNKAPIT------------ -------------------- ----------RQHGALIVAT LALVPLKLGSIAQYCVKTRG RNT-DLANLLIW-GVAFAGL VLLPKDGLA-IGQ-LSKSAE TTLRTLTMGLTVLSQGTDDQ VIQTIDGSEEVIEDKTNINS VVQ-IIDVVEVKEVELDLVP K-KLQLARIITFALSVAELQ AENDVIPSLAQQNFDISLAD SEVYMTVERQVLPELANQAH GASLLAFLQSKLAQPKDKMQ SQGKRAVHVQTARENEEFVI LKSAIEENAGNYQFYVLELL RIFLQETKLNKVVWPDRQRL SAVILIVSLAGLIYLVFLAS IVVAFSGASILQEEKIIGLE IFYQAAMIVPQLWFKIVNFG TQRGLHRRDRIIAAIAVQEI RLKRKVNVRAYLQAIIEWHL AYRYISLAEATNHIDAEGGG IHGNLMWKVERAQYNVKPVL DPIRARHPRILAPGQSTRKL SLLLTPRVPEIRQNALEFFV VEEVQVLVRRIVKRIVRVGV GKIKIPTGAAVIRATEVNVS NRAAAAEAESITATKRYSLI MIQMLKGIQAIEKKNRTVQD AWLFVVMDSEHEYKGARRLA AHLFRAQVVMKACNYRRNAG SQIADKSQLILAAVVQPIGR VLLVSATEPVEQTAPTYITS AYMELGVLAITTEPYIARVR SRRLDQGRYLIPYRACTKLH NIAVAFAQPSPAQRKPTCIP LAIDNFQRYGQYIACNTERK NLIPFIIAILGFYKYEAAAD HLVDQSQIDLEYLNLVYRPI VVRFGGDQIQFLQGVQLSVR LEI---TLPVIQLAARPTYP MLIAVQRPGMTFQAIELGLT KVPT-TDIQPGIAASGQKRF YRLHTQTIVLAVTELLLGEA TAATQSAHKTVDDKVLSQVV VIKHKGIVNEHSMLYKVAIY TYEKMKTGIFSGLCSTTSGL GANISGQPVNAQWHLGTVEP ADGRLSSGLLAPVGVIGAIA ISIALPDGSADPGGQAHLFN NSKLALLASACQEPYYEQDM QAVHRWLGLLGQLKLQTNTG DLEPLSTRVPYEPLIKQAVT TPFPKVVDCRDYAGLETSVL DMIQIPLNLRRNATALASKR TKGRATGSALLIRRKIRVTA TMSEFWVRIGVTRRLAFPIR RDYLLETSADLIEQEIGMFL DQVAGDLIKLDGHLSQEIRR IIYPSQSTSEISHRNNNLIV NVPAVDTFQGSLMWKSVHIP LVR----------------- -------------------- -----IVREKYRGERYVLTS HQSGKLDKVRITFGARESQY LQAVLRRLESVEVRIFIAEL AACAAYLLPEPYLYHDLKTK LIRVIDKAATESVMPLLIPK APKMFEVPFLEETQCEMVMD ATDTMPCTRS-APIVLVIVA NLPLIQRTHLDFGTYAQILL AVFSNSIRSLPVDVIQAPHC KETVIVSFILTIKAEGNVQL RGQPLNADEAARETV----- --ALVINEELLDRIYIIAIT RPAAVLSSEGGRIRVSQNRL QEYVIKVELLTKRDQARERM EETFKMAEVIVPDDRQLIDK VSVPLIRHNVTVDVRLLLIG IVLKEEKVAFFKIIVEIYRF A-FIWLKVINGSSRNDA-YF PKLQRMSEPDSYIRTSEVVI TTGEITVIRDRIDDSDPGTE MISRLFVQPKRTGE-GNSYI SKVT-QVLLADEVGGMAAVA TLLVQAEVAERVFAAAFQLT GVSCPFG------------- -------------------- ---------IGIQRELGWLE GRLGVYKRENVMRPLDFPGL NLIILIHRIPT--------- -------------------- -------------------- -------------------- ---------------TTNPY LTLPSVQDEVCSDFPAAEIV SPLAQETTETDLRTQRLAQC LLVHRNDFFDV--TSQAYFC VTGQLLLFGLGAFCWLLNEQ AAPAAHSVVIGRMATEFRLK VIIATIAILALTTDALLSRA ALIVTKFDYVIELAEGNPTV SRELTYPCQIIPSAELESAY LGLEGAKIVAWHGGTVIEVS EMAIHQVVRAELRVVNPGPM TFQFPIGLTDVQPQKTETKG LSEQTDKLVVTIQNRLTAGY ALQILV-RRVIQSTIISISS KFQTDAARRDQMREVMVPSA IALLERPPRKLLAGQTVPKV VLGIVRNRTVAQFEQYNQTF LDLIAPGRYGTIAVNVQSEV LLETSLTIVSPLVSLIIAVS PGVTLFQAGSLIY-IELSLF FTWLDIASGTQPGILGDPYF TDGLKVP--LIALAV-EKLR VNATATNGFGKYQNLRTMRS --QKVKILALIANDSIE  4738
Pleurocapsa_sp_PCC_7327                         RSSRVRPLKGIYRIPYKTLG NTGSDVVARQPQPGLAKYLH KPSMLRVVPIKMTSIAKDEI EKIYKQLKLVGPRLGSIMTE KKVYKENTVALELKSAIVYQ LRPGGIAKTEGDWMESALMV DAVKSQELQQVLKYFDRKTK VQLFRAQQKNLSMRPYHEGT LVRGDLMKTPALGEVEVVNK LRLDIRNSSDSIDDMSRSLE DTEISEISP-LTFIEADIKV QDKAEAEIEMASAPDDTKAI LFLTKKLMIEGVEALNHFPG AWYAVLWYELKQ--TLCPIA VLISRL-TKPPRLAADLKKT DLPELRMLELEKIMAAAYSI ATMVKGITEQAFNAAAEQKL EDWESEGAIDRDSALTGVAA PGRAAVQRKGWNVHDDNLSA IRIERRLAVTMKKYFVEYAQ KMAVKRVHRNNRKRLAKLAQ LLLTTDAALAYDPDVAAYLD IIETARQQGSSWLLDENSTL LIILAAGRSGGTIPLLPVII A---SD-GVLFQLGNLIIGV GKLIPRPAKALLLIQITARA VREMDARDLALFAKEYTIVG NAAIIEIEGLRVRELEDKLN DGVIQPVEIGTVMGRIYKKK KKRRQLMDAVAISLNLLNTI TAAYSIVSGGIASLVIRIIV TQSAAAIRSLVNIIKRLPAE HAKGFHNTNVTMAIGVMDAI ELEIKGDTPEATRRVSSLRM NIKDDVVSVDDVLKVIGTEA GTRGQRRLREERGLLQRRQN TEKELVQHTDIAVIRLGMGQ LTILYVGVTVVALVQAILEK NQYASIFIQDSSTQLILDLV NKLAPKIELVATELQLPWFL YEITIETSAVNLGIGWLNHS YFNRRLQVLKSWVSTQDEML FTFSLGKLVVSPEVLQPCVE ETIGVVLLPKAFEDDSNHRQ QWIADRKSVVLVTSYDFIAS TVIDEEKEHNPVEGLHGIVI QLEFNVLEKAVVVRRERASE EKAQAVGEDYLELKYEISYD AKVQMR--GNLGTAELRLAN MAGARIESNGDFYYLLLKEI AVAIRTFYYRAAIFLSSDVL GKQVEEGIGQEPATMSKYLV EQLILAIKE-AQTASKAELS LAEEL---------QAVIEK PDEIRDNSNQFVNREFWHDS GLYIFPAPWVLLSLKLTRAE IVGLLGALDAGETFIVQKVA RYRGVEQRIQEAEAAQTIEA VTAVDEVDIPETHPVESYDL TEEVVKRKADQKKRLPAKDG YTTQVAPVERMRSDILKEEI ITRMKLVVACMYYKQEHVVI DVVAGKVKAFHREEQRMLKK VLDIKRSIDTGAITAGEAGI PQRASVERQLALSLLVPLAI IQIMLAIEERVKRIQVSDAD ARIQEADKKVPLASIVARDS LHSVKRVCDTIAITQLVVYS GSAVFAALQLYVRLTSLEKE RKIQWLSVALIEHTSAVSNP SCKEVVESEMQIILVPKINP TLVVIIFHAPDEDVAQLKAL FAPEDKSEYKGSLIVIISKA QPVPHEEGNQQPVAYTYSAA PFQYSSYTYTESILPLLEIA LYLILAIRSGDLSSVRGVNE ILPRIDLILQKLAIMRVYMV AAVDVDARTLLSCERIQNKY YVDEGWPVFLIFKKKTAVIY WGT-SNQRRHHVDGRELFAL PTAWNEKVPTQVETKEYELR HVPEVLAFDDAGEEWTVSSK FRCESGYCA---FFLRPFSD GEALVIGNYDAAMLFF-LNL LLDLRQGIKEELIPSWQDII NLTQTHSLVPDAIPLLYLAA QTSSKDVIRILAIIESVLAM DFETTDNLLERSDAGVAGVG AKFDSTGKMDCESDLVSVPT YTDLSLETASDKEPLVVNRD VTFAVLIDVVRFVAAIARKR NTPDPKIPFREVTVAGAAIA RLESCLEK------------ -------------------- ----------VRVGKNLQTE KIKLVISFVELELDIALNLG PRLVAIRSGKLLVAILAILF MTPGGIYKVIAGKERLIARI KCGTPVWLGRGGQWQLVVGG FWNLQVTWG--NSVGLALP- PFSIGLGLLMIFALLALISA LEILSIMHIRTLFDDDDPQL VKAEAQRSTYYSEAECLLEI SPSTEVIILKLSLLAFIYVF PGSGRIRENQQLGDLNRAAK LFIADKPKKDAILLIKYAIQ EQAIEDAPYPIFELLEVGKP DNEIQQQTLIYVTGVDEAYM DVLAVNGIMRFYV-MDEFLQ INLFTAIVCYLKLK-DAKAA VYAETAASGNTPHFK-AFTY KSPRSDVLVPLVEELRAIIE RQLLLLRFRERERVAVSRDE IVVSREEYKTTRLDVVDKSD ATPYMQIVNIRNEKGLGLDH SERIELLAITIIFTETVPLT ASIGEFDCVSEWASLPFMQR NYGRYNRLGLLEGSEELADS GVDYFASKRKYVKPPQPNQT GQQLLEQQDLQRTLGNSAKG IILILNSFLYDALAIDEGST IDRINIMAIYLPVELV--MG QLILSAIPISVAIREKVPMP ELRIETVGQFTPDLVARGLE SRQTNDYHVLLYLDNYEEEE CLERGLERSKVLLLEELALR RLLGALDVCGNQLEEHLSAQ ERQDLTQLPTSSVALSVVRH ELDDLAIAKEYTCAERGLNI LVLKISPPVALRERILRYKT EIYNTLVTVTVAFYQGPSIA EEKILDGILELEPILPFVVN FLKVLSKVVLFTALEIALRA EVGTTKVLATATTSAVKVVQ GFNKSGIT------------ -------------------- ----------RRHNRLIIVS LGLVSLKLGELAQYCVKTRG KNNDDLAELLIC-IIAVALL VLLPKDGLGIGGQ-LSKSAE KTLQTLTMGTTILSQGNDDQ IIKTVDGSEEIVVDKTNINY VAQ-VIDIVQVKDVELELVP K-RLQLARIITFAISQAELQ AENDVIPSLAQTNFDVTIAN SEIYMTVQQQVLPDLANRTQ GASLMAFLQSKLTEPRDKMQ SKAKRAVHVETAREVPEYVI FKRIIEENAGGYQFYVLEVL RMFINETKLSKVVWPSRQQL SAVILMVSLAIVIYLVFVAQ PIISLTGASIIQEEKIIPLE IFVDDLTIVPRLWVKIVNFG TQRGLHKRDRIVSAIAIQDI RLERRINVRAYLQAIVEWHL AYRYVSLAESTNHIDAEGGG IAANLMWKLERAQYTIKPVL DPIRARHPRVLPPGQSIRKL TLLLTPKVPDVRDKAMEFLV VEEVSILVRRIVKRIVSVGV GKLKIITGGAVMRATEVNIN NRAASSEADPVSHKRRYSLV MIRMKKSISPLEKKNRTVPE AWLYAIMDGEHEYKGARRLA SHLFRTQQVMKARYYRRNAG SQTANKAQLVLAAVVQPAGK VLLVSPTEPVETTAPTYIIS AYMDLGVLAITTDPYIGRVR SRRLDQGRYLVPYKACLKLH NLAVAYAGPSPAQRKPTCIP LAVNNHQRYGAYCACITDRK ELIPFIISILGFYKYEAAAD DLVDQSRIETEYINLVFRPI VLRFATDHVQFLQGIQRNVR LDL--TEIPVIQLAIRPIFP MAVAVQRPGMTFQQIELGLT KVSEKHDTVPGISASGQKRF YRLHPSTVVLAETELILGEA KAATASEHKTVRDKVLSKVI VIKHKGIATEHSMLYKVAIY TFEKMKTGIFSGKCSTTSAL GDNLSGVPINSQIPLGSVEQ ALGALASHQLAPISTIGAIA IAIGFPDKTDDQAKQARAFN NAELAQMASACQEPYFDEDL QAVHRWLGLLGQLKLTANTG GIEAITVGVPFEPLVKQAVI TPFPTVVDCRNYEGLETSIL DMIQIPLNLRRNAEALASRR TKGRAQGSALTIRRKIRVTA TMSEYWVRIGVVRRLAQPIR RDYLLKTTADLIEAEIGMFL DKVAGDLIKQDGHMSQEIRR IIYPGQSTEEISHRDNGLIV NIPAVDTYKGRLLHHSVHIP LVR----------------- -------------------- -----IVREKYQSERHILTA CQSSKTDKVAISFSVGEADY LQAVLRYLESIEVRIFIAEL AACDAYLLPEPFLYQPLKEK LIKIIDKAAIESVMPLLIPK ATKMFEVPFLEETQCEMAIE STDTMPCTRA-APILLVIVA NTPMLQRTHLEFGEYAKLLL AVFAKSIKSLPVDVLPAPHC KEMIIVSFVLTIKAENNVTI RQTPLNADEAAKANK----- ----VLRERLLNRLDIIAML DPAAVLASDDGRIRVSREQL QEYVITVQLLTKRDQVRERM EETFRLAEVIVPDDRQLIDK LNVSLLKHNVTVDIRLLLIS IILKEEKVAFFKILIEVYRI A--IWLKVINGASRNGA-YF PKLQRMSQPDSHIRTSEVVI TPGDVTIIREKIANPEPNTG MIAKLFVTQKRIGD-SQSYI SKVTQHVLLGDEVGAMAAVA TLLVLAEVAERVFAAAFRLN RVGCPFG------------- -------------------- ---------IGIQREEGWLG GRIGVVEREELSRPLDYQNI NLTIFIKGIPA--------- -------------------- -------------------- -------------------- ---------------TTNPY LTLPTKRDDICSDFPAAQIV SALADEACEANLKTQRLAQC LLIHRAGHWKT--ETAEYLF VTGRLLLIGTALFCWEYNDL AAPASRSVTHARCATEFRLK VIIATASILVLTTDALLNRA ALLVTLLDYVIKLAEGNPEL GHEVTFPLRIIPSAEGEAAH LEIDGASIVAWHGGEVIKVS EFSVRDVVQAEMRAINPGPI PFQFPIGLTDVQPQKTEVKG LSGKKDDLVAKIQNRLTAGF AYQILL-KKIIQSTIVTISS KFQTDAARREQMREVMVPAA IALLERPPRKIINGLVVPKV VEGLVRDRTVSQFDQYQQKV VNQIGPGRYGTIAVNIGSQC FLETALTIVTPLVSLIMAVR PGVTLFQSASLIL-AQLSLF LPWLEIASGTEPAILLQNYY ADELI----ALLLAA-EKVR VNATATIGFGKYLNLRTLRV --EKVKVLAVIANDTID  4721
Pseudanabaena_sp_PCC_7367                       RRSRVRPVKGLYFNPYKVLG NTGAEIVAREPGPGLAKYLK KPAMLRAIPAKMTNIAKQEI ERVYRQLRLVNPRLGSIMTE RGVYPEDQLSLSQTTVMVYG LRDETVVKTARHWMETACLV DAVQAKKLQQLRGYFERKTR GKLFRAQQKQLTMATFHEGT MRPGDLMKETALGEVGAVNK LRVDIRNQTQGLNDMSYALE DADFAEVSPDLDFIDAEVKI SVPVDADVKELAIPEDAKAL AYLTKKLMIESIPALVHAKA ANFAVIAYELRA--TLAGIA VLISRF-TKPARLAADFKQM DLPEMSLLGLEEIMAAAYTI ATMVKGITEQAFNPVS--EL EDWESTDAIDRDSALTGVST PGRQAVQRQGWNVHDDDLSA LRTERRLEVTMKNYFVEYEA EMAVKRVPRNTRKRLSRLKR VLFTDDDQLAYDPDVAAYLD LIPTAAQEGSPWLLDQRKRL V-ILMAGKSGGTVPGVDPLI ----RNLNAILKLGNLVIGL AKLIPRPAKALLLIQIKARA VRTMDARDLNLFQPDYTIVG NAAIIEVQGYRFREIEGSLN DGVVQPVDSVTVMAKIYKQK KKRNQLMQAIAITLDLLGQI TASYKIVEGAIASLVIRIVI TESAAVIRSLVNVLKRLPAD AAKGFQSTDVTVAVGIMDAI ELEINGDTPDVTRRVAELRM HIKDDVTSVAEVLKVIGTEE GKRGQRSLREEEGL---DDA TEAELIGHTDIWCVRLGLGQ LKILNVAVTVVSIVQAILGA QGYIAAYVRDSSTQMILNLV NRLSPKIELLATELDVKWFN YEITIETSAANLAIGLLNHS HFNRRMKVLKGWIAAEDEAI ITFSLGNLTVSPEIFEPCIE DTIGTVLLPKAFEDDSDHQA KIAADRKELILVGSVSFIIS AVIEKADQGQPSSGVQGIIV TLEFNVLAKAVVVRREEQPE ESATSIADEFLELKYEIGFD QKVQML--GDLGTAEVWLAS MAGAEIESNADFYYLLLQIV AALVDTFYYKAVLDLKADVL GKRVEDGLEEEPATMFQILI ERNVLEINQ-AKSKSKAEIS LAEELQAPI----------- ------------NREFWHDS GIEIFPAPWVMLSIALTRAE VVGFLGALEVAMDYVMKKVA QYRGVEQRAKEAQDATTIKS VTDVQEIDIPDTHPVISYDI NEQVIKQEASVQRRLEEGEG YNSAIKQMEKMKDDIMKKEV IPTIRLVVACMYYKKEHLVI EVIAGKVKAFHREDQRTMKK VMGLRDPIDTNAISAGEAGV PQRASVERSIALSMLVPLGM VQVMLAIEERVKRMEMSDAD EHIQDAAKKVPLTGILARDS LHSTKRVCDTIALTQLVIYN GSAVFAHLGLYMRLTSFTQT SKIQWLSVALIEHTSAVSNA SSKEVTERELEIVIVPKVNP TVVVMIFHAPDEDASELKAI FSPEVKAEYKSYLIVTVAKA DPTIQNAGNQEPPTYGYSAA PFQYQSYDYTERCLPLLEIA LYVVVAARSGDLDSVRGVNE ILPRIDLILQELAIMQVFMI ASVDVDARTLLSCERIANRY RVDDGWPVFAVY-DKTAVIY WAT-SNKRRNHADGRDLFAL PTTWNDKVPTAVDTKEYELR HVPEVLAFDDAGEEWTVDSY FDCQNDYCP---FFLQPFSD GEALVMGDYDAAMLLLELKL LLDLSQGKKEKLMLSWPQVW QLTATHSLVPDAIPLLYVAK ETSSTDVIPVLAIVESVLAM LFETTENFLERSDANVAGVG AKFNSIGKMDCEIDLVSVPQ YPTECLATSSTKHPIIVDRG VAFALLLGVLRLIAAIARGQ NTAQAQIPYVQVTVAGTSIA RLYSNLDKMQVYMDDATVYA PPRGAPRLILFTPLITTSFL TPEHSQILEPVRVGKNLQTD RIKIVITWVDIQQ-SALDIG PRLVAIRSGKMLTAILAALF MTPGGIYIVIAGIERLIAKI QCGTPVWIGSGDNWQLLLGF LWNLQMLHF--GSLGMALA- -FSLNLALLMIFMLLALVCA LEIISIMHIRTLYDDEDSAL VKVDAQNSTYYGAAACLLQI SDSPEIIILQLSLLAFIYFF PGSGRVKEGDQLGSVNRAAA LFLVDAPNRDAILYLKYAVQ VLAIDDAPWAVYAPLKLGKR DNGIQRRALVYIQGIEEAYM DILAVGGVLRFYV-MDEFLQ IGLFTSIVCYLKLKSDAPAA MFAETATSGPKSYFR-AFNY KSARADIVVSLVEELRAIVE RQILLFRFRSRERVAVTRDE VLVSKEDYKTTRLDIVEKSD STPYMQILNIRNEEALGIDK SEDIDVLAITLIFTETVTLA AEIGEFACISAWAQMPFMQA NYGRYQELGLLQGSEDLADT TVDYFATKRKFLKPPQAQET GQQLLNSQDLSRQIGNSAKG LVIFIIP-VYRALAIDANST MRRVEIMAVYLPVDLVFRLG QLILPALPVSLALREKLPMP DLSIETVGGFTPDLIAKGLE GRQTDDYHVILYVDNYEDKG CIDHGLLRSAVMIKEMLALR KLLGALDNF-NQMEDHLSAQ ERQGLTRLPTQAVSLSVVKS --ADLSIAKSYSCSERGLNI LVIKISNRIALHERILEYKI EIYNTMITVSIAYYRSPAVA EEKILDGILELEPVMPFVVH FLQSIDRVVLFVALDVTIRI EIASTKVLATPLTSAVKVVP GFNKSAIT------------ -------------------- ----------RRHYDLINVK LALVPLRLGDLAQYCVKASG RNN-DLANLVVATLIAAALL VLLPKDGLGIGGQ-LSKTAE KTLQTLTLGLTVLSQGNEDQ IIQTIDGSQEVINDKTHINY AAQ-IIDIVEVKDVELDLVP R-RLQMARIITFSISTGELQ AENDVIESLAQNNFDVTLED SRIYMTIQRQVLPELANQTH GASLMAFLQSKLVQPKDKMQ SQNRRAVHVATARE-EEYAI FKRLIEENCGTYRFYVLELL RVFIKNTQLEKVVWPSRQQL SAVLLMVVASSLVYLVFVAQ LVLEFAGASILQEEKILTLE IFVDSLMIVQQLWTKVVNFG TQRGVHLRDRIIDAVAVQDI RLKSRINVRGYIQAIVEWHI AYRYISLAESTNHIDAEGGG IAGNLMWKIERDQYSIKPVL DPIRAKHPRILPPGQSIRKL TLLLTPKVPEEKNKLLEFLV VEEVQILVRRVVKRIVKVGV GKLKIPSSGAVIRATEVNIK NRAADKEASTLTVSKRYSLV MIKMRLSLEPIDRRNRTVSD AWLYVIMDAEHEYKGARRLA SHLFRIQQVMKARNYRRNAG SQMANKAQLIATNVAQPVGI VLLVSATEPIEERSPAYIKS AYMDLGVLAITTDPYIAKVR ARRLDQGRYLIPYRACTKLH NMVIAFAMPSPAQKKPTCIP LAVNGHQRYGSYTACVTDRK ELIPFVIAIMGFYKYEAAAD DLVDQSTIDAEYMNLVYRPI IIRFGADEISFLQGVQEAVR LDL---KVRVVKLAIRPTYP AVVAVQRPGMEFKKIELGLR KVDVEVDLKPGISASGQNRF YRLHPKTIILAESDLVLGEA HANSSGQHQTISYKVLSFVL VIKHKGIITEHSMLYKVAIY TYEKMKTGIFSNALSTTSAV GSNLSGTAINVRIAIATIEE ANGGLSAGNLAPVGIIGAIA IPLGFPDHTSDPHSQAREFN NPNLALLASACQEPYYE-DL YSTHRWIQLLGRLKLAANAG SLESITTGVPYEELVKSAVL TPFPNVVDCRGYAGLETSVL DMIQIPLNLRRNAEALSSRR TKGRASANGMLIRKKIRVTA TMSEYWVRIGVVKRLAAPIR LEYLLETAADLIEEEIGMFV DQVAGDLVKIDGHMNQEIRR VVYAGQSTTEISHRDNNLIV NVPAADTYQGAQAWKSCHIP LVR----------------- -------------------- -----IVSGSHQTDKNILTT CRGNTINKVQITFAVRENDY LQAAIRILESIEVRIFVAEL AACDAYLLPDPHLYHDLKSK LIKLINKAAVESVMPLLIPK APKMFEVPFLEETQCEMVLE ATDTMPCTRS-APIILVVVA NPPLVQITHLKFGDYAEALL AVFSNSIKSLSVAVIQAPHC KETVIVSYILTIKANSNVSI KETPLNADDAANATA----- -GAVVINKELLNRLKIIALM EPAAILASGDGRITISRERL QNYVIEVQAVTKRDQVRENV EETIYLAEVIVPDDRQLIDR LDVPLLRHNVMVDVRLLLIG VILKEEKVAFFKILLEVYRF A-IIWLKVINGSSRNDA-YF PKLQRMSQPDSYIRTSEVVI SIGDVAVIRDKIADPEPDTG MIAKLFVE-KRIGEENQSYI TKVTK----SDEVGGMAAVS TLLVMAEVAERVFAAAFNLN RVICPFG------------- -------------------- ---------IGIQRETGWLN GRIGIVEREALARPLDFQSL NLTVLIAKIPD--------- -------------------- -------------------- -------------------- ---------------TTNPY LTMPTTQDEICSDFPAAEIV SPLADTQVEADLRTQRLAQC LLIHRQAHWGTTA-STEYLY VTGLFLAIGSSGFCWEHNER VAPAADSVTVARMATEFRLK VIIATVSVLILTTQVLLNKV VLIVTMLDFWIDLAEGNPEI GQELNYALRVVPSEEGEAAF LQLQGAQIIAWHGGEIIQVS IFSVREVVTAPLRAINPGPI PFQFPIGLTDVQKQKKNTRG LSQHDSDLVSVVQNRQTAGY ALTVLL-RRIIQSTIVTISS KYQTEAARRDNMREVMVPSA VALLERPPRKIIAGQTVPKV IEGIVQRRTVTNFQQYQQDI VNNIAPGRYGAVAVDIAAEA FRETALTIVAPLVSLIIAVP PGITIFQAVTLIL-AEI-LV MEWLVIASGLDPAI------ ---------------VQKVR VNANATSGFGKYLNLRTQRL --EAVKVLALTASDKIP  4722
[truncated: 437,240 more chars]
